# Supplementary material for: An insight into the functional genomics and species classification of Eudiplozoon nipponicum (Monogenea, Diplozoidae), a haematophagous parasite of the common carp Cyprinus carpio
Source: BMC Genomics. 2023 Jun 29;24:363. doi: 10.1186/s12864-023-09461-8 (PMC10308649; doi:10.1186/s12864-023-09461-8)
Supplement: Supplementary file 1 — Additional file 1: Table S1. Spreadsheet with complete statistics about the final version of the E. nipponicum genome assembly, including intermediate steps. [file 12864_2023_9461_MOESM1_ESM.xlsx]

## Sheet: Assembly statistics
	Initial assembly by Flye	Initial assembly by MaSuRCA	Combined Flye and MaSuRCA assembly	Assembly after contamination removal	Assembly after SAMBA scaffolding	Assembly final draft
Total length (bp)	831,377,273	478,517,298	940,754,782	931,827,582	947,955,638	939,802,929
Number of contigs (>= 1 bp)	27.793	12.611	25.613	25.427	21.196	21,044
Number of contigs (>= 10 kbp)	13.524	10.359	18.509	18.346	15,470	15,353
Number of contigs (>= 50 kbp)	5614	3387	6199	6154	6314	6272
Number of contigs (>= 100 kbp)	2305	453	1980	1965	2622	2598
Largest contig (bp)	574.352	255,450	1,080,747	542.631	557,150	557.136
Average contig length (bp)	29,913	37,944	36,730	36,647	44,723	44,647
N50 (bp)	87.296	52.189	66.727	66.718	87.401	87.067
N90 (bp)	17.534	24.277	15.476	15.424	19.511	19,508
L50 (bp)	2870	3114	4188	4164	3230	3219
L90 (bp)	10.496	8280	15.096	14.982	11,670	11,600
GC (%)	34.71	34.75	35.07	35.05	35.05	34.97
N bases	0	0	0	0	0	0
