# Supplementary material for: An insight into the functional genomics and species classification of Eudiplozoon nipponicum (Monogenea, Diplozoidae), a haematophagous parasite of the common carp Cyprinus carpio
Source: BMC Genomics. 2023 Jun 29;24:363. doi: 10.1186/s12864-023-09461-8 (PMC10308649; doi:10.1186/s12864-023-09461-8)
Supplement: Supplementary file 2 — Additional file 2: Table S2. Text file with the complete results from analysis of repetitive and low-complexity regions. [file 12864_2023_9461_MOESM2_ESM.txt]

Class                  Count        bpMasked    %masked
=====                  =====        ========     =======
DNA                    --           --           --   
    CMC-EnSpm          76199        25535825     2.72% 
    CMC-Transib        88           3195         0.00% 
    Kolobok-Hydra      47           22239        0.00% 
    TcMar-Tc2          1420         394840       0.04% 
    TcMar-Tigger       2395         740112       0.08% 
LINE                   9434         5288096      0.56% 
    CR1                32084        27340414     2.91% 
    CR1-Zenon          686          303661       0.03% 
    L2                 414          223575       0.02% 
    Penelope           235826       87486690     9.31% 
    R1                 412          225268       0.02% 
    RTE-BovB           123969       52863364     5.62% 
LTR                    230          149589       0.02% 
    DIRS               34970        7413580      0.79% 
    Gypsy              80074        73101136     7.78% 
RC                     --           --           --   
    Helitron           48266        10761412     1.15% 
SINE                   2080         902370       0.10% 
    MIR                9755         1037750      0.11% 
    tRNA-V             73339        13383267     1.42% 
Unknown                1060433      284118493    30.23% 
                      ---------------------------------
    total interspersed 1792121      591294876    62.92%

Low_complexity         12103        647695       0.07% 
Simple_repeat          299786       22942451     2.44% 
rRNA                   505          123812       0.01% 
---------------------------------------------------------
Total                  2104515      615008834    65.44%

Repeat Stats
============
Total Sequences: 21044
Total Length: 939802929 bp
Ancestral Repeats: 2104515 ( 615008834 bp )
Lineage Specific Repeats: 0 ( 0 bp )
      ID               Count      bpMasked      %masked
================       =====      ========       =======
             (A)n      543          47836        0.01% 
        (AAAAAT)n      2            71           0.00% 
       (AAAAATT)n      1            56           0.00% 
         (AAAAC)n      4            115          0.00% 
         (AAAAG)n      5            145          0.00% 
         (AAAAT)n      35           1238         0.00% 
        (AAAATA)n      6            205          0.00% 
       (AAAATAC)n      1            39           0.00% 
       (AAAATAT)n      1            45           0.00% 
     (AAAATGATT)n      1            40           0.00% 
        (AAAATT)n      3            93           0.00% 
          (AAAC)n      16           389          0.00% 
         (AAACA)n      1            28           0.00% 
       (AAACAAA)n      1            1            0.00% 
        (AAACAC)n      1            36           0.00% 
        (AAACAG)n      1            28           0.00% 
          (AAAG)n      7            178          0.00% 
         (AAAGC)n      1            29           0.00% 
         (AAAGT)n      1            31           0.00% 
        (AAAGTT)n      1            32           0.00% 
          (AAAT)n      331          11551        0.00% 
         (AAATA)n      29           1715         0.00% 
        (AAATAA)n      2            64           0.00% 
       (AAATAAA)n      2            74           0.00% 
       (AAATAGT)n      1            38           0.00% 
        (AAATAT)n      24           14097        0.00% 
         (AAATC)n      2            56           0.00% 
         (AAATG)n      1            30           0.00% 
      (AAATGAAT)n      1            4            0.00% 
        (AAATGT)n      1            32           0.00% 
      (AAATGTTA)n      1            33           0.00% 
         (AAATT)n      28           1524         0.00% 
        (AAATTA)n      3            103          0.00% 
       (AAATTCT)n      1            2572         0.00% 
        (AAATTG)n      1            32           0.00% 
        (AAATTT)n      3            141          0.00% 
       (AAATTTG)n      1            47           0.00% 
           (AAC)n      346          17751        0.00% 
          (AACA)n      57           1923         0.00% 
         (AACAA)n      26           980          0.00% 
        (AACAAA)n      2            72           0.00% 
        (AACAAC)n      18           1214         0.00% 
       (AACAACA)n      2            120          0.00% 
       (AACAACG)n      1            44           0.00% 
        (AACAAG)n      4            182          0.00% 
       (AACAAGA)n      1            50           0.00% 
        (AACAAT)n      18           904          0.00% 
       (AACAATA)n      1            39           0.00% 
      (AACAATAC)n      1            54           0.00% 
       (AACAATC)n      1            54           0.00% 
       (AACAATT)n      6            236          0.00% 
         (AACAC)n      4            129          0.00% 
        (AACACA)n      18           765          0.00% 
        (AACACC)n      2            83           0.00% 
        (AACACG)n      1            44           0.00% 
       (AACACTT)n      1            49           0.00% 
         (AACAG)n      5            1007         0.00% 
        (AACAGA)n      1            59           0.00% 
       (AACAGAA)n      1            48           0.00% 
      (AACAGAAT)n      1            40           0.00% 
        (AACAGC)n      4            378          0.00% 
         (AACAT)n      10           4146         0.00% 
        (AACATA)n      10           385          0.00% 
       (AACATAA)n      3            138          0.00% 
       (AACATAC)n      1            45           0.00% 
      (AACATACA)n      1            708          0.00% 
      (AACATACC)n      4            172          0.00% 
       (AACATAT)n      6            320          0.00% 
        (AACATC)n      5            252          0.00% 
        (AACATG)n      2            91           0.00% 
       (AACATGG)n      1            37           0.00% 
        (AACATT)n      5            265          0.00% 
       (AACATTA)n      2            106          0.00% 
       (AACATTT)n      5            225          0.00% 
          (AACC)n      5            272          0.00% 
         (AACCA)n      1            33           0.00% 
       (AACCAAT)n      1            38           0.00% 
        (AACCAC)n      1            223          0.00% 
        (AACCCC)n      1            38           0.00% 
        (AACCCT)n      2            174          0.00% 
        (AACCTA)n      1            44           0.00% 
       (AACCTAA)n      1            41           0.00% 
       (AACCTGA)n      1            39           0.00% 
          (AACG)n      3            95           0.00% 
         (AACGA)n      3            118          0.00% 
        (AACGAA)n      1            41           0.00% 
        (AACGAT)n      2            95           0.00% 
       (AACGATA)n      1            42           0.00% 
        (AACGCA)n      1            41           0.00% 
       (AACGGTA)n      2            93           0.00% 
          (AACT)n      39           10888        0.00% 
         (AACTA)n      9            618          0.00% 
        (AACTAA)n      3            107          0.00% 
        (AACTAC)n      1            43           0.00% 
       (AACTACA)n      1            37           0.00% 
        (AACTAG)n      1            32           0.00% 
        (AACTAT)n      5            170          0.00% 
       (AACTATA)n      2            118          0.00% 
         (AACTC)n      2            1654         0.00% 
        (AACTCA)n      1            33           0.00% 
       (AACTCAC)n      1            55           0.00% 
       (AACTCAT)n      1            41           0.00% 
       (AACTGTA)n      1            43           0.00% 
       (AACTGTT)n      2            80           0.00% 
         (AACTT)n      8            266          0.00% 
        (AACTTA)n      2            97           0.00% 
       (AACTTAT)n      1            42           0.00% 
        (AACTTC)n      1            46           0.00% 
        (AACTTT)n      6            276          0.00% 
       (AACTTTT)n      3            160          0.00% 
     (AACTTTTTA)n      1            44           0.00% 
           (AAG)n      56           7742         0.00% 
          (AAGA)n      11           309          0.00% 
         (AAGAA)n      2            52           0.00% 
        (AAGAAA)n      2            60           0.00% 
        (AAGAAC)n      6            660          0.00% 
       (AAGAACA)n      1            43           0.00% 
        (AAGAAG)n      1            39           0.00% 
        (AAGAAT)n      25           5087         0.00% 
      (AAGAATAC)n      1            48           0.00% 
       (AAGAATT)n      2            87           0.00% 
         (AAGAC)n      1            27           0.00% 
        (AAGACA)n      1            54           0.00% 
       (AAGACAC)n      1            46           0.00% 
        (AAGACG)n      1            40           0.00% 
         (AAGAG)n      2            628          0.00% 
         (AAGAT)n      7            311          0.00% 
        (AAGATA)n      8            346          0.00% 
       (AAGATAA)n      1            42           0.00% 
       (AAGATAG)n      1            37           0.00% 
        (AAGATC)n      1            38           0.00% 
        (AAGATG)n      8            432          0.00% 
        (AAGATT)n      3            125          0.00% 
          (AAGC)n      1            47           0.00% 
         (AAGCA)n      1            27           0.00% 
        (AAGCAG)n      1            25           0.00% 
        (AAGCAT)n      1            34           0.00% 
        (AAGCCG)n      1            49           0.00% 
       (AAGGATG)n      1            38           0.00% 
       (AAGGTAA)n      1            38           0.00% 
          (AAGT)n      10           2377         0.00% 
         (AAGTA)n      8            321          0.00% 
        (AAGTAA)n      12           479          0.00% 
       (AAGTAAC)n      1            44           0.00% 
        (AAGTAG)n      2            62           0.00% 
        (AAGTAT)n      4            160          0.00% 
       (AAGTATT)n      2            91           0.00% 
      (AAGTATTT)n      1            40           0.00% 
        (AAGTCA)n      1            32           0.00% 
       (AAGTCAA)n      1            35           0.00% 
       (AAGTGTT)n      1            64           0.00% 
         (AAGTT)n      4            150          0.00% 
        (AAGTTA)n      2            77           0.00% 
       (AAGTTAA)n      3            125          0.00% 
       (AAGTTAG)n      1            45           0.00% 
       (AAGTTAT)n      1            38           0.00% 
       (AAGTTCA)n      1            39           0.00% 
        (AAGTTT)n      7            268          0.00% 
       (AAGTTTA)n      1            72           0.00% 
       (AAGTTTG)n      2            101          0.00% 
       (AAGTTTT)n      4            190          0.00% 
           (AAT)n      3380         299684       0.03% 
          (AATA)n      716          36351        0.00% 
         (AATAA)n      272          11859        0.00% 
        (AATAAA)n      4            107          0.00% 
       (AATAAAA)n      1            39           0.00% 
       (AATAAAT)n      2            88           0.00% 
    (AATAAATAAT)n      1            41           0.00% 
        (AATAAC)n      24           1227         0.00% 
       (AATAACA)n      6            286          0.00% 
       (AATAACT)n      1            53           0.00% 
        (AATAAG)n      19           2304         0.00% 
       (AATAAGA)n      5            223          0.00% 
       (AATAAGC)n      1            40           0.00% 
       (AATAAGG)n      2            81           0.00% 
       (AATAAGT)n      5            370          0.00% 
      (AATAAGTT)n      1            41           0.00% 
        (AATAAT)n      90           7065         0.00% 
       (AATAATA)n      42           1970         0.00% 
      (AATAATAA)n      1            60           0.00% 
    (AATAATACAC)n      1            39           0.00% 
     (AATAATAGT)n      1            37           0.00% 
       (AATAATC)n      7            279          0.00% 
       (AATAATG)n      5            210          0.00% 
      (AATAATGA)n      1            46           0.00% 
     (AATAATGAT)n      1            39           0.00% 
       (AATAATT)n      40           1792         0.00% 
      (AATAATTA)n      2            104          0.00% 
      (AATAATTT)n      1            61           0.00% 
         (AATAC)n      23           2985         0.00% 
        (AATACA)n      22           925          0.00% 
       (AATACAA)n      6            279          0.00% 
       (AATACAC)n      1            30           0.00% 
       (AATACAT)n      2            83           0.00% 
      (AATACATT)n      1            39           0.00% 
        (AATACC)n      1            36           0.00% 
        (AATACT)n      36           7988         0.00% 
       (AATACTA)n      1            37           0.00% 
     (AATACTACT)n      2            91           0.00% 
       (AATACTT)n      1            46           0.00% 
      (AATACTTA)n      1            40           0.00% 
         (AATAG)n      257          150269       0.02% 
        (AATAGA)n      16           653          0.00% 
       (AATAGAA)n      3            129          0.00% 
      (AATAGAAT)n      2            95           0.00% 
    (AATAGAATAG)n      1            293          0.00% 
       (AATAGAC)n      2            87           0.00% 
    (AATAGAGTAG)n      1            42           0.00% 
       (AATAGAT)n      1            49           0.00% 
      (AATAGATA)n      1            66           0.00% 
        (AATAGC)n      1            39           0.00% 
       (AATAGCA)n      1            41           0.00% 
       (AATAGCC)n      1            30           0.00% 
        (AATAGG)n      1            70           0.00% 
       (AATAGGA)n      2            108          0.00% 
        (AATAGT)n      19           3238         0.00% 
       (AATAGTA)n      5            243          0.00% 
       (AATAGTG)n      1            35           0.00% 
       (AATAGTT)n      3            153          0.00% 
         (AATAT)n      274          51230        0.01% 
        (AATATA)n      153          16612        0.00% 
       (AATATAA)n      47           2197         0.00% 
      (AATATAAC)n      1            6            0.00% 
       (AATATAC)n      6            305          0.00% 
      (AATATACA)n      1            34           0.00% 
       (AATATAG)n      7            314          0.00% 
       (AATATAT)n      22           1118         0.00% 
      (AATATATA)n      5            1238         0.00% 
        (AATATC)n      13           606          0.00% 
       (AATATCA)n      6            290          0.00% 
       (AATATCT)n      1            47           0.00% 
        (AATATG)n      17           868          0.00% 
       (AATATGA)n      6            301          0.00% 
      (AATATGAC)n      1            47           0.00% 
       (AATATGG)n      1            49           0.00% 
       (AATATGT)n      4            201          0.00% 
      (AATATGTA)n      1            78           0.00% 
      (AATATGTT)n      1            49           0.00% 
        (AATATT)n      167          8588         0.00% 
       (AATATTA)n      37           1898         0.00% 
      (AATATTAT)n      2            86           0.00% 
       (AATATTC)n      9            396          0.00% 
       (AATATTG)n      9            484          0.00% 
       (AATATTT)n      55           2824         0.00% 
      (AATATTTA)n      1            41           0.00% 
      (AATATTTT)n      1            60           0.00% 
          (AATC)n      101          24666        0.00% 
         (AATCA)n      17           10797        0.00% 
        (AATCAA)n      19           775          0.00% 
       (AATCAAT)n      4            152          0.00% 
      (AATCAATC)n      1            623          0.00% 
      (AATCAATG)n      2            278          0.00% 
      (AATCAATT)n      1            43           0.00% 
        (AATCAC)n      2            85           0.00% 
       (AATCACA)n      2            81           0.00% 
        (AATCAG)n      1            31           0.00% 
       (AATCAGA)n      1            48           0.00% 
        (AATCAT)n      15           8271         0.00% 
       (AATCATA)n      3            160          0.00% 
     (AATCATCAC)n      1            43           0.00% 
       (AATCATT)n      5            233          0.00% 
      (AATCATTC)n      1            206          0.00% 
         (AATCC)n      1            37           0.00% 
       (AATCCAT)n      1            40           0.00% 
        (AATCGA)n      1            34           0.00% 
       (AATCGAA)n      1            34           0.00% 
       (AATCGTA)n      2            42           0.00% 
         (AATCT)n      3            116          0.00% 
        (AATCTA)n      2            63           0.00% 
       (AATCTAA)n      1            37           0.00% 
       (AATCTAC)n      1            41           0.00% 
       (AATCTAT)n      1            50           0.00% 
       (AATCTGA)n      1            51           0.00% 
        (AATCTT)n      2            76           0.00% 
       (AATCTTT)n      4            183          0.00% 
      (AATCTTTA)n      1            42           0.00% 
          (AATG)n      72           34057        0.00% 
         (AATGA)n      28           1104         0.00% 
        (AATGAA)n      39           2053         0.00% 
       (AATGAAG)n      1            43           0.00% 
       (AATGAAT)n      5            268          0.00% 
      (AATGAATG)n      1            44           0.00% 
      (AATGAATT)n      20           97647        0.01% 
        (AATGAG)n      2            65           0.00% 
       (AATGAGG)n      2            82           0.00% 
       (AATGAGT)n      1            54           0.00% 
      (AATGAGTC)n      1            38           0.00% 
        (AATGAT)n      23           1153         0.00% 
       (AATGATA)n      8            410          0.00% 
      (AATGATAA)n      1            52           0.00% 
       (AATGATG)n      2            98           0.00% 
      (AATGATTG)n      1            503          0.00% 
         (AATGC)n      4            184          0.00% 
        (AATGCA)n      3            117          0.00% 
       (AATGCAA)n      2            104          0.00% 
       (AATGCCA)n      1            40           0.00% 
       (AATGCGA)n      1            37           0.00% 
         (AATGG)n      2            97           0.00% 
        (AATGGA)n      1            34           0.00% 
      (AATGGATA)n      1            39           0.00% 
      (AATGGATG)n      2            664          0.00% 
        (AATGGT)n      1            32           0.00% 
         (AATGT)n      21           857          0.00% 
        (AATGTA)n      10           378          0.00% 
       (AATGTAA)n      9            367          0.00% 
       (AATGTAT)n      3            129          0.00% 
        (AATGTC)n      1            37           0.00% 
        (AATGTG)n      1            35           0.00% 
       (AATGTGA)n      1            38           0.00% 
        (AATGTT)n      6            252          0.00% 
       (AATGTTA)n      3            98           0.00% 
       (AATGTTT)n      6            263          0.00% 
          (AATT)n      561          27927        0.00% 
         (AATTA)n      210          9153         0.00% 
        (AATTAA)n      142          6251         0.00% 
       (AATTAAG)n      1            57           0.00% 
       (AATTAAT)n      40           2020         0.00% 
      (AATTAATA)n      1            68           0.00% 
      (AATTAATG)n      35           115784       0.01% 
        (AATTAC)n      6            1699         0.00% 
       (AATTACA)n      4            202          0.00% 
      (AATTACAT)n      1            59           0.00% 
       (AATTACG)n      1            46           0.00% 
       (AATTACT)n      1            36           0.00% 
        (AATTAG)n      16           3721         0.00% 
       (AATTAGA)n      3            140          0.00% 
       (AATTAGT)n      2            85           0.00% 
        (AATTAT)n      116          5530         0.00% 
       (AATTATA)n      33           1627         0.00% 
      (AATTATAT)n      3            138          0.00% 
       (AATTATC)n      2            68           0.00% 
       (AATTATG)n      4            185          0.00% 
      (AATTATGT)n      1            49           0.00% 
       (AATTATT)n      50           2575         0.00% 
      (AATTATTC)n      1            51           0.00% 
         (AATTC)n      21           6880         0.00% 
        (AATTCA)n      12           544          0.00% 
       (AATTCAA)n      6            242          0.00% 
       (AATTCAT)n      4            199          0.00% 
      (AATTCATT)n      45           147392       0.02% 
       (AATTCCA)n      1            39           0.00% 
        (AATTCT)n      19           1406         0.00% 
       (AATTCTA)n      8            2714         0.00% 
       (AATTCTG)n      1            40           0.00% 
       (AATTCTT)n      2            76           0.00% 
         (AATTG)n      25           8123         0.00% 
        (AATTGA)n      16           692          0.00% 
       (AATTGAA)n      6            305          0.00% 
       (AATTGAC)n      1            43           0.00% 
       (AATTGAT)n      1            49           0.00% 
        (AATTGC)n      1            28           0.00% 
       (AATTGCA)n      1            38           0.00% 
       (AATTGCT)n      1            50           0.00% 
        (AATTGT)n      5            219          0.00% 
       (AATTGTA)n      7            338          0.00% 
       (AATTGTC)n      1            48           0.00% 
       (AATTGTT)n      2            72           0.00% 
         (AATTT)n      357          15940        0.00% 
        (AATTTA)n      149          6972         0.00% 
       (AATTTAA)n      49           2489         0.00% 
       (AATTTAC)n      13           639          0.00% 
       (AATTTAG)n      7            1501         0.00% 
       (AATTTAT)n      42           2333         0.00% 
      (AATTTATA)n      3            226          0.00% 
      (AATTTATG)n      13           325          0.00% 
      (AATTTATT)n      1            43           0.00% 
        (AATTTC)n      21           903          0.00% 
       (AATTTCA)n      10           450          0.00% 
       (AATTTCG)n      1            35           0.00% 
       (AATTTCT)n      6            271          0.00% 
      (AATTTCTA)n      1            42           0.00% 
        (AATTTG)n      20           853          0.00% 
       (AATTTGA)n      5            252          0.00% 
      (AATTTGAA)n      1            39           0.00% 
       (AATTTGC)n      2            90           0.00% 
       (AATTTGT)n      7            356          0.00% 
        (AATTTT)n      181          7885         0.00% 
       (AATTTTA)n      41           1817         0.00% 
       (AATTTTC)n      6            274          0.00% 
       (AATTTTG)n      11           478          0.00% 
      (AATTTTGT)n      1            48           0.00% 
       (AATTTTT)n      41           1845         0.00% 
            (AC)n      3664         108672       0.01% 
           (ACA)n      188          8554         0.00% 
          (ACAA)n      64           2195         0.00% 
        (ACAAAA)n      1            31           0.00% 
        (ACAAAC)n      1            82           0.00% 
      (ACAAACAC)n      1            35           0.00% 
      (ACAAACAT)n      1            653          0.00% 
         (ACAAC)n      2            80           0.00% 
        (ACAACA)n      7            499          0.00% 
       (ACAACAA)n      1            70           0.00% 
       (ACAACAC)n      1            14           0.00% 
      (ACAACATA)n      1            69           0.00% 
        (ACAACC)n      2            99           0.00% 
        (ACAACT)n      2            108          0.00% 
         (ACAAG)n      1            37           0.00% 
        (ACAAGA)n      1            31           0.00% 
       (ACAAGAA)n      1            60           0.00% 
         (ACAAT)n      11           791          0.00% 
        (ACAATA)n      18           713          0.00% 
       (ACAATAA)n      4            190          0.00% 
       (ACAATAC)n      1            42           0.00% 
      (ACAATACA)n      1            49           0.00% 
       (ACAATAT)n      2            74           0.00% 
        (ACAATC)n      1            44           0.00% 
       (ACAATGA)n      3            110          0.00% 
        (ACAATT)n      6            230          0.00% 
       (ACAATTA)n      2            137          0.00% 
       (ACAATTC)n      1            47           0.00% 
       (ACAATTT)n      7            352          0.00% 
          (ACAC)n      116          4418         0.00% 
         (ACACA)n      1            49           0.00% 
        (ACACAA)n      24           894          0.00% 
      (ACACAAAC)n      1            33           0.00% 
        (ACACAC)n      48           2184         0.00% 
      (ACACACAA)n      1            46           0.00% 
    (ACACACACAG)n      1            134          0.00% 
    (ACACACACAT)n      2            142          0.00% 
      (ACACACAT)n      1            36           0.00% 
    (ACACACATAC)n      2            128          0.00% 
       (ACACACT)n      1            10           0.00% 
        (ACACAT)n      28           1127         0.00% 
       (ACACATA)n      2            85           0.00% 
       (ACACATT)n      2            110          0.00% 
        (ACACCA)n      3            102          0.00% 
        (ACACGC)n      1            50           0.00% 
      (ACACGCAC)n      1            36           0.00% 
        (ACACGT)n      1            49           0.00% 
     (ACACTAAAT)n      1            96           0.00% 
        (ACACTC)n      1            34           0.00% 
          (ACAG)n      29           1309         0.00% 
         (ACAGA)n      2            77           0.00% 
        (ACAGAA)n      1            63           0.00% 
       (ACAGAAT)n      1            49           0.00% 
        (ACAGAC)n      1            11           0.00% 
      (ACAGACTG)n      1            73           0.00% 
        (ACAGAG)n      6            266          0.00% 
       (ACAGATG)n      1            39           0.00% 
       (ACAGATT)n      1            39           0.00% 
         (ACAGC)n      3            84           0.00% 
        (ACAGCA)n      6            324          0.00% 
        (ACAGCC)n      1            151          0.00% 
        (ACAGGC)n      1            6            0.00% 
    (ACAGGCACAC)n      1            59           0.00% 
         (ACAGT)n      2            65           0.00% 
        (ACAGTA)n      1            37           0.00% 
       (ACAGTAA)n      1            36           0.00% 
      (ACAGTACG)n      3            186          0.00% 
          (ACAT)n      680          221604       0.02% 
         (ACATA)n      8            865          0.00% 
        (ACATAA)n      14           574          0.00% 
       (ACATAAC)n      1            41           0.00% 
       (ACATAAT)n      5            219          0.00% 
        (ACATAC)n      18           1138         0.00% 
      (ACATACAA)n      1            304          0.00% 
      (ACATACAC)n      3            2650         0.00% 
      (ACATACAT)n      4            2395         0.00% 
    (ACATACATAC)n      1            41           0.00% 
      (ACATACCT)n      1            368          0.00% 
        (ACATAT)n      24           5496         0.00% 
      (ACATATAT)n      3            661          0.00% 
       (ACATATC)n      1            40           0.00% 
       (ACATATG)n      1            40           0.00% 
       (ACATATT)n      2            50           0.00% 
      (ACATATTT)n      1            55           0.00% 
         (ACATC)n      6            962          0.00% 
        (ACATCA)n      1            7            0.00% 
       (ACATCAC)n      1            39           0.00% 
        (ACATCC)n      1            34           0.00% 
        (ACATCT)n      1            37           0.00% 
        (ACATGA)n      1            37           0.00% 
        (ACATGC)n      2            97           0.00% 
       (ACATGCA)n      2            69           0.00% 
      (ACATGCAT)n      2            121          0.00% 
       (ACATGTT)n      1            39           0.00% 
         (ACATT)n      14           483          0.00% 
        (ACATTA)n      6            291          0.00% 
       (ACATTAT)n      1            51           0.00% 
       (ACATTCC)n      1            41           0.00% 
        (ACATTG)n      1            43           0.00% 
        (ACATTT)n      10           384          0.00% 
       (ACATTTA)n      6            262          0.00% 
       (ACATTTC)n      1            40           0.00% 
       (ACATTTT)n      5            212          0.00% 
           (ACC)n      52           2840         0.00% 
          (ACCA)n      4            188          0.00% 
         (ACCAA)n      1            30           0.00% 
        (ACCAAC)n      2            89           0.00% 
       (ACCAATT)n      1            42           0.00% 
        (ACCACA)n      2            95           0.00% 
       (ACCACAA)n      1            42           0.00% 
        (ACCACT)n      3            398          0.00% 
        (ACCAGC)n      1            50           0.00% 
     (ACCAGTTTG)n      1            37           0.00% 
        (ACCATA)n      2            108          0.00% 
       (ACCATAA)n      1            45           0.00% 
        (ACCATC)n      2            89           0.00% 
       (ACCATGG)n      1            39           0.00% 
          (ACCC)n      1            26           0.00% 
        (ACCCAC)n      1            45           0.00% 
         (ACCCC)n      1            30           0.00% 
        (ACCCTA)n      74           10322        0.00% 
       (ACCGATG)n      1            48           0.00% 
        (ACCGTG)n      2            76           0.00% 
          (ACCT)n      6            896          0.00% 
           (ACG)n      7            309          0.00% 
          (ACGA)n      1            49           0.00% 
     (ACGACAACA)n      1            101          0.00% 
        (ACGATG)n      3            190          0.00% 
       (ACGATTA)n      1            47           0.00% 
          (ACGC)n      10           323          0.00% 
         (ACGCA)n      1            29           0.00% 
        (ACGCAA)n      1            36           0.00% 
        (ACGCAC)n      1            44           0.00% 
        (ACGCAT)n      1            63           0.00% 
        (ACGGAT)n      1            55           0.00% 
        (ACGGTT)n      1            42           0.00% 
          (ACGT)n      15           6529         0.00% 
         (ACGTA)n      1            30           0.00% 
        (ACGTAA)n      1            31           0.00% 
      (ACGTACGC)n      3            255          0.00% 
     (ACGTACTGC)n      2            116          0.00% 
         (ACGTG)n      1            29           0.00% 
         (ACGTT)n      1            34           0.00% 
       (ACGTTTG)n      1            56           0.00% 
           (ACT)n      661          127432       0.01% 
          (ACTA)n      44           10009        0.00% 
         (ACTAA)n      6            276          0.00% 
      (ACTAACTG)n      1            55           0.00% 
        (ACTAAT)n      25           2611         0.00% 
       (ACTAATA)n      1            45           0.00% 
     (ACTAATACT)n      1            37           0.00% 
       (ACTAATT)n      1            41           0.00% 
      (ACTAATTA)n      1            41           0.00% 
        (ACTACA)n      3            114          0.00% 
      (ACTACACA)n      1            50           0.00% 
        (ACTACC)n      13           4676         0.00% 
        (ACTACG)n      1            38           0.00% 
        (ACTACT)n      35           7290         0.00% 
     (ACTACTAAT)n      1            345          0.00% 
       (ACTACTT)n      4            172          0.00% 
        (ACTAGA)n      2            65           0.00% 
       (ACTAGAT)n      1            35           0.00% 
        (ACTAGT)n      1            39           0.00% 
         (ACTAT)n      7            451          0.00% 
        (ACTATA)n      4            149          0.00% 
        (ACTATT)n      7            578          0.00% 
       (ACTATTT)n      1            43           0.00% 
          (ACTC)n      6            279          0.00% 
       (ACTCGTT)n      1            41           0.00% 
         (ACTCT)n      1            31           0.00% 
        (ACTCTC)n      4            1152         0.00% 
        (ACTCTT)n      2            93           0.00% 
          (ACTG)n      8            370          0.00% 
         (ACTGA)n      1            37           0.00% 
         (ACTGC)n      1            31           0.00% 
        (ACTGCT)n      3            370          0.00% 
       (ACTGTAA)n      1            46           0.00% 
       (ACTGTTT)n      2            91           0.00% 
          (ACTT)n      5            1096         0.00% 
         (ACTTA)n      2            67           0.00% 
        (ACTTAA)n      1            36           0.00% 
       (ACTTACA)n      1            42           0.00% 
        (ACTTAT)n      2            64           0.00% 
     (ACTTATATT)n      1            42           0.00% 
        (ACTTCT)n      2            119          0.00% 
       (ACTTCTT)n      1            60           0.00% 
         (ACTTG)n      1            34           0.00% 
      (ACTTGCTT)n      1            38           0.00% 
         (ACTTT)n      6            197          0.00% 
        (ACTTTA)n      1            43           0.00% 
       (ACTTTAT)n      1            40           0.00% 
       (ACTTTCA)n      1            39           0.00% 
        (ACTTTT)n      3            131          0.00% 
       (ACTTTTA)n      1            68           0.00% 
       (ACTTTTT)n      1            20           0.00% 
            (AG)n      750          47844        0.01% 
           (AGA)n      60           2969         0.00% 
          (AGAA)n      11           306          0.00% 
         (AGAAA)n      1            25           0.00% 
        (AGAAAG)n      1            40           0.00% 
         (AGAAC)n      1            43           0.00% 
        (AGAACA)n      4            297          0.00% 
    (AGAACAGAAT)n      1            144          0.00% 
        (AGAACC)n      1            50           0.00% 
        (AGAACG)n      1            66           0.00% 
         (AGAAG)n      1            313          0.00% 
        (AGAAGC)n      1            41           0.00% 
       (AGAAGCA)n      1            35           0.00% 
        (AGAAGT)n      2            49           0.00% 
         (AGAAT)n      171          92146        0.01% 
        (AGAATA)n      4            1419         0.00% 
       (AGAATAA)n      5            206          0.00% 
       (AGAATAT)n      1            49           0.00% 
        (AGAATC)n      1            31           0.00% 
       (AGAATCT)n      2            101          0.00% 
        (AGAATG)n      1            49           0.00% 
       (AGAATGA)n      1            69           0.00% 
      (AGAATGAT)n      1            50           0.00% 
        (AGAATT)n      7            330          0.00% 
       (AGAATTT)n      4            201          0.00% 
          (AGAC)n      30           1768         0.00% 
       (AGACAAG)n      1            36           0.00% 
       (AGACAAT)n      1            38           0.00% 
        (AGACAG)n      1            31           0.00% 
        (AGACCA)n      1            59           0.00% 
          (AGAG)n      19           4407         0.00% 
      (AGAGAAAG)n      2            85           0.00% 
        (AGAGAC)n      4            304          0.00% 
        (AGAGAG)n      16           1833         0.00% 
      (AGAGAGAC)n      1            49           0.00% 
    (AGAGAGAGGC)n      1            236          0.00% 
      (AGAGAGAT)n      1            54           0.00% 
    (AGAGAGGCAG)n      1            58           0.00% 
        (AGAGAT)n      8            2212         0.00% 
       (AGAGATA)n      1            54           0.00% 
         (AGAGC)n      1            96           0.00% 
       (AGAGGCG)n      1            41           0.00% 
        (AGAGTA)n      1            36           0.00% 
        (AGAGTG)n      2            89           0.00% 
        (AGAGTT)n      1            32           0.00% 
          (AGAT)n      124          20949        0.00% 
         (AGATA)n      3            94           0.00% 
        (AGATAA)n      10           461          0.00% 
       (AGATAAT)n      1            38           0.00% 
        (AGATAC)n      1            63           0.00% 
        (AGATAG)n      5            1270         0.00% 
      (AGATAGAT)n      1            79           0.00% 
        (AGATAT)n      6            351          0.00% 
       (AGATATT)n      2            93           0.00% 
       (AGATCAC)n      1            38           0.00% 
        (AGATGA)n      5            180          0.00% 
       (AGATGAA)n      2            84           0.00% 
        (AGATGC)n      1            32           0.00% 
      (AGATGGAT)n      1            72           0.00% 
         (AGATT)n      2            97           0.00% 
      (AGATTGAT)n      2            1170         0.00% 
       (AGATTGT)n      1            35           0.00% 
        (AGATTT)n      3            137          0.00% 
       (AGATTTA)n      1            40           0.00% 
           (AGC)n      42           5417         0.00% 
          (AGCA)n      5            198          0.00% 
        (AGCAAC)n      3            149          0.00% 
       (AGCAACA)n      1            44           0.00% 
        (AGCAAT)n      1            38           0.00% 
        (AGCACA)n      1            36           0.00% 
        (AGCACC)n      2            1542         0.00% 
         (AGCAG)n      1            27           0.00% 
        (AGCAGT)n      3            312          0.00% 
       (AGCATTT)n      1            67           0.00% 
          (AGCC)n      2            2673         0.00% 
       (AGCCATC)n      1            58           0.00% 
        (AGCGAG)n      1            34           0.00% 
        (AGCGGC)n      1            34           0.00% 
        (AGCGGT)n      1            21           0.00% 
          (AGCT)n      2            61           0.00% 
      (AGCTACAA)n      1            37           0.00% 
       (AGCTATA)n      1            60           0.00% 
           (AGG)n      9            246          0.00% 
          (AGGA)n      1            1140         0.00% 
        (AGGAAA)n      1            32           0.00% 
     (AGGAGAGGG)n      1            45           0.00% 
       (AGGATCA)n      1            42           0.00% 
          (AGGC)n      3            119          0.00% 
        (AGGCAT)n      1            36           0.00% 
          (AGGG)n      1            29           0.00% 
        (AGGGAC)n      1            38           0.00% 
        (AGGGTT)n      2            165          0.00% 
          (AGGT)n      4            186          0.00% 
        (AGGTGG)n      1            7            0.00% 
           (AGT)n      636          124658       0.01% 
          (AGTA)n      5            941          0.00% 
         (AGTAA)n      57           1613         0.00% 
        (AGTAAA)n      1            32           0.00% 
       (AGTAACA)n      1            69           0.00% 
        (AGTAAG)n      2            246          0.00% 
        (AGTAAT)n      17           4340         0.00% 
     (AGTAATAGT)n      1            39           0.00% 
         (AGTAC)n      1            33           0.00% 
        (AGTACT)n      5            569          0.00% 
        (AGTAGA)n      3            129          0.00% 
       (AGTAGAA)n      2            106          0.00% 
        (AGTAGC)n      5            2200         0.00% 
     (AGTAGCAGA)n      1            49           0.00% 
        (AGTAGG)n      2            340          0.00% 
        (AGTAGT)n      36           13362        0.00% 
     (AGTAGTAGC)n      2            87           0.00% 
     (AGTAGTAGT)n      1            684          0.00% 
     (AGTAGTGGT)n      1            51           0.00% 
         (AGTAT)n      4            402          0.00% 
        (AGTATA)n      1            32           0.00% 
       (AGTATAA)n      1            43           0.00% 
       (AGTATAT)n      1            48           0.00% 
    (AGTATCGGTT)n      1            38           0.00% 
        (AGTATG)n      1            34           0.00% 
        (AGTATT)n      22           6833         0.00% 
     (AGTATTAGT)n      1            40           0.00% 
       (AGTATTG)n      1            39           0.00% 
       (AGTATTT)n      1            37           0.00% 
          (AGTC)n      8            322          0.00% 
       (AGTCTAA)n      1            44           0.00% 
          (AGTG)n      11           683          0.00% 
         (AGTGA)n      1            36           0.00% 
        (AGTGAA)n      1            30           0.00% 
        (AGTGAT)n      1            60           0.00% 
        (AGTGGC)n      1            37           0.00% 
        (AGTGGT)n      2            347          0.00% 
          (AGTT)n      40           14547        0.00% 
         (AGTTA)n      3            121          0.00% 
        (AGTTAA)n      1            38           0.00% 
        (AGTTAC)n      1            34           0.00% 
       (AGTTAGA)n      1            37           0.00% 
        (AGTTAT)n      1            33           0.00% 
     (AGTTATCTT)n      1            61           0.00% 
         (AGTTC)n      2            85           0.00% 
         (AGTTG)n      1            239          0.00% 
        (AGTTGC)n      1            5            0.00% 
        (AGTTGT)n      2            269          0.00% 
     (AGTTGTAGT)n      1            51           0.00% 
         (AGTTT)n      4            167          0.00% 
       (AGTTTAA)n      2            89           0.00% 
      (AGTTTAAT)n      1            49           0.00% 
        (AGTTTG)n      1            33           0.00% 
        (AGTTTT)n      1            45           0.00% 
      (AGTTTTAT)n      1            46           0.00% 
       (AGTTTTT)n      1            52           0.00% 
            (AT)n      100376       5410698      0.58% 
           (ATA)n      3012         281732       0.03% 
          (ATAA)n      884          46335        0.00% 
         (ATAAA)n      26           776          0.00% 
        (ATAAAA)n      7            224          0.00% 
    (ATAAAGTGTG)n      1            54           0.00% 
        (ATAAAT)n      22           12678        0.00% 
       (ATAAATA)n      1            30           0.00% 
      (ATAAATAT)n      1            33           0.00% 
       (ATAAATC)n      1            38           0.00% 
      (ATAAATGA)n      1            250          0.00% 
       (ATAAATT)n      1            36           0.00% 
         (ATAAC)n      17           2067         0.00% 
        (ATAACA)n      22           1705         0.00% 
       (ATAACAA)n      4            170          0.00% 
       (ATAACAC)n      1            34           0.00% 
       (ATAACAT)n      1            36           0.00% 
      (ATAACATT)n      1            40           0.00% 
       (ATAACTA)n      6            268          0.00% 
       (ATAACTG)n      2            88           0.00% 
       (ATAACTT)n      1            51           0.00% 
         (ATAAG)n      3            147          0.00% 
        (ATAAGA)n      13           1626         0.00% 
       (ATAAGAA)n      3            137          0.00% 
        (ATAAGC)n      2            101          0.00% 
       (ATAAGCC)n      1            39           0.00% 
       (ATAAGCT)n      1            48           0.00% 
       (ATAAGGC)n      1            55           0.00% 
        (ATAAGT)n      2            77           0.00% 
       (ATAAGTA)n      2            86           0.00% 
       (ATAAGTT)n      1            39           0.00% 
         (ATAAT)n      196          49719        0.01% 
        (ATAATA)n      71           8241         0.00% 
       (ATAATAA)n      33           1552         0.00% 
    (ATAATAAATA)n      1            56           0.00% 
      (ATAATAAC)n      1            49           0.00% 
    (ATAATAATAT)n      1            43           0.00% 
       (ATAATAC)n      4            247          0.00% 
       (ATAATAG)n      3            123          0.00% 
       (ATAATAT)n      38           1776         0.00% 
        (ATAATC)n      15           2685         0.00% 
       (ATAATCA)n      1            60           0.00% 
      (ATAATCAC)n      1            45           0.00% 
       (ATAATCT)n      1            56           0.00% 
        (ATAATG)n      33           2964         0.00% 
       (ATAATGA)n      4            212          0.00% 
       (ATAATGC)n      2            86           0.00% 
       (ATAATGT)n      1            38           0.00% 
      (ATAATGTG)n      1            40           0.00% 
        (ATAATT)n      122          5493         0.00% 
       (ATAATTA)n      25           2533         0.00% 
      (ATAATTAC)n      1            55           0.00% 
      (ATAATTAT)n      2            81           0.00% 
       (ATAATTC)n      4            217          0.00% 
       (ATAATTG)n      6            262          0.00% 
       (ATAATTT)n      40           1944         0.00% 
      (ATAATTTA)n      2            82           0.00% 
          (ATAC)n      984          318362       0.03% 
         (ATACA)n      14           12020        0.00% 
        (ATACAA)n      19           910          0.00% 
       (ATACAAT)n      7            355          0.00% 
        (ATACAC)n      27           1008         0.00% 
      (ATACACAC)n      1            34           0.00% 
       (ATACAGT)n      1            41           0.00% 
        (ATACAT)n      29           3047         0.00% 
       (ATACATA)n      2            79           0.00% 
      (ATACATAA)n      2            69           0.00% 
      (ATACATAC)n      4            3099         0.00% 
      (ATACATAT)n      3            353          0.00% 
      (ATACATGC)n      2            1829         0.00% 
       (ATACATT)n      2            117          0.00% 
        (ATACGA)n      2            67           0.00% 
        (ATACGT)n      1            32           0.00% 
         (ATACT)n      9            2094         0.00% 
        (ATACTA)n      16           3913         0.00% 
     (ATACTACTA)n      1            42           0.00% 
        (ATACTG)n      4            187          0.00% 
        (ATACTT)n      5            215          0.00% 
       (ATACTTC)n      1            41           0.00% 
          (ATAG)n      240          32147        0.00% 
         (ATAGA)n      247          95593        0.01% 
        (ATAGAA)n      9            446          0.00% 
       (ATAGAAC)n      1            34           0.00% 
       (ATAGAAT)n      8            304          0.00% 
        (ATAGAG)n      6            784          0.00% 
        (ATAGAT)n      9            313          0.00% 
       (ATAGATA)n      3            189          0.00% 
      (ATAGATAA)n      1            1177         0.00% 
    (ATAGATAGAT)n      1            38           0.00% 
      (ATAGATAT)n      1            43           0.00% 
    (ATAGATATAG)n      1            3063         0.00% 
      (ATAGATGG)n      1            463          0.00% 
      (ATAGATTG)n      1            148          0.00% 
       (ATAGCAA)n      1            37           0.00% 
        (ATAGGA)n      1            57           0.00% 
       (ATAGGAA)n      1            37           0.00% 
         (ATAGT)n      5            1084         0.00% 
        (ATAGTA)n      9            1056         0.00% 
        (ATAGTC)n      1            37           0.00% 
        (ATAGTG)n      1            42           0.00% 
        (ATAGTT)n      4            148          0.00% 
       (ATAGTTT)n      1            37           0.00% 
    (ATAGTTTCAA)n      1            40           0.00% 
          (ATAT)n      550          33183        0.00% 
         (ATATA)n      214          49846        0.01% 
        (ATATAA)n      185          16975        0.00% 
       (ATATAAA)n      1            33           0.00% 
       (ATATAAC)n      5            274          0.00% 
       (ATATAAT)n      23           991          0.00% 
    (ATATAATATA)n      2            995          0.00% 
        (ATATAC)n      66           12873        0.00% 
       (ATATACA)n      4            135          0.00% 
      (ATATACAA)n      1            39           0.00% 
      (ATATACAT)n      3            153          0.00% 
    (ATATACATAT)n      1            52           0.00% 
       (ATATACG)n      1            43           0.00% 
       (ATATACT)n      1            47           0.00% 
        (ATATAG)n      14           2356         0.00% 
       (ATATAGA)n      4            143          0.00% 
       (ATATAGC)n      2            78           0.00% 
    (ATATAGCTAA)n      1            61           0.00% 
       (ATATAGG)n      1            38           0.00% 
        (ATATAT)n      172          14641        0.00% 
       (ATATATA)n      25           1185         0.00% 
      (ATATATAA)n      2            790          0.00% 
      (ATATATAC)n      8            2782         0.00% 
    (ATATATACAT)n      2            121          0.00% 
      (ATATATAG)n      3            116          0.00% 
      (ATATATAT)n      5            512          0.00% 
     (ATATATATA)n      1            43           0.00% 
    (ATATATATAC)n      50           2052         0.00% 
    (ATATATATAG)n      1            51           0.00% 
    (ATATATATGC)n      1            45           0.00% 
    (ATATATATGT)n      1            41           0.00% 
       (ATATATC)n      1            60           0.00% 
      (ATATATCT)n      1            37           0.00% 
       (ATATATG)n      2            123          0.00% 
      (ATATATGC)n      2            105          0.00% 
    (ATATATGCAT)n      1            56           0.00% 
      (ATATATGT)n      4            182          0.00% 
     (ATATATGTA)n      1            45           0.00% 
    (ATATATGTAT)n      2            89           0.00% 
       (ATATATT)n      26           1165         0.00% 
      (ATATATTA)n      1            54           0.00% 
         (ATATC)n      18           3153         0.00% 
        (ATATCA)n      8            372          0.00% 
       (ATATCAA)n      3            121          0.00% 
       (ATATCAT)n      3            121          0.00% 
        (ATATCT)n      5            195          0.00% 
       (ATATCTA)n      3            149          0.00% 
         (ATATG)n      12           2731         0.00% 
        (ATATGA)n      7            259          0.00% 
       (ATATGAA)n      3            159          0.00% 
      (ATATGAAT)n      1            10           0.00% 
       (ATATGAT)n      1            34           0.00% 
     (ATATGATAT)n      1            36           0.00% 
        (ATATGC)n      13           480          0.00% 
       (ATATGCA)n      1            39           0.00% 
        (ATATGG)n      3            159          0.00% 
        (ATATGT)n      28           2014         0.00% 
      (ATATGTAA)n      1            55           0.00% 
      (ATATGTAT)n      2            1909         0.00% 
    (ATATGTATAT)n      2            134          0.00% 
       (ATATGTC)n      1            40           0.00% 
       (ATATGTT)n      4            170          0.00% 
         (ATATT)n      226          39819        0.00% 
        (ATATTA)n      111          6984         0.00% 
       (ATATTAA)n      24           1109         0.00% 
      (ATATTAAT)n      1            39           0.00% 
       (ATATTAG)n      2            90           0.00% 
       (ATATTAT)n      19           970          0.00% 
     (ATATTATAT)n      1            37           0.00% 
      (ATATTATT)n      1            67           0.00% 
        (ATATTC)n      11           437          0.00% 
       (ATATTCA)n      3            151          0.00% 
       (ATATTCC)n      1            41           0.00% 
       (ATATTCT)n      25           834          0.00% 
        (ATATTG)n      13           594          0.00% 
       (ATATTGA)n      3            147          0.00% 
       (ATATTGC)n      2            75           0.00% 
       (ATATTGT)n      4            233          0.00% 
        (ATATTT)n      185          17443        0.00% 
       (ATATTTA)n      34           1670         0.00% 
       (ATATTTC)n      16           681          0.00% 
      (ATATTTCT)n      1            59           0.00% 
       (ATATTTG)n      2            82           0.00% 
       (ATATTTT)n      60           2795         0.00% 
      (ATATTTTG)n      1            44           0.00% 
           (ATC)n      1381         119436       0.01% 
          (ATCA)n      77           13916        0.00% 
         (ATCAA)n      12           1219         0.00% 
        (ATCAAC)n      12           560          0.00% 
        (ATCAAT)n      8            363          0.00% 
       (ATCAATA)n      2            118          0.00% 
      (ATCAATCT)n      2            605          0.00% 
       (ATCAATG)n      3            120          0.00% 
       (ATCAATT)n      6            241          0.00% 
      (ATCAATTA)n      1            42           0.00% 
         (ATCAC)n      3            286          0.00% 
        (ATCACA)n      2            98           0.00% 
        (ATCACC)n      6            926          0.00% 
     (ATCACCATC)n      1            583          0.00% 
        (ATCACT)n      1            70           0.00% 
         (ATCAG)n      1            62           0.00% 
       (ATCAGAC)n      1            46           0.00% 
        (ATCAGC)n      4            249          0.00% 
       (ATCAGCA)n      1            38           0.00% 
        (ATCAGT)n      1            37           0.00% 
       (ATCAGTC)n      2            70           0.00% 
         (ATCAT)n      6            5095         0.00% 
        (ATCATA)n      14           629          0.00% 
       (ATCATAA)n      3            143          0.00% 
     (ATCATATAT)n      1            38           0.00% 
        (ATCATC)n      33           5377         0.00% 
     (ATCATCACC)n      1            43           0.00% 
     (ATCATCATA)n      1            49           0.00% 
    (ATCATCTAGT)n      3            120          0.00% 
        (ATCATG)n      4            169          0.00% 
       (ATCATGA)n      1            46           0.00% 
        (ATCATT)n      27           2338         0.00% 
      (ATCATTAA)n      1            51           0.00% 
      (ATCATTAT)n      1            55           0.00% 
       (ATCATTT)n      5            269          0.00% 
      (ATCATTTT)n      1            45           0.00% 
          (ATCC)n      18           1645         0.00% 
         (ATCCA)n      2            57           0.00% 
       (ATCCATA)n      1            54           0.00% 
      (ATCCATCT)n      2            114          0.00% 
         (ATCCC)n      1            38           0.00% 
         (ATCCT)n      1            135          0.00% 
        (ATCCTC)n      1            66           0.00% 
        (ATCGAA)n      1            40           0.00% 
        (ATCGGA)n      1            36           0.00% 
        (ATCGTC)n      5            234          0.00% 
        (ATCGTG)n      1            38           0.00% 
        (ATCGTT)n      1            36           0.00% 
          (ATCT)n      164          23496        0.00% 
         (ATCTA)n      3            161          0.00% 
        (ATCTAA)n      5            212          0.00% 
       (ATCTAAT)n      1            56           0.00% 
        (ATCTAT)n      7            312          0.00% 
       (ATCTATA)n      1            34           0.00% 
      (ATCTATCA)n      3            274          0.00% 
      (ATCTATCC)n      2            558          0.00% 
       (ATCTATT)n      1            62           0.00% 
         (ATCTC)n      4            1713         0.00% 
        (ATCTCG)n      1            105          0.00% 
        (ATCTCT)n      3            2181         0.00% 
         (ATCTG)n      1            42           0.00% 
       (ATCTGAA)n      2            126          0.00% 
      (ATCTGTCT)n      1            205          0.00% 
         (ATCTT)n      3            125          0.00% 
        (ATCTTA)n      4            182          0.00% 
       (ATCTTAC)n      1            66           0.00% 
        (ATCTTC)n      7            319          0.00% 
       (ATCTTTA)n      3            129          0.00% 
       (ATCTTTT)n      1            37           0.00% 
           (ATG)n      1850         147041       0.02% 
          (ATGA)n      42           17656        0.00% 
         (ATGAA)n      17           746          0.00% 
        (ATGAAG)n      5            295          0.00% 
       (ATGAAGA)n      2            79           0.00% 
       (ATGAAGT)n      1            50           0.00% 
        (ATGAAT)n      7            309          0.00% 
       (ATGAATA)n      7            339          0.00% 
       (ATGAATT)n      3            128          0.00% 
      (ATGAATTA)n      15           40068        0.00% 
         (ATGAC)n      1            44           0.00% 
        (ATGACA)n      3            111          0.00% 
        (ATGACG)n      2            108          0.00% 
       (ATGAGAA)n      1            36           0.00% 
        (ATGAGG)n      3            94           0.00% 
        (ATGAGT)n      1            33           0.00% 
         (ATGAT)n      3            1683         0.00% 
        (ATGATA)n      33           2560         0.00% 
       (ATGATAA)n      5            237          0.00% 
       (ATGATAC)n      2            105          0.00% 
       (ATGATAT)n      2            44           0.00% 
        (ATGATC)n      2            77           0.00% 
        (ATGATG)n      36           4083         0.00% 
     (ATGATGACA)n      1            44           0.00% 
     (ATGATGATA)n      1            50           0.00% 
     (ATGATGATG)n      1            374          0.00% 
     (ATGATGATT)n      2            2236         0.00% 
        (ATGATT)n      8            1163         0.00% 
       (ATGATTA)n      2            89           0.00% 
       (ATGATTG)n      1            41           0.00% 
       (ATGATTT)n      2            93           0.00% 
      (ATGATTTT)n      1            41           0.00% 
          (ATGC)n      30           1121         0.00% 
        (ATGCAA)n      1            47           0.00% 
       (ATGCAAT)n      1            51           0.00% 
        (ATGCAT)n      5            188          0.00% 
       (ATGCATA)n      2            81           0.00% 
      (ATGCATAC)n      2            192          0.00% 
      (ATGCATGT)n      1            42           0.00% 
        (ATGCGC)n      1            54           0.00% 
         (ATGCT)n      1            49           0.00% 
        (ATGCTG)n      1            32           0.00% 
        (ATGCTT)n      4            134          0.00% 
          (ATGG)n      13           771          0.00% 
         (ATGGA)n      1            27           0.00% 
        (ATGGAG)n      1            36           0.00% 
      (ATGGATAG)n      4            1383         0.00% 
      (ATGGATTA)n      1            95           0.00% 
       (ATGGTAA)n      1            38           0.00% 
        (ATGGTG)n      7            395          0.00% 
          (ATGT)n      645          198331       0.02% 
         (ATGTA)n      2            80           0.00% 
        (ATGTAA)n      11           443          0.00% 
        (ATGTAC)n      1            34           0.00% 
       (ATGTAGA)n      1            30           0.00% 
        (ATGTAT)n      35           4142         0.00% 
       (ATGTATA)n      4            169          0.00% 
      (ATGTATAT)n      1            859          0.00% 
       (ATGTATG)n      2            97           0.00% 
      (ATGTATGC)n      6            382          0.00% 
      (ATGTATGT)n      6            3650         0.00% 
       (ATGTATT)n      2            81           0.00% 
       (ATGTCAA)n      4            186          0.00% 
        (ATGTCC)n      1            35           0.00% 
         (ATGTG)n      4            1582         0.00% 
       (ATGTGAA)n      1            44           0.00% 
       (ATGTGAT)n      1            39           0.00% 
        (ATGTGG)n      1            27           0.00% 
        (ATGTGT)n      14           397          0.00% 
         (ATGTT)n      6            1562         0.00% 
        (ATGTTA)n      8            322          0.00% 
       (ATGTTAA)n      5            226          0.00% 
       (ATGTTAC)n      2            74           0.00% 
        (ATGTTG)n      8            408          0.00% 
        (ATGTTT)n      7            262          0.00% 
       (ATGTTTA)n      2            128          0.00% 
       (ATGTTTT)n      2            72           0.00% 
           (ATT)n      3120         276662       0.03% 
          (ATTA)n      375          20152        0.00% 
         (ATTAA)n      250          10338        0.00% 
        (ATTAAA)n      3            95           0.00% 
       (ATTAAAT)n      1            39           0.00% 
        (ATTAAC)n      12           558          0.00% 
       (ATTAACA)n      1            37           0.00% 
     (ATTAACACA)n      1            54           0.00% 
       (ATTAACT)n      1            43           0.00% 
        (ATTAAG)n      5            194          0.00% 
       (ATTAAGA)n      3            117          0.00% 
       (ATTAAGC)n      1            45           0.00% 
       (ATTAAGT)n      1            36           0.00% 
      (ATTAAGTA)n      1            56           0.00% 
        (ATTAAT)n      114          6284         0.00% 
       (ATTAATA)n      26           1511         0.00% 
       (ATTAATC)n      3            140          0.00% 
       (ATTAATG)n      6            230          0.00% 
      (ATTAATGA)n      23           74282        0.01% 
       (ATTAATT)n      41           1955         0.00% 
      (ATTAATTC)n      27           124031       0.01% 
      (ATTAATTG)n      2            74           0.00% 
      (ATTAATTT)n      1            39           0.00% 
     (ATTAATTTC)n      1            42           0.00% 
         (ATTAC)n      19           765          0.00% 
        (ATTACA)n      9            443          0.00% 
       (ATTACAA)n      6            267          0.00% 
       (ATTACAT)n      9            415          0.00% 
    (ATTACATTGC)n      1            1017         0.00% 
       (ATTACGT)n      1            36           0.00% 
        (ATTACT)n      19           1602         0.00% 
       (ATTACTA)n      1            73           0.00% 
       (ATTACTT)n      2            144          0.00% 
      (ATTACTTT)n      1            41           0.00% 
         (ATTAG)n      4            146          0.00% 
        (ATTAGA)n      6            255          0.00% 
       (ATTAGAA)n      4            174          0.00% 
       (ATTAGAT)n      1            77           0.00% 
        (ATTAGC)n      4            667          0.00% 
        (ATTAGT)n      29           2646         0.00% 
       (ATTAGTA)n      6            259          0.00% 
         (ATTAT)n      198          38475        0.00% 
        (ATTATA)n      85           4212         0.00% 
       (ATTATAA)n      39           1917         0.00% 
      (ATTATAAC)n      1            48           0.00% 
       (ATTATAC)n      6            250          0.00% 
       (ATTATAG)n      1            51           0.00% 
       (ATTATAT)n      30           1781         0.00% 
      (ATTATATT)n      2            86           0.00% 
        (ATTATC)n      46           3079         0.00% 
       (ATTATCA)n      2            85           0.00% 
      (ATTATCAG)n      1            50           0.00% 
     (ATTATCATC)n      1            38           0.00% 
       (ATTATCT)n      2            89           0.00% 
        (ATTATG)n      7            3093         0.00% 
       (ATTATGA)n      1            47           0.00% 
       (ATTATGT)n      9            401          0.00% 
        (ATTATT)n      96           6716         0.00% 
       (ATTATTA)n      26           1430         0.00% 
     (ATTATTACA)n      1            40           0.00% 
       (ATTATTC)n      12           505          0.00% 
      (ATTATTCA)n      1            47           0.00% 
       (ATTATTG)n      5            199          0.00% 
       (ATTATTT)n      39           1919         0.00% 
     (ATTATTTAT)n      1            44           0.00% 
      (ATTATTTC)n      1            66           0.00% 
      (ATTATTTG)n      1            44           0.00% 
      (ATTATTTT)n      2            134          0.00% 
          (ATTC)n      63           27230        0.00% 
         (ATTCA)n      13           3493         0.00% 
        (ATTCAA)n      10           418          0.00% 
       (ATTCAAT)n      2            84           0.00% 
       (ATTCACT)n      2            102          0.00% 
        (ATTCAG)n      1            48           0.00% 
        (ATTCAT)n      4            212          0.00% 
       (ATTCATA)n      3            131          0.00% 
      (ATTCATAC)n      1            775          0.00% 
      (ATTCATAT)n      1            42           0.00% 
      (ATTCATCC)n      1            483          0.00% 
      (ATTCATTA)n      30           108840       0.01% 
      (ATTCATTC)n      1            900          0.00% 
         (ATTCC)n      3            179          0.00% 
        (ATTCCA)n      3            113          0.00% 
       (ATTCCAA)n      1            66           0.00% 
        (ATTCCT)n      1            42           0.00% 
       (ATTCCTT)n      1            61           0.00% 
        (ATTCGA)n      1            33           0.00% 
       (ATTCGAA)n      1            44           0.00% 
        (ATTCGT)n      1            39           0.00% 
         (ATTCT)n      110          84027        0.01% 
        (ATTCTA)n      11           15980        0.00% 
       (ATTCTAA)n      5            3687         0.00% 
       (ATTCTAT)n      4            195          0.00% 
      (ATTCTATT)n      1            41           0.00% 
    (ATTCTATTCA)n      1            207          0.00% 
        (ATTCTC)n      2            77           0.00% 
       (ATTCTCA)n      1            33           0.00% 
        (ATTCTG)n      1            39           0.00% 
        (ATTCTT)n      13           1121         0.00% 
       (ATTCTTA)n      3            144          0.00% 
       (ATTCTTG)n      3            219          0.00% 
       (ATTCTTT)n      5            277          0.00% 
          (ATTG)n      66           14746        0.00% 
         (ATTGA)n      10           372          0.00% 
        (ATTGAA)n      13           499          0.00% 
       (ATTGAAT)n      4            210          0.00% 
      (ATTGAATA)n      1            1779         0.00% 
      (ATTGAATG)n      1            256          0.00% 
      (ATTGAATT)n      1            39           0.00% 
        (ATTGAG)n      1            45           0.00% 
        (ATTGAT)n      11           498          0.00% 
       (ATTGATA)n      3            185          0.00% 
         (ATTGC)n      1            28           0.00% 
        (ATTGCA)n      2            86           0.00% 
       (ATTGCAA)n      3            146          0.00% 
       (ATTGCAT)n      1            36           0.00% 
        (ATTGCC)n      1            34           0.00% 
        (ATTGCT)n      1            47           0.00% 
         (ATTGT)n      16           7658         0.00% 
        (ATTGTA)n      6            286          0.00% 
       (ATTGTAA)n      5            208          0.00% 
       (ATTGTAC)n      1            41           0.00% 
       (ATTGTAT)n      3            133          0.00% 
     (ATTGTATAT)n      1            42           0.00% 
        (ATTGTC)n      2            80           0.00% 
        (ATTGTT)n      8            263          0.00% 
       (ATTGTTA)n      2            95           0.00% 
       (ATTGTTC)n      1            56           0.00% 
       (ATTGTTG)n      1            73           0.00% 
       (ATTGTTT)n      5            232          0.00% 
      (ATTGTTTC)n      2            82           0.00% 
          (ATTT)n      964          43615        0.00% 
         (ATTTA)n      286          12506        0.00% 
        (ATTTAA)n      166          7383         0.00% 
       (ATTTAAC)n      7            304          0.00% 
       (ATTTAAG)n      2            88           0.00% 
       (ATTTAAT)n      48           2402         0.00% 
      (ATTTAATA)n      2            97           0.00% 
     (ATTTAATAA)n      1            75           0.00% 
        (ATTTAC)n      28           1228         0.00% 
       (ATTTACA)n      5            240          0.00% 
      (ATTTACAA)n      1            45           0.00% 
      (ATTTACAT)n      1            44           0.00% 
       (ATTTACG)n      1            40           0.00% 
       (ATTTACT)n      3            115          0.00% 
      (ATTTACTT)n      1            41           0.00% 
        (ATTTAG)n      6            241          0.00% 
       (ATTTAGA)n      5            318          0.00% 
       (ATTTAGC)n      1            64           0.00% 
       (ATTTAGT)n      1            54           0.00% 
        (ATTTAT)n      176          12955        0.00% 
       (ATTTATA)n      35           1588         0.00% 
      (ATTTATAA)n      4            190          0.00% 
      (ATTTATAC)n      2            86           0.00% 
      (ATTTATAT)n      2            96           0.00% 
       (ATTTATC)n      7            353          0.00% 
       (ATTTATG)n      1            46           0.00% 
      (ATTTATGT)n      1            56           0.00% 
       (ATTTATT)n      39           1825         0.00% 
      (ATTTATTA)n      1            43           0.00% 
      (ATTTATTC)n      4            2669         0.00% 
      (ATTTATTG)n      1            40           0.00% 
         (ATTTC)n      43           1657         0.00% 
        (ATTTCA)n      25           1030         0.00% 
       (ATTTCAA)n      3            118          0.00% 
       (ATTTCAC)n      1            43           0.00% 
       (ATTTCAT)n      4            187          0.00% 
      (ATTTCATT)n      2            101          0.00% 
        (ATTTCC)n      7            279          0.00% 
       (ATTTCCT)n      1            42           0.00% 
        (ATTTCG)n      3            111          0.00% 
       (ATTTCGA)n      1            42           0.00% 
        (ATTTCT)n      14           523          0.00% 
       (ATTTCTA)n      5            229          0.00% 
       (ATTTCTC)n      1            37           0.00% 
       (ATTTCTG)n      3            88           0.00% 
       (ATTTCTT)n      6            316          0.00% 
         (ATTTG)n      23           1650         0.00% 
        (ATTTGA)n      10           437          0.00% 
       (ATTTGAA)n      6            314          0.00% 
       (ATTTGAC)n      1            57           0.00% 
       (ATTTGAT)n      4            165          0.00% 
        (ATTTGC)n      5            201          0.00% 
       (ATTTGCA)n      2            93           0.00% 
        (ATTTGG)n      1            42           0.00% 
        (ATTTGT)n      16           650          0.00% 
       (ATTTGTA)n      5            204          0.00% 
       (ATTTGTC)n      1            41           0.00% 
       (ATTTGTG)n      1            50           0.00% 
      (ATTTGTGA)n      1            42           0.00% 
       (ATTTGTT)n      5            275          0.00% 
      (ATTTGTTA)n      1            68           0.00% 
         (ATTTT)n      324          14177        0.00% 
        (ATTTTA)n      142          6253         0.00% 
       (ATTTTAA)n      41           1893         0.00% 
       (ATTTTAC)n      9            447          0.00% 
      (ATTTTACA)n      1            55           0.00% 
       (ATTTTAT)n      38           1763         0.00% 
      (ATTTTATA)n      1            43           0.00% 
        (ATTTTC)n      57           2301         0.00% 
       (ATTTTCA)n      7            362          0.00% 
       (ATTTTCC)n      3            126          0.00% 
      (ATTTTCCA)n      1            41           0.00% 
       (ATTTTCT)n      4            167          0.00% 
      (ATTTTCTC)n      2            86           0.00% 
        (ATTTTG)n      16           639          0.00% 
       (ATTTTGA)n      11           498          0.00% 
       (ATTTTGC)n      2            76           0.00% 
      (ATTTTGCT)n      1            46           0.00% 
       (ATTTTGG)n      1            35           0.00% 
       (ATTTTGT)n      7            327          0.00% 
        (ATTTTT)n      118          5448         0.00% 
       (ATTTTTA)n      33           1693         0.00% 
       (ATTTTTC)n      12           561          0.00% 
      (ATTTTTCG)n      1            42           0.00% 
       (ATTTTTG)n      7            307          0.00% 
       (ATTTTTT)n      23           979          0.00% 
     (ATTTTTTTT)n      1            41           0.00% 
             (C)n      3            306          0.00% 
            (CA)n      2726         83531        0.01% 
           (CAA)n      333          19404        0.00% 
          (CAAA)n      8            206          0.00% 
         (CAAAA)n      3            95           0.00% 
        (CAAAAA)n      1            42           0.00% 
        (CAAACA)n      1            33           0.00% 
        (CAAACT)n      1            32           0.00% 
         (CAAAT)n      3            89           0.00% 
         (CAACA)n      1            65           0.00% 
        (CAACAA)n      12           676          0.00% 
      (CAACAATT)n      1            52           0.00% 
        (CAACAC)n      4            159          0.00% 
        (CAACAG)n      12           766          0.00% 
        (CAACAT)n      10           548          0.00% 
        (CAACCA)n      1            69           0.00% 
         (CAACG)n      1            32           0.00% 
        (CAACGA)n      2            86           0.00% 
        (CAACTA)n      10           440          0.00% 
       (CAACTAA)n      1            37           0.00% 
          (CAAG)n      1            37           0.00% 
        (CAAGAA)n      4            167          0.00% 
      (CAAGCAAT)n      2            88           0.00% 
         (CAAGG)n      1            29           0.00% 
        (CAAGGT)n      1            36           0.00% 
          (CAAT)n      52           8488         0.00% 
         (CAATA)n      7            3320         0.00% 
        (CAATAA)n      16           679          0.00% 
       (CAATAAG)n      2            77           0.00% 
       (CAATAAT)n      1            44           0.00% 
     (CAATACTAC)n      1            90           0.00% 
        (CAATAG)n      10           498          0.00% 
       (CAATAGA)n      1            43           0.00% 
        (CAATAT)n      9            409          0.00% 
       (CAATATA)n      3            148          0.00% 
       (CAATATG)n      1            39           0.00% 
       (CAATATT)n      2            103          0.00% 
        (CAATCA)n      1            44           0.00% 
      (CAATCAAG)n      10           630          0.00% 
      (CAATCAAT)n      1            328          0.00% 
         (CAATG)n      1            29           0.00% 
       (CAATGAA)n      1            42           0.00% 
        (CAATGG)n      1            112          0.00% 
        (CAATGT)n      1            49           0.00% 
       (CAATGTT)n      1            39           0.00% 
         (CAATT)n      26           1069         0.00% 
        (CAATTA)n      4            174          0.00% 
       (CAATTAA)n      5            285          0.00% 
      (CAATTATT)n      1            38           0.00% 
        (CAATTG)n      1            40           0.00% 
        (CAATTT)n      18           667          0.00% 
       (CAATTTA)n      4            188          0.00% 
      (CAATTTAA)n      1            57           0.00% 
       (CAATTTT)n      4            146          0.00% 
     (CAATTTTCA)n      1            60           0.00% 
           (CAC)n      56           2751         0.00% 
          (CACA)n      123          5010         0.00% 
         (CACAA)n      1            62           0.00% 
        (CACAAA)n      3            110          0.00% 
        (CACAAC)n      1            50           0.00% 
        (CACAAG)n      1            54           0.00% 
        (CACACA)n      18           781          0.00% 
    (CACACAGGCA)n      1            326          0.00% 
    (CACACATGCA)n      1            168          0.00% 
        (CACACC)n      2            64           0.00% 
        (CACACG)n      2            77           0.00% 
      (CACACTCA)n      1            45           0.00% 
        (CACAGA)n      1            35           0.00% 
         (CACAT)n      3            1705         0.00% 
        (CACATA)n      15           567          0.00% 
    (CACATACACA)n      1            42           0.00% 
        (CACATG)n      1            37           0.00% 
        (CACATT)n      1            35           0.00% 
          (CACC)n      2            58           0.00% 
        (CACCAA)n      2            99           0.00% 
        (CACCAC)n      3            158          0.00% 
        (CACCAG)n      1            31           0.00% 
        (CACCAT)n      3            75           0.00% 
     (CACCATCAT)n      1            38           0.00% 
        (CACCCA)n      1            51           0.00% 
        (CACCCG)n      1            38           0.00% 
          (CACG)n      7            314          0.00% 
        (CACGAG)n      1            38           0.00% 
        (CACGCA)n      3            80           0.00% 
      (CACGCACA)n      1            35           0.00% 
        (CACGGC)n      1            42           0.00% 
        (CACGGT)n      1            42           0.00% 
          (CACT)n      8            382          0.00% 
        (CACTAA)n      1            45           0.00% 
        (CACTAC)n      4            528          0.00% 
        (CACTAT)n      3            156          0.00% 
        (CACTCT)n      2            50           0.00% 
       (CACTCTC)n      1            40           0.00% 
       (CACTTTT)n      2            74           0.00% 
           (CAG)n      54           2103         0.00% 
          (CAGA)n      11           535          0.00% 
        (CAGAAT)n      1            31           0.00% 
      (CAGACACA)n      1            36           0.00% 
        (CAGAGA)n      1            103          0.00% 
    (CAGAGAGAGG)n      1            985          0.00% 
        (CAGATA)n      1            35           0.00% 
        (CAGATT)n      1            30           0.00% 
          (CAGC)n      3            891          0.00% 
        (CAGCAA)n      13           681          0.00% 
        (CAGCAG)n      2            99           0.00% 
        (CAGCAT)n      1            92           0.00% 
       (CAGCCAT)n      1            42           0.00% 
          (CAGG)n      1            22           0.00% 
          (CAGT)n      9            398          0.00% 
       (CAGTATA)n      1            39           0.00% 
         (CAGTG)n      1            34           0.00% 
        (CAGTGA)n      1            39           0.00% 
         (CAGTT)n      1            42           0.00% 
       (CAGTTGA)n      1            47           0.00% 
           (CAT)n      985          92515        0.01% 
          (CATA)n      663          203864       0.02% 
         (CATAA)n      8            1461         0.00% 
        (CATAAC)n      1            32           0.00% 
        (CATAAG)n      3            134          0.00% 
        (CATAAT)n      10           1364         0.00% 
       (CATAATT)n      4            196          0.00% 
        (CATACA)n      17           540          0.00% 
      (CATACAGA)n      1            632          0.00% 
      (CATACATA)n      8            7432         0.00% 
      (CATACATC)n      1            39           0.00% 
      (CATACATG)n      2            69           0.00% 
      (CATACATT)n      1            588          0.00% 
        (CATACG)n      1            972          0.00% 
         (CATAG)n      1            54           0.00% 
         (CATAT)n      8            818          0.00% 
        (CATATA)n      24           6833         0.00% 
       (CATATAA)n      3            141          0.00% 
      (CATATACT)n      1            19           0.00% 
       (CATATAT)n      2            128          0.00% 
      (CATATATA)n      2            77           0.00% 
        (CATATG)n      6            188          0.00% 
        (CATATT)n      4            159          0.00% 
       (CATATTA)n      4            193          0.00% 
      (CATATTAA)n      1            48           0.00% 
       (CATATTG)n      1            40           0.00% 
       (CATATTT)n      3            156          0.00% 
          (CATC)n      10           871          0.00% 
         (CATCA)n      2            2824         0.00% 
        (CATCAA)n      17           830          0.00% 
       (CATCAAC)n      1            44           0.00% 
     (CATCAACAA)n      1            178          0.00% 
        (CATCAC)n      5            319          0.00% 
     (CATCACCAC)n      1            41           0.00% 
     (CATCACCAT)n      2            80           0.00% 
        (CATCAG)n      4            187          0.00% 
        (CATCAT)n      18           3060         0.00% 
     (CATCATCAA)n      1            43           0.00% 
     (CATCATCGT)n      1            43           0.00% 
       (CATCATT)n      1            39           0.00% 
     (CATCATTAT)n      1            40           0.00% 
     (CATCATTTG)n      1            50           0.00% 
        (CATCCT)n      2            71           0.00% 
        (CATCGT)n      3            170          0.00% 
      (CATCTATC)n      1            952          0.00% 
      (CATCTGGG)n      1            58           0.00% 
        (CATCTT)n      10           372          0.00% 
       (CATCTTT)n      1            38           0.00% 
          (CATG)n      19           552          0.00% 
      (CATGACGA)n      2            76           0.00% 
        (CATGCA)n      1            44           0.00% 
      (CATGCATA)n      2            73           0.00% 
        (CATGTA)n      1            45           0.00% 
       (CATGTAA)n      2            42           0.00% 
      (CATGTATG)n      1            48           0.00% 
      (CATGTATT)n      1            79           0.00% 
          (CATT)n      22           5276         0.00% 
         (CATTA)n      11           384          0.00% 
        (CATTAA)n      6            307          0.00% 
       (CATTAAT)n      3            146          0.00% 
     (CATTAATAG)n      1            43           0.00% 
      (CATTAATT)n      18           51203        0.01% 
        (CATTAC)n      2            59           0.00% 
        (CATTAG)n      1            65           0.00% 
        (CATTAT)n      13           724          0.00% 
       (CATTATA)n      2            100          0.00% 
       (CATTATT)n      9            394          0.00% 
         (CATTC)n      1            32           0.00% 
        (CATTCA)n      1            33           0.00% 
      (CATTCAAT)n      1            262          0.00% 
        (CATTCC)n      1            38           0.00% 
       (CATTCCA)n      1            40           0.00% 
       (CATTGTT)n      1            70           0.00% 
         (CATTT)n      19           766          0.00% 
        (CATTTA)n      5            240          0.00% 
      (CATTTATT)n      1            3870         0.00% 
       (CATTTCA)n      1            47           0.00% 
       (CATTTCT)n      1            36           0.00% 
        (CATTTG)n      2            92           0.00% 
        (CATTTT)n      24           997          0.00% 
       (CATTTTA)n      3            127          0.00% 
       (CATTTTC)n      1            54           0.00% 
       (CATTTTT)n      3            139          0.00% 
            (CC)n      1            44           0.00% 
           (CCA)n      60           2303         0.00% 
          (CCAA)n      2            72           0.00% 
        (CCAACA)n      3            194          0.00% 
         (CCAAG)n      1            27           0.00% 
        (CCACAA)n      3            200          0.00% 
       (CCACATT)n      1            59           0.00% 
        (CCACCA)n      3            386          0.00% 
        (CCACCG)n      1            52           0.00% 
        (CCACCT)n      1            42           0.00% 
        (CCACGA)n      1            34           0.00% 
        (CCACTA)n      1            50           0.00% 
          (CCAG)n      1            1528         0.00% 
        (CCAGAT)n      2            64           0.00% 
          (CCAT)n      1            23           0.00% 
        (CCATCA)n      2            58           0.00% 
      (CCATCTAT)n      1            341          0.00% 
       (CCATGCC)n      1            29           0.00% 
      (CCATTTTA)n      1            48           0.00% 
         (CCCAA)n      2            73           0.00% 
     (CCCATACCA)n      1            95           0.00% 
     (CCCATTCCG)n      1            50           0.00% 
         (CCCCA)n      1            47           0.00% 
         (CCCGC)n      1            32           0.00% 
        (CCCTAA)n      21           3059         0.00% 
        (CCCTCT)n      1            25           0.00% 
         (CCCTG)n      1            40           0.00% 
           (CCG)n      2            147          0.00% 
        (CCGACA)n      1            32           0.00% 
        (CCGTAA)n      1            56           0.00% 
        (CCGTAG)n      1            40           0.00% 
        (CCGTGG)n      1            32           0.00% 
         (CCGTT)n      1            279          0.00% 
           (CCT)n      13           454          0.00% 
          (CCTA)n      3            122          0.00% 
        (CCTAAC)n      4            392          0.00% 
        (CCTACT)n      1            37           0.00% 
        (CCTATT)n      1            37           0.00% 
          (CCTC)n      1            27           0.00% 
        (CCTCAT)n      1            38           0.00% 
        (CCTCCA)n      1            37           0.00% 
       (CCTCCCA)n      1            37           0.00% 
       (CCTCCTT)n      1            86           0.00% 
        (CCTCGT)n      2            64           0.00% 
        (CCTCTC)n      2            59           0.00% 
          (CCTG)n      3            58           0.00% 
       (CCTGCCG)n      1            40           0.00% 
          (CCTT)n      1            24           0.00% 
         (CCTTT)n      5            151          0.00% 
        (CCTTTC)n      1            37           0.00% 
        (CCTTTT)n      2            94           0.00% 
           (CGA)n      2            57           0.00% 
        (CGAAGA)n      1            61           0.00% 
        (CGAGAC)n      1            90           0.00% 
        (CGAGGA)n      2            126          0.00% 
        (CGATCA)n      4            296          0.00% 
        (CGATCT)n      1            33           0.00% 
           (CGC)n      4            1136         0.00% 
          (CGCA)n      4            136          0.00% 
        (CGCACA)n      1            39           0.00% 
      (CGCCACGC)n      1            39           0.00% 
         (CGCGC)n      1            33           0.00% 
        (CGCTCA)n      1            52           0.00% 
        (CGCTGC)n      1            34           0.00% 
         (CGCTT)n      1            33           0.00% 
           (CGG)n      2            1298         0.00% 
    (CGGAAACCAA)n      1            42           0.00% 
           (CGT)n      2            97           0.00% 
          (CGTA)n      15           2826         0.00% 
        (CGTCCT)n      1            37           0.00% 
          (CGTG)n      12           527          0.00% 
        (CGTGAA)n      1            93           0.00% 
     (CGTGGTGAT)n      1            70           0.00% 
      (CGTGTGTG)n      1            38           0.00% 
          (CGTT)n      2            42           0.00% 
       (CGTTAAT)n      1            46           0.00% 
            (CT)n      1125         52454        0.01% 
           (CTA)n      655          121300       0.01% 
          (CTAA)n      34           11420        0.00% 
       (CTAAATT)n      1            32           0.00% 
        (CTAACA)n      2            1117         0.00% 
        (CTAACC)n      8            2602         0.00% 
        (CTAACT)n      2            75           0.00% 
         (CTAAT)n      3            131          0.00% 
        (CTAATA)n      20           3512         0.00% 
       (CTAATAA)n      1            40           0.00% 
     (CTAATACTA)n      2            93           0.00% 
        (CTAATT)n      2            594          0.00% 
       (CTAATTA)n      1            45           0.00% 
       (CTAATTT)n      2            73           0.00% 
          (CTAC)n      8            984          0.00% 
        (CTACAA)n      1            43           0.00% 
        (CTACCA)n      4            706          0.00% 
        (CTACTA)n      42           8872         0.00% 
     (CTACTACAA)n      1            43           0.00% 
    (CTACTACTAA)n      1            158          0.00% 
     (CTACTACTG)n      1            55           0.00% 
        (CTACTC)n      5            841          0.00% 
       (CTACTCT)n      1            42           0.00% 
        (CTACTG)n      8            652          0.00% 
        (CTACTT)n      1            48           0.00% 
         (CTAGA)n      1            63           0.00% 
         (CTAGT)n      1            43           0.00% 
          (CTAT)n      115          22544        0.00% 
         (CTATA)n      5            1318         0.00% 
        (CTATAA)n      1            34           0.00% 
       (CTATAAT)n      1            62           0.00% 
        (CTATAC)n      1            38           0.00% 
    (CTATACTATA)n      1            897          0.00% 
       (CTATAGT)n      1            42           0.00% 
        (CTATAT)n      1            29           0.00% 
       (CTATATT)n      1            57           0.00% 
        (CTATCA)n      2            84           0.00% 
        (CTATCC)n      1            76           0.00% 
       (CTATCCA)n      1            38           0.00% 
      (CTATCCAT)n      1            453          0.00% 
        (CTATCT)n      6            362          0.00% 
      (CTATCTAC)n      2            85           0.00% 
         (CTATG)n      1            39           0.00% 
         (CTATT)n      65           70015        0.01% 
        (CTATTA)n      5            366          0.00% 
       (CTATTAA)n      3            121          0.00% 
      (CTATTACT)n      1            44           0.00% 
        (CTATTC)n      1            32           0.00% 
        (CTATTG)n      4            134          0.00% 
     (CTATTGCTA)n      1            101          0.00% 
        (CTATTT)n      10           507          0.00% 
       (CTATTTA)n      1            41           0.00% 
       (CTATTTC)n      1            43           0.00% 
       (CTATTTT)n      4            185          0.00% 
           (CTC)n      16           575          0.00% 
          (CTCA)n      6            282          0.00% 
        (CTCACA)n      1            37           0.00% 
        (CTCACT)n      1            10           0.00% 
        (CTCATC)n      8            1317         0.00% 
          (CTCC)n      6            459          0.00% 
         (CTCCC)n      1            24           0.00% 
        (CTCCCT)n      1            38           0.00% 
          (CTCT)n      98           9592         0.00% 
         (CTCTA)n      2            850          0.00% 
        (CTCTAC)n      1            112          0.00% 
        (CTCTAT)n      6            1234         0.00% 
       (CTCTATT)n      1            85           0.00% 
        (CTCTCA)n      3            139          0.00% 
        (CTCTCT)n      27           3285         0.00% 
      (CTCTCTAC)n      1            260          0.00% 
      (CTCTCTGT)n      1            78           0.00% 
       (CTCTCTT)n      2            192          0.00% 
         (CTCTT)n      1            34           0.00% 
        (CTCTTT)n      9            796          0.00% 
      (CTCTTTCT)n      1            35           0.00% 
           (CTG)n      52           2058         0.00% 
          (CTGA)n      4            129          0.00% 
       (CTGAACT)n      1            45           0.00% 
      (CTGACTAA)n      1            45           0.00% 
       (CTGATAA)n      1            38           0.00% 
        (CTGATG)n      2            53           0.00% 
       (CTGATTA)n      1            58           0.00% 
       (CTGATTG)n      1            46           0.00% 
       (CTGATTT)n      2            78           0.00% 
          (CTGC)n      1            69           0.00% 
         (CTGCA)n      1            56           0.00% 
        (CTGCAA)n      1            40           0.00% 
        (CTGCTA)n      4            1281         0.00% 
        (CTGCTG)n      1            794          0.00% 
       (CTGCTTA)n      2            87           0.00% 
      (CTGCTTGC)n      1            38           0.00% 
          (CTGG)n      3            5258         0.00% 
         (CTGGT)n      1            31           0.00% 
        (CTGGTG)n      3            119          0.00% 
       (CTGGTTG)n      1            39           0.00% 
          (CTGT)n      8            300          0.00% 
         (CTGTC)n      1            30           0.00% 
        (CTGTCT)n      1            32           0.00% 
      (CTGTCTCT)n      1            35           0.00% 
         (CTGTT)n      3            1261         0.00% 
        (CTGTTA)n      1            37           0.00% 
        (CTGTTG)n      8            434          0.00% 
        (CTGTTT)n      1            43           0.00% 
       (CTGTTTA)n      2            91           0.00% 
           (CTT)n      88           7558         0.00% 
          (CTTA)n      4            2041         0.00% 
         (CTTAA)n      1            29           0.00% 
        (CTTAAT)n      4            158          0.00% 
       (CTTAATA)n      1            46           0.00% 
       (CTTAATT)n      1            38           0.00% 
         (CTTAC)n      1            25           0.00% 
        (CTTACA)n      1            35           0.00% 
        (CTTACC)n      2            74           0.00% 
        (CTTACT)n      1            42           0.00% 
         (CTTAG)n      1            27           0.00% 
         (CTTAT)n      3            124          0.00% 
        (CTTATA)n      2            54           0.00% 
        (CTTATG)n      2            164          0.00% 
      (CTTATGCT)n      1            43           0.00% 
        (CTTATT)n      6            225          0.00% 
       (CTTATTA)n      1            35           0.00% 
      (CTTATTAA)n      1            32           0.00% 
       (CTTATTT)n      1            35           0.00% 
        (CTTCAT)n      4            144          0.00% 
       (CTTCATT)n      1            42           0.00% 
        (CTTCGA)n      1            33           0.00% 
        (CTTCGT)n      3            126          0.00% 
        (CTTCTT)n      4            353          0.00% 
       (CTTCTTT)n      3            175          0.00% 
         (CTTGA)n      1            54           0.00% 
         (CTTGC)n      1            63           0.00% 
        (CTTGGA)n      1            38           0.00% 
       (CTTGTGA)n      1            40           0.00% 
       (CTTGTGT)n      1            37           0.00% 
        (CTTGTT)n      1            50           0.00% 
          (CTTT)n      22           818          0.00% 
         (CTTTA)n      3            89           0.00% 
        (CTTTAA)n      4            173          0.00% 
       (CTTTAAT)n      1            37           0.00% 
        (CTTTAC)n      1            45           0.00% 
        (CTTTAT)n      3            138          0.00% 
       (CTTTATT)n      1            44           0.00% 
         (CTTTC)n      2            108          0.00% 
        (CTTTCC)n      1            74           0.00% 
        (CTTTCT)n      2            57           0.00% 
       (CTTTCTA)n      1            36           0.00% 
         (CTTTG)n      1            35           0.00% 
       (CTTTGAA)n      1            64           0.00% 
        (CTTTGT)n      1            35           0.00% 
       (CTTTGTG)n      1            40           0.00% 
         (CTTTT)n      9            384          0.00% 
        (CTTTTA)n      4            188          0.00% 
       (CTTTTAA)n      2            94           0.00% 
        (CTTTTC)n      1            95           0.00% 
       (CTTTTCG)n      1            49           0.00% 
        (CTTTTG)n      2            99           0.00% 
       (CTTTTGT)n      2            98           0.00% 
        (CTTTTT)n      7            275          0.00% 
             (G)n      5            753          0.00% 
            (GA)n      1239         54878        0.01% 
           (GAA)n      63           2519         0.00% 
          (GAAA)n      4            186          0.00% 
         (GAAAA)n      1            30           0.00% 
        (GAAAAT)n      1            30           0.00% 
        (GAAAGA)n      2            108          0.00% 
         (GAAAT)n      3            84           0.00% 
          (GAAC)n      3            564          0.00% 
         (GAACA)n      1            41           0.00% 
        (GAACAA)n      1            40           0.00% 
        (GAACAT)n      1            30           0.00% 
        (GAACGA)n      1            65           0.00% 
        (GAACGT)n      1            33           0.00% 
        (GAACTA)n      1            35           0.00% 
          (GAAG)n      1            23           0.00% 
        (GAAGAA)n      1            78           0.00% 
        (GAAGAC)n      5            179          0.00% 
        (GAAGAG)n      2            58           0.00% 
        (GAAGAT)n      7            420          0.00% 
       (GAAGATA)n      1            38           0.00% 
        (GAAGCA)n      1            87           0.00% 
        (GAAGCC)n      1            44           0.00% 
         (GAAGT)n      2            52           0.00% 
     (GAAGTGGTA)n      1            44           0.00% 
       (GAAGTTT)n      1            55           0.00% 
          (GAAT)n      36           10759        0.00% 
         (GAATA)n      214          96703        0.01% 
        (GAATAA)n      5            303          0.00% 
      (GAATAAAT)n      1            47           0.00% 
       (GAATAAT)n      4            183          0.00% 
    (GAATAGAATA)n      1            1273         0.00% 
        (GAATAT)n      5            780          0.00% 
       (GAATATA)n      1            34           0.00% 
        (GAATCA)n      1            27           0.00% 
         (GAATG)n      2            117          0.00% 
        (GAATGA)n      1            89           0.00% 
        (GAATGT)n      1            33           0.00% 
       (GAATGTG)n      2            80           0.00% 
         (GAATT)n      30           2791         0.00% 
        (GAATTA)n      10           920          0.00% 
      (GAATTAAT)n      19           48876        0.01% 
       (GAATTAT)n      3            142          0.00% 
        (GAATTC)n      2            75           0.00% 
       (GAATTGA)n      1            48           0.00% 
        (GAATTT)n      6            270          0.00% 
       (GAATTTA)n      4            471          0.00% 
      (GAATTTAT)n      1            48           0.00% 
       (GAATTTC)n      1            45           0.00% 
       (GAATTTT)n      2            92           0.00% 
           (GAC)n      12           542          0.00% 
          (GACA)n      17           1068         0.00% 
         (GACAA)n      1            67           0.00% 
       (GACAAGT)n      1            36           0.00% 
        (GACAAT)n      5            163          0.00% 
       (GACAATA)n      1            43           0.00% 
       (GACAATT)n      1            40           0.00% 
        (GACACA)n      1            52           0.00% 
        (GACACG)n      1            32           0.00% 
        (GACAGA)n      3            181          0.00% 
      (GACAGAAT)n      1            45           0.00% 
      (GACAGATA)n      1            34           0.00% 
       (GACAGTC)n      1            43           0.00% 
        (GACATC)n      1            38           0.00% 
          (GACC)n      1            26           0.00% 
         (GACCA)n      1            25           0.00% 
        (GACGAA)n      1            44           0.00% 
        (GACGAG)n      2            98           0.00% 
        (GACGAT)n      1            32           0.00% 
     (GACGATGAT)n      1            42           0.00% 
        (GACGTT)n      1            44           0.00% 
          (GACT)n      7            194          0.00% 
      (GACTAACT)n      1            997          0.00% 
    (GACTATATAT)n      1            39           0.00% 
           (GAG)n      17           465          0.00% 
          (GAGA)n      27           1905         0.00% 
        (GAGAAA)n      1            35           0.00% 
        (GAGAAG)n      1            26           0.00% 
       (GAGAAGT)n      1            44           0.00% 
        (GAGAAT)n      1            36           0.00% 
        (GAGACA)n      1            48           0.00% 
        (GAGAGA)n      10           3314         0.00% 
      (GAGAGAGA)n      2            1284         0.00% 
    (GAGAGAGAGA)n      1            429          0.00% 
       (GAGAGAT)n      1            38           0.00% 
        (GAGAGC)n      1            37           0.00% 
        (GAGAGT)n      2            66           0.00% 
        (GAGATA)n      7            833          0.00% 
        (GAGATC)n      1            123          0.00% 
        (GAGATG)n      3            187          0.00% 
        (GAGGAC)n      1            38           0.00% 
       (GAGGACA)n      1            315          0.00% 
       (GAGGCTT)n      1            39           0.00% 
        (GAGGTA)n      1            39           0.00% 
        (GAGGTC)n      1            98           0.00% 
        (GAGGTG)n      1            34           0.00% 
          (GAGT)n      5            238          0.00% 
        (GAGTAG)n      1            418          0.00% 
        (GAGTGA)n      1            10           0.00% 
        (GAGTGT)n      1            20           0.00% 
         (GAGTT)n      1            61           0.00% 
           (GAT)n      598          56310        0.01% 
          (GATA)n      94           11477        0.00% 
         (GATAA)n      3            125          0.00% 
        (GATAAG)n      2            73           0.00% 
       (GATAAGA)n      2            114          0.00% 
        (GATAAT)n      16           727          0.00% 
       (GATAATA)n      1            57           0.00% 
       (GATAATG)n      1            44           0.00% 
       (GATAATT)n      2            83           0.00% 
        (GATACA)n      2            77           0.00% 
        (GATAGA)n      5            2123         0.00% 
      (GATAGATG)n      1            394          0.00% 
        (GATAGT)n      1            46           0.00% 
         (GATAT)n      5            3733         0.00% 
        (GATATA)n      4            144          0.00% 
       (GATATAA)n      2            79           0.00% 
        (GATATT)n      7            286          0.00% 
       (GATATTA)n      1            70           0.00% 
       (GATATTT)n      2            96           0.00% 
          (GATC)n      1            27           0.00% 
        (GATCGA)n      2            304          0.00% 
          (GATG)n      9            450          0.00% 
        (GATGAA)n      21           1322         0.00% 
      (GATGAATA)n      2            1102         0.00% 
        (GATGAC)n      11           530          0.00% 
        (GATGAG)n      7            394          0.00% 
        (GATGAT)n      19           2568         0.00% 
     (GATGATGAC)n      1            65           0.00% 
     (GATGATGAT)n      1            96           0.00% 
        (GATGCT)n      4            184          0.00% 
      (GATGGATA)n      2            848          0.00% 
        (GATGGC)n      1            39           0.00% 
        (GATGGT)n      4            170          0.00% 
         (GATGT)n      2            68           0.00% 
        (GATGTG)n      1            33           0.00% 
        (GATGTT)n      6            336          0.00% 
          (GATT)n      47           8521         0.00% 
         (GATTA)n      1            33           0.00% 
       (GATTAAT)n      1            58           0.00% 
        (GATTAT)n      6            7502         0.00% 
       (GATTATA)n      1            66           0.00% 
       (GATTATG)n      1            46           0.00% 
       (GATTATT)n      1            37           0.00% 
         (GATTC)n      1            52           0.00% 
       (GATTCAT)n      1            46           0.00% 
        (GATTCT)n      5            240          0.00% 
      (GATTGATT)n      1            655          0.00% 
      (GATTGTTC)n      1            44           0.00% 
         (GATTT)n      3            203          0.00% 
        (GATTTA)n      4            188          0.00% 
       (GATTTAA)n      2            81           0.00% 
       (GATTTAC)n      1            43           0.00% 
       (GATTTAT)n      2            118          0.00% 
        (GATTTC)n      1            44           0.00% 
        (GATTTT)n      7            310          0.00% 
       (GATTTTA)n      3            148          0.00% 
       (GATTTTT)n      1            43           0.00% 
            (GC)n      2            252          0.00% 
           (GCA)n      39           1944         0.00% 
          (GCAA)n      4            115          0.00% 
        (GCAACA)n      5            188          0.00% 
        (GCAACT)n      1            66           0.00% 
         (GCAAT)n      1            38           0.00% 
       (GCAATAA)n      1            78           0.00% 
        (GCAATT)n      1            48           0.00% 
          (GCAC)n      4            130          0.00% 
         (GCACA)n      1            48           0.00% 
        (GCACAC)n      2            77           0.00% 
    (GCACACAAAC)n      1            50           0.00% 
      (GCACGTAC)n      1            88           0.00% 
     (GCACGTACT)n      1            62           0.00% 
          (GCAG)n      6            1243         0.00% 
       (GCAGACA)n      1            43           0.00% 
        (GCAGAT)n      1            31           0.00% 
        (GCAGCA)n      1            37           0.00% 
        (GCAGCT)n      7            308          0.00% 
        (GCAGTA)n      1            97           0.00% 
        (GCAGTG)n      1            69           0.00% 
        (GCAGTT)n      4            124          0.00% 
          (GCAT)n      9            266          0.00% 
         (GCATA)n      2            80           0.00% 
        (GCATAA)n      1            59           0.00% 
   (GCATACAGCAG)n      1            69           0.00% 
        (GCATAT)n      2            104          0.00% 
       (GCATATA)n      1            53           0.00% 
        (GCATCA)n      1            35           0.00% 
     (GCATCAACG)n      2            94           0.00% 
       (GCATCAC)n      1            106          0.00% 
       (GCATGAG)n      1            46           0.00% 
        (GCATGT)n      1            25           0.00% 
      (GCATGTTT)n      1            52           0.00% 
       (GCATTAA)n      1            44           0.00% 
      (GCATTAAT)n      1            59           0.00% 
       (GCATTAC)n      1            694          0.00% 
      (GCATTACC)n      1            63           0.00% 
       (GCATTAT)n      1            56           0.00% 
       (GCATTCT)n      1            29           0.00% 
        (GCATTG)n      1            45           0.00% 
           (GCC)n      7            438          0.00% 
          (GCCA)n      1            1973         0.00% 
         (GCCAA)n      1            41           0.00% 
       (GCCAACA)n      1            33           0.00% 
        (GCCACC)n      1            35           0.00% 
        (GCCAGA)n      1            35           0.00% 
       (GCCGAAT)n      1            37           0.00% 
        (GCCGCT)n      1            33           0.00% 
     (GCCGTTGAT)n      2            85           0.00% 
         (GCCTC)n      1            26           0.00% 
        (GCCTCA)n      1            48           0.00% 
        (GCCTGA)n      1            35           0.00% 
      (GCCTGTTT)n      1            42           0.00% 
        (GCCTTC)n      1            39           0.00% 
       (GCCTTTT)n      1            36           0.00% 
           (GCG)n      4            135          0.00% 
       (GCGAGAA)n      1            45           0.00% 
       (GCGCAGT)n      1            37           0.00% 
        (GCGGCT)n      1            36           0.00% 
          (GCGT)n      7            432          0.00% 
        (GCGTGT)n      1            42           0.00% 
           (GCT)n      47           3667         0.00% 
          (GCTA)n      1            148          0.00% 
        (GCTAAT)n      1            36           0.00% 
        (GCTACT)n      4            147          0.00% 
          (GCTG)n      2            2865         0.00% 
        (GCTGAT)n      1            48           0.00% 
        (GCTGCA)n      5            187          0.00% 
        (GCTGCG)n      1            32           0.00% 
        (GCTGCT)n      3            452          0.00% 
        (GCTGTT)n      12           584          0.00% 
         (GCTTC)n      1            35           0.00% 
         (GCTTT)n      1            35           0.00% 
        (GCTTTA)n      1            40           0.00% 
        (GCTTTT)n      1            50           0.00% 
       (GCTTTTT)n      1            61           0.00% 
           (GGA)n      12           344          0.00% 
        (GGAAGC)n      1            36           0.00% 
         (GGAAT)n      1            68           0.00% 
       (GGACAAT)n      1            46           0.00% 
        (GGACAT)n      1            59           0.00% 
        (GGACGA)n      2            67           0.00% 
        (GGAGTT)n      1            47           0.00% 
          (GGAT)n      2            74           0.00% 
        (GGATCT)n      1            32           0.00% 
        (GGATGA)n      4            2009         0.00% 
       (GGATTGA)n      1            42           0.00% 
           (GGC)n      2            639          0.00% 
          (GGCA)n      3            717          0.00% 
       (GGCAAGG)n      1            37           0.00% 
        (GGCAGC)n      1            39           0.00% 
        (GGCGAG)n      1            31           0.00% 
        (GGCGGT)n      1            41           0.00% 
     (GGCGGTATG)n      1            63           0.00% 
          (GGCT)n      1            23           0.00% 
    (GGCTCATGCT)n      1            42           0.00% 
        (GGCTGC)n      2            81           0.00% 
         (GGGCG)n      1            32           0.00% 
         (GGGGA)n      1            25           0.00% 
        (GGGTAA)n      13           522          0.00% 
        (GGGTTA)n      2            373          0.00% 
           (GGT)n      24           862          0.00% 
          (GGTA)n      5            925          0.00% 
         (GGTAA)n      1            28           0.00% 
        (GGTAGT)n      1            634          0.00% 
        (GGTATT)n      1            34           0.00% 
          (GGTG)n      3            77           0.00% 
         (GGTGA)n      1            30           0.00% 
         (GGTGT)n      1            38           0.00% 
        (GGTGTA)n      1            39           0.00% 
        (GGTTAC)n      4            220          0.00% 
        (GGTTAG)n      4            193          0.00% 
        (GGTTCC)n      1            44           0.00% 
         (GGTTG)n      1            31           0.00% 
        (GGTTGT)n      2            80           0.00% 
       (GGTTGTC)n      1            34           0.00% 
       (GGTTGTG)n      1            70           0.00% 
       (GGTTTAT)n      1            37           0.00% 
            (GT)n      3630         105028       0.01% 
           (GTA)n      602          103382       0.01% 
          (GTAA)n      3            274          0.00% 
         (GTAAA)n      1            30           0.00% 
       (GTAAATT)n      1            36           0.00% 
         (GTAAC)n      1            40           0.00% 
         (GTAAT)n      5            146          0.00% 
        (GTAATA)n      9            440          0.00% 
       (GTAATAA)n      1            48           0.00% 
       (GTAATAT)n      1            42           0.00% 
     (GTAATATTA)n      1            53           0.00% 
        (GTAATT)n      4            165          0.00% 
       (GTAATTA)n      1            40           0.00% 
       (GTAATTT)n      1            49           0.00% 
          (GTAC)n      14           5964         0.00% 
        (GTACAC)n      1            32           0.00% 
        (GTACGC)n      1            41           0.00% 
        (GTACTA)n      1            40           0.00% 
        (GTACTG)n      1            41           0.00% 
          (GTAG)n      10           1201         0.00% 
         (GTAGA)n      1            1041         0.00% 
        (GTAGAA)n      4            200          0.00% 
        (GTAGCA)n      6            1185         0.00% 
        (GTAGGA)n      3            249          0.00% 
        (GTAGTA)n      43           8353         0.00% 
     (GTAGTAATA)n      1            60           0.00% 
     (GTAGTAGAG)n      1            38           0.00% 
     (GTAGTAGCA)n      3            135          0.00% 
        (GTAGTC)n      2            1129         0.00% 
        (GTAGTG)n      6            1610         0.00% 
        (GTAGTT)n      10           3868         0.00% 
     (GTAGTTGTA)n      1            578          0.00% 
          (GTAT)n      479          144954       0.02% 
         (GTATA)n      5            3218         0.00% 
        (GTATAA)n      2            132          0.00% 
       (GTATAAT)n      1            53           0.00% 
       (GTATACT)n      2            78           0.00% 
        (GTATAT)n      19           3967         0.00% 
       (GTATATT)n      1            48           0.00% 
         (GTATC)n      1            29           0.00% 
      (GTATGCAT)n      3            356          0.00% 
        (GTATGT)n      15           549          0.00% 
      (GTATGTAT)n      3            1912         0.00% 
         (GTATT)n      1            29           0.00% 
        (GTATTA)n      15           6244         0.00% 
     (GTATTATAT)n      1            48           0.00% 
     (GTATTATTA)n      1            745          0.00% 
        (GTATTC)n      1            44           0.00% 
        (GTATTT)n      2            74           0.00% 
       (GTATTTT)n      3            156          0.00% 
           (GTC)n      7            170          0.00% 
          (GTCA)n      2            88           0.00% 
       (GTCAATT)n      1            35           0.00% 
       (GTCATTG)n      1            41           0.00% 
          (GTCC)n      1            32           0.00% 
        (GTCCTC)n      1            39           0.00% 
       (GTCGACA)n      1            39           0.00% 
          (GTCT)n      14           592          0.00% 
         (GTCTA)n      1            42           0.00% 
        (GTCTCA)n      1            38           0.00% 
        (GTCTCG)n      1            90           0.00% 
        (GTCTTC)n      2            81           0.00% 
           (GTG)n      66           4416         0.00% 
          (GTGA)n      8            313          0.00% 
        (GTGAAT)n      1            55           0.00% 
      (GTGAATGA)n      1            612          0.00% 
        (GTGACC)n      1            72           0.00% 
        (GTGAGA)n      1            34           0.00% 
       (GTGAGTT)n      1            36           0.00% 
         (GTGAT)n      1            192          0.00% 
        (GTGATA)n      1            129          0.00% 
        (GTGATG)n      6            242          0.00% 
       (GTGATGA)n      1            50           0.00% 
          (GTGC)n      14           655          0.00% 
       (GTGCAAT)n      1            40           0.00% 
        (GTGCGT)n      2            38           0.00% 
         (GTGCT)n      1            29           0.00% 
        (GTGCTG)n      1            1461         0.00% 
        (GTGCTT)n      1            50           0.00% 
          (GTGG)n      2            78           0.00% 
        (GTGGTA)n      4            174          0.00% 
        (GTGGTT)n      1            46           0.00% 
          (GTGT)n      108          4571         0.00% 
         (GTGTA)n      1            34           0.00% 
        (GTGTAC)n      1            32           0.00% 
       (GTGTACT)n      1            39           0.00% 
        (GTGTAT)n      16           809          0.00% 
      (GTGTATGG)n      1            37           0.00% 
      (GTGTCTGT)n      1            35           0.00% 
        (GTGTGA)n      1            48           0.00% 
        (GTGTGC)n      2            117          0.00% 
        (GTGTGG)n      4            141          0.00% 
        (GTGTGT)n      20           837          0.00% 
         (GTGTT)n      2            76           0.00% 
        (GTGTTA)n      2            105          0.00% 
        (GTGTTG)n      2            85           0.00% 
        (GTGTTT)n      14           544          0.00% 
           (GTT)n      194          10532        0.00% 
          (GTTA)n      29           9414         0.00% 
         (GTTAA)n      3            93           0.00% 
    (GTTAAACGTC)n      1            48           0.00% 
        (GTTAAT)n      3            112          0.00% 
       (GTTAATA)n      1            41           0.00% 
        (GTTACA)n      1            30           0.00% 
       (GTTACTA)n      1            35           0.00% 
       (GTTACTT)n      1            60           0.00% 
        (GTTAGG)n      16           2937         0.00% 
      (GTTAGTTA)n      1            258          0.00% 
         (GTTAT)n      3            103          0.00% 
        (GTTATA)n      1            42           0.00% 
       (GTTATAC)n      1            47           0.00% 
       (GTTATAT)n      2            62           0.00% 
        (GTTATT)n      4            162          0.00% 
       (GTTATTT)n      2            93           0.00% 
          (GTTC)n      2            30           0.00% 
       (GTTCAAT)n      1            36           0.00% 
        (GTTCAT)n      1            35           0.00% 
       (GTTCATT)n      1            35           0.00% 
        (GTTCGT)n      2            54           0.00% 
         (GTTCT)n      1            41           0.00% 
        (GTTCTT)n      6            402          0.00% 
          (GTTG)n      5            237          0.00% 
         (GTTGA)n      2            140          0.00% 
        (GTTGAA)n      1            55           0.00% 
        (GTTGAT)n      12           577          0.00% 
       (GTTGATC)n      1            40           0.00% 
         (GTTGC)n      1            39           0.00% 
        (GTTGCA)n      4            178          0.00% 
        (GTTGCC)n      1            37           0.00% 
        (GTTGCT)n      9            422          0.00% 
     (GTTGCTGTT)n      1            40           0.00% 
        (GTTGGT)n      1            46           0.00% 
         (GTTGT)n      2            103          0.00% 
        (GTTGTA)n      12           9331         0.00% 
       (GTTGTAT)n      1            38           0.00% 
        (GTTGTC)n      2            71           0.00% 
        (GTTGTT)n      11           1291         0.00% 
       (GTTGTTT)n      1            11           0.00% 
          (GTTT)n      43           1567         0.00% 
         (GTTTA)n      4            568          0.00% 
        (GTTTAA)n      3            157          0.00% 
       (GTTTAAT)n      1            53           0.00% 
        (GTTTAT)n      14           542          0.00% 
       (GTTTATA)n      1            37           0.00% 
      (GTTTATAA)n      1            43           0.00% 
       (GTTTATT)n      1            34           0.00% 
         (GTTTC)n      2            66           0.00% 
       (GTTTCAT)n      1            36           0.00% 
      (GTTTCATG)n      1            52           0.00% 
        (GTTTCC)n      1            38           0.00% 
        (GTTTCT)n      3            120          0.00% 
        (GTTTGT)n      15           557          0.00% 
       (GTTTGTT)n      1            97           0.00% 
         (GTTTT)n      14           689          0.00% 
        (GTTTTA)n      3            174          0.00% 
       (GTTTTAA)n      1            14           0.00% 
       (GTTTTAT)n      2            82           0.00% 
      (GTTTTCTT)n      1            42           0.00% 
        (GTTTTT)n      10           427          0.00% 
       (GTTTTTA)n      3            138          0.00% 
       (GTTTTTT)n      1            44           0.00% 
             (T)n      532          38362        0.00% 
            (TA)n      95545        5306650      0.56% 
           (TAA)n      3441         311223       0.03% 
          (TAAA)n      304          13984        0.00% 
         (TAAAA)n      20           592          0.00% 
        (TAAAAA)n      3            109          0.00% 
        (TAAAAC)n      1            32           0.00% 
        (TAAAAT)n      4            125          0.00% 
         (TAAAC)n      1            30           0.00% 
         (TAAAG)n      1            26           0.00% 
         (TAAAT)n      28           2262         0.00% 
        (TAAATA)n      14           5560         0.00% 
       (TAAATAA)n      2            68           0.00% 
      (TAAATAAT)n      1            911          0.00% 
       (TAAATAT)n      1            36           0.00% 
     (TAAATATAC)n      1            39           0.00% 
        (TAAATT)n      3            91           0.00% 
       (TAAATTC)n      1            50           0.00% 
       (TAAATTT)n      1            36           0.00% 
          (TAAC)n      65           18837        0.00% 
         (TAACA)n      10           2237         0.00% 
        (TAACAA)n      19           889          0.00% 
       (TAACAAT)n      1            39           0.00% 
        (TAACAC)n      1            39           0.00% 
        (TAACAG)n      1            49           0.00% 
        (TAACAT)n      10           418          0.00% 
       (TAACATA)n      4            195          0.00% 
       (TAACATG)n      1            34           0.00% 
       (TAACATT)n      4            213          0.00% 
      (TAACATTT)n      1            42           0.00% 
        (TAACCA)n      1            49           0.00% 
        (TAACCC)n      2            72           0.00% 
        (TAACGA)n      1            35           0.00% 
         (TAACT)n      6            204          0.00% 
        (TAACTA)n      1            42           0.00% 
       (TAACTAT)n      1            60           0.00% 
      (TAACTATT)n      1            49           0.00% 
       (TAACTGT)n      1            44           0.00% 
        (TAACTT)n      2            68           0.00% 
       (TAACTTA)n      1            38           0.00% 
          (TAAG)n      18           2134         0.00% 
         (TAAGA)n      1            63           0.00% 
        (TAAGAA)n      15           743          0.00% 
      (TAAGAATA)n      1            68           0.00% 
       (TAAGACA)n      1            70           0.00% 
        (TAAGAT)n      4            140          0.00% 
       (TAAGATA)n      2            88           0.00% 
       (TAAGATT)n      2            122          0.00% 
       (TAAGCAA)n      1            52           0.00% 
        (TAAGCT)n      1            41           0.00% 
         (TAAGT)n      1            31           0.00% 
        (TAAGTA)n      2            76           0.00% 
       (TAAGTAA)n      1            51           0.00% 
      (TAAGTAAT)n      1            63           0.00% 
      (TAAGTATT)n      1            10           0.00% 
        (TAAGTT)n      5            216          0.00% 
       (TAAGTTA)n      1            38           0.00% 
       (TAAGTTT)n      3            123          0.00% 
          (TAAT)n      322          13403        0.00% 
         (TAATA)n      216          35687        0.00% 
        (TAATAA)n      94           9505         0.00% 
       (TAATAAA)n      1            34           0.00% 
       (TAATAAC)n      1            47           0.00% 
       (TAATAAG)n      3            117          0.00% 
       (TAATAAT)n      18           823          0.00% 
      (TAATAATA)n      1            33           0.00% 
     (TAATAATGG)n      1            41           0.00% 
      (TAATAATT)n      2            104          0.00% 
        (TAATAC)n      54           11341        0.00% 
       (TAATACA)n      4            127          0.00% 
       (TAATACT)n      1            62           0.00% 
        (TAATAG)n      41           4984         0.00% 
       (TAATAGA)n      2            76           0.00% 
       (TAATAGT)n      3            135          0.00% 
        (TAATAT)n      132          8174         0.00% 
       (TAATATA)n      33           1726         0.00% 
      (TAATATAA)n      1            53           0.00% 
      (TAATATAT)n      1            51           0.00% 
       (TAATATC)n      2            82           0.00% 
       (TAATATG)n      8            318          0.00% 
       (TAATATT)n      35           1531         0.00% 
         (TAATC)n      3            116          0.00% 
        (TAATCA)n      13           631          0.00% 
       (TAATCAA)n      1            52           0.00% 
       (TAATCAG)n      1            56           0.00% 
       (TAATCAT)n      5            237          0.00% 
        (TAATCT)n      2            65           0.00% 
       (TAATCTA)n      3            110          0.00% 
      (TAATCTGT)n      1            42           0.00% 
       (TAATCTT)n      1            40           0.00% 
         (TAATG)n      17           1621         0.00% 
        (TAATGA)n      16           1181         0.00% 
       (TAATGAA)n      7            288          0.00% 
      (TAATGAAT)n      11           24743        0.00% 
       (TAATGAT)n      1            52           0.00% 
     (TAATGATGA)n      1            41           0.00% 
        (TAATGC)n      3            112          0.00% 
        (TAATGG)n      1            32           0.00% 
        (TAATGT)n      8            334          0.00% 
       (TAATGTA)n      2            93           0.00% 
       (TAATGTT)n      3            124          0.00% 
         (TAATT)n      250          10558        0.00% 
        (TAATTA)n      82           4250         0.00% 
       (TAATTAA)n      25           1318         0.00% 
       (TAATTAC)n      5            237          0.00% 
       (TAATTAG)n      2            91           0.00% 
       (TAATTAT)n      31           1300         0.00% 
      (TAATTATA)n      1            46           0.00% 
      (TAATTATC)n      1            54           0.00% 
        (TAATTC)n      17           818          0.00% 
       (TAATTCA)n      3            180          0.00% 
      (TAATTCAT)n      36           140943       0.01% 
      (TAATTCGT)n      2            90           0.00% 
       (TAATTCT)n      3            150          0.00% 
        (TAATTG)n      8            345          0.00% 
       (TAATTGA)n      6            325          0.00% 
      (TAATTGAT)n      1            39           0.00% 
       (TAATTGG)n      1            47           0.00% 
        (TAATTT)n      121          5654         0.00% 
       (TAATTTA)n      48           2365         0.00% 
     (TAATTTACA)n      1            55           0.00% 
       (TAATTTC)n      2            72           0.00% 
      (TAATTTCA)n      1            42           0.00% 
       (TAATTTG)n      8            353          0.00% 
       (TAATTTT)n      32           1585         0.00% 
           (TAC)n      1299         236228       0.03% 
          (TACA)n      476          136808       0.01% 
         (TACAA)n      11           4043         0.00% 
        (TACAAA)n      1            31           0.00% 
      (TACAAACA)n      1            217          0.00% 
        (TACAAC)n      2            119          0.00% 
       (TACAACA)n      1            40           0.00% 
        (TACAAT)n      8            937          0.00% 
       (TACAATA)n      1            47           0.00% 
       (TACAATT)n      2            79           0.00% 
         (TACAC)n      2            76           0.00% 
        (TACACA)n      12           363          0.00% 
       (TACACAA)n      2            124          0.00% 
       (TACACAC)n      1            10           0.00% 
       (TACACTA)n      1            41           0.00% 
       (TACAGTT)n      1            42           0.00% 
         (TACAT)n      9            335          0.00% 
        (TACATA)n      22           2453         0.00% 
       (TACATAA)n      2            80           0.00% 
      (TACATAAA)n      2            71           0.00% 
      (TACATACA)n      2            1527         0.00% 
       (TACATAT)n      4            178          0.00% 
      (TACATATA)n      2            4427         0.00% 
     (TACATATAA)n      1            42           0.00% 
       (TACATCA)n      1            62           0.00% 
        (TACATG)n      1            36           0.00% 
       (TACATGT)n      1            55           0.00% 
        (TACATT)n      7            304          0.00% 
       (TACATTA)n      5            230          0.00% 
      (TACATTAT)n      3            108          0.00% 
       (TACATTC)n      1            51           0.00% 
     (TACATTGAA)n      1            36           0.00% 
       (TACATTT)n      5            208          0.00% 
          (TACC)n      11           1642         0.00% 
        (TACCAA)n      1            33           0.00% 
        (TACCAC)n      9            1440         0.00% 
        (TACCAT)n      1            51           0.00% 
        (TACCCT)n      1            124          0.00% 
       (TACCCTC)n      1            38           0.00% 
          (TACG)n      11           2281         0.00% 
       (TACGATA)n      1            36           0.00% 
        (TACGCG)n      1            807          0.00% 
        (TACGGA)n      1            36           0.00% 
        (TACGTA)n      1            33           0.00% 
       (TACGTTT)n      1            38           0.00% 
          (TACT)n      10           658          0.00% 
         (TACTA)n      5            421          0.00% 
        (TACTAA)n      53           11091        0.00% 
     (TACTAATAC)n      4            191          0.00% 
        (TACTAC)n      66           15208        0.00% 
     (TACTACCAA)n      1            42           0.00% 
     (TACTACTAA)n      3            125          0.00% 
     (TACTACTAC)n      2            364          0.00% 
     (TACTACTAT)n      2            102          0.00% 
     (TACTACTTC)n      1            51           0.00% 
        (TACTAG)n      1            51           0.00% 
        (TACTAT)n      34           3464         0.00% 
       (TACTATA)n      1            47           0.00% 
       (TACTATT)n      1            36           0.00% 
         (TACTC)n      2            67           0.00% 
        (TACTCC)n      2            2091         0.00% 
        (TACTGA)n      3            117          0.00% 
        (TACTGC)n      7            468          0.00% 
        (TACTGT)n      1            29           0.00% 
         (TACTT)n      7            600          0.00% 
        (TACTTA)n      4            139          0.00% 
       (TACTTAA)n      2            87           0.00% 
       (TACTTAT)n      1            37           0.00% 
      (TACTTATA)n      1            42           0.00% 
        (TACTTC)n      4            127          0.00% 
        (TACTTT)n      3            129          0.00% 
       (TACTTTA)n      1            54           0.00% 
       (TACTTTC)n      1            41           0.00% 
       (TACTTTT)n      2            101          0.00% 
           (TAG)n      1257         240630       0.03% 
          (TAGA)n      118          22393        0.00% 
         (TAGAA)n      395          94725        0.01% 
       (TAGAACA)n      1            34           0.00% 
        (TAGAAG)n      4            288          0.00% 
      (TAGAAGAA)n      1            32           0.00% 
        (TAGAAT)n      6            2365         0.00% 
       (TAGAATA)n      13           451          0.00% 
       (TAGAATG)n      1            35           0.00% 
       (TAGAATT)n      2            438          0.00% 
        (TAGACA)n      1            32           0.00% 
         (TAGAG)n      1            594          0.00% 
        (TAGAGA)n      2            120          0.00% 
       (TAGAGAA)n      2            140          0.00% 
         (TAGAT)n      1            43           0.00% 
        (TAGATA)n      2            59           0.00% 
       (TAGATAA)n      1            45           0.00% 
      (TAGATAAA)n      1            34           0.00% 
    (TAGATAATTG)n      1            51           0.00% 
       (TAGATAT)n      1            42           0.00% 
        (TAGATG)n      1            33           0.00% 
      (TAGATGGA)n      1            315          0.00% 
      (TAGATGTA)n      2            100          0.00% 
        (TAGATT)n      6            245          0.00% 
       (TAGATTT)n      1            65           0.00% 
          (TAGC)n      2            48           0.00% 
        (TAGCAG)n      6            2337         0.00% 
        (TAGCAT)n      1            10           0.00% 
       (TAGCATA)n      1            41           0.00% 
    (TAGCATAGAA)n      1            133          0.00% 
        (TAGCTT)n      1            29           0.00% 
          (TAGG)n      14           1014         0.00% 
        (TAGGAT)n      8            434          0.00% 
        (TAGGGT)n      5            7272         0.00% 
        (TAGGTG)n      1            32           0.00% 
          (TAGT)n      31           7960         0.00% 
         (TAGTA)n      5            881          0.00% 
        (TAGTAA)n      28           4417         0.00% 
       (TAGTAAT)n      2            63           0.00% 
     (TAGTAATAG)n      1            37           0.00% 
        (TAGTAC)n      2            88           0.00% 
        (TAGTAG)n      84           24239        0.00% 
     (TAGTAGCAG)n      1            58           0.00% 
     (TAGTAGTAA)n      1            46           0.00% 
     (TAGTAGTAG)n      5            745          0.00% 
    (TAGTAGTAGA)n      1            45           0.00% 
     (TAGTAGTAT)n      2            83           0.00% 
    (TAGTAGTATA)n      1            67           0.00% 
        (TAGTAT)n      29           4740         0.00% 
         (TAGTC)n      1            51           0.00% 
        (TAGTCG)n      2            542          0.00% 
        (TAGTGG)n      6            641          0.00% 
        (TAGTGT)n      1            89           0.00% 
       (TAGTGTC)n      1            52           0.00% 
         (TAGTT)n      7            262          0.00% 
        (TAGTTA)n      1            43           0.00% 
       (TAGTTAA)n      1            48           0.00% 
      (TAGTTAGT)n      1            1481         0.00% 
       (TAGTTCT)n      1            61           0.00% 
        (TAGTTG)n      2            1496         0.00% 
     (TAGTTGTAG)n      1            49           0.00% 
        (TAGTTT)n      3            109          0.00% 
       (TAGTTTA)n      2            83           0.00% 
       (TAGTTTC)n      1            76           0.00% 
       (TAGTTTG)n      2            89           0.00% 
       (TAGTTTT)n      1            53           0.00% 
           (TAT)n      3721         331239       0.04% 
          (TATA)n      464          29368        0.00% 
         (TATAA)n      192          27794        0.00% 
        (TATAAA)n      11           2935         0.00% 
      (TATAAATA)n      1            372          0.00% 
        (TATAAC)n      11           420          0.00% 
       (TATAACA)n      2            96           0.00% 
        (TATAAG)n      2            199          0.00% 
       (TATAAGC)n      1            38           0.00% 
      (TATAAGCA)n      1            37           0.00% 
       (TATAAGT)n      1            35           0.00% 
        (TATAAT)n      78           3853         0.00% 
       (TATAATA)n      27           1369         0.00% 
      (TATAATAT)n      1            43           0.00% 
       (TATAATC)n      4            155          0.00% 
       (TATAATG)n      4            218          0.00% 
       (TATAATT)n      30           1374         0.00% 
      (TATAATTT)n      1            39           0.00% 
         (TATAC)n      14           9891         0.00% 
        (TATACA)n      35           3865         0.00% 
       (TATACAA)n      6            235          0.00% 
       (TATACAC)n      1            40           0.00% 
       (TATACAG)n      1            43           0.00% 
       (TATACAT)n      3            172          0.00% 
      (TATACATA)n      3            803          0.00% 
        (TATACG)n      1            35           0.00% 
        (TATACT)n      3            158          0.00% 
       (TATACTA)n      1            42           0.00% 
       (TATACTC)n      1            55           0.00% 
       (TATACTT)n      3            120          0.00% 
         (TATAG)n      12           5254         0.00% 
        (TATAGA)n      8            274          0.00% 
       (TATAGAA)n      3            131          0.00% 
       (TATAGAT)n      1            36           0.00% 
       (TATAGCA)n      1            38           0.00% 
        (TATAGT)n      5            202          0.00% 
       (TATAGTT)n      1            43           0.00% 
         (TATAT)n      171          42248        0.00% 
        (TATATA)n      185          11429        0.00% 
       (TATATAA)n      28           1380         0.00% 
      (TATATAAT)n      3            183          0.00% 
       (TATATAC)n      2            105          0.00% 
      (TATATACA)n      4            790          0.00% 
    (TATATACATA)n      2            94           0.00% 
       (TATATAG)n      2            39           0.00% 
      (TATATAGA)n      1            34           0.00% 
       (TATATAT)n      36           2814         0.00% 
      (TATATATA)n      3            5961         0.00% 
     (TATATATAC)n      1            42           0.00% 
    (TATATATACA)n      3            147          0.00% 
    (TATATATACT)n      2            102          0.00% 
     (TATATATAG)n      1            43           0.00% 
    (TATATATATA)n      1            263          0.00% 
    (TATATATATG)n      2            126          0.00% 
      (TATATATG)n      9            2748         0.00% 
     (TATATATGC)n      1            254          0.00% 
    (TATATATGTA)n      1            40           0.00% 
      (TATATATT)n      5            1307         0.00% 
     (TATATATTA)n      1            113          0.00% 
        (TATATC)n      7            306          0.00% 
       (TATATCA)n      2            96           0.00% 
     (TATATCATA)n      1            36           0.00% 
       (TATATCT)n      2            100          0.00% 
        (TATATG)n      53           15158        0.00% 
       (TATATGA)n      2            84           0.00% 
      (TATATGCA)n      1            49           0.00% 
       (TATATGT)n      3            209          0.00% 
      (TATATGTA)n      3            119          0.00% 
        (TATATT)n      153          17371        0.00% 
       (TATATTA)n      21           2292         0.00% 
    (TATATTATAT)n      1            799          0.00% 
       (TATATTC)n      3            150          0.00% 
      (TATATTCT)n      1            48           0.00% 
       (TATATTG)n      3            125          0.00% 
       (TATATTT)n      41           2070         0.00% 
      (TATATTTA)n      2            145          0.00% 
    (TATATTTATA)n      2            82           0.00% 
      (TATATTTG)n      2            100          0.00% 
          (TATC)n      143          17547        0.00% 
         (TATCA)n      11           1839         0.00% 
        (TATCAA)n      21           654          0.00% 
       (TATCAAT)n      5            239          0.00% 
        (TATCAT)n      26           3090         0.00% 
       (TATCATA)n      4            128          0.00% 
       (TATCATC)n      1            34           0.00% 
       (TATCATG)n      1            46           0.00% 
       (TATCATT)n      3            111          0.00% 
      (TATCCATC)n      1            218          0.00% 
        (TATCGT)n      1            71           0.00% 
       (TATCGTA)n      1            37           0.00% 
         (TATCT)n      6            253          0.00% 
        (TATCTA)n      7            356          0.00% 
       (TATCTAA)n      1            44           0.00% 
       (TATCTAT)n      1            40           0.00% 
      (TATCTATC)n      1            1325         0.00% 
        (TATCTC)n      4            206          0.00% 
       (TATCTCG)n      1            44           0.00% 
        (TATCTG)n      1            63           0.00% 
        (TATCTT)n      7            293          0.00% 
       (TATCTTA)n      3            155          0.00% 
       (TATCTTT)n      1            42           0.00% 
          (TATG)n      1075         375366       0.04% 
         (TATGA)n      8            307          0.00% 
        (TATGAA)n      9            356          0.00% 
       (TATGAAT)n      2            77           0.00% 
      (TATGAATG)n      2            1148         0.00% 
       (TATGACA)n      3            160          0.00% 
       (TATGACT)n      3            105          0.00% 
      (TATGACTG)n      1            857          0.00% 
        (TATGAT)n      7            283          0.00% 
       (TATGATA)n      2            84           0.00% 
       (TATGATT)n      4            216          0.00% 
         (TATGC)n      2            290          0.00% 
        (TATGCA)n      4            119          0.00% 
       (TATGCAA)n      1            46           0.00% 
       (TATGCAG)n      1            42           0.00% 
       (TATGCAT)n      2            57           0.00% 
      (TATGCATG)n      2            102          0.00% 
    (TATGCATGTA)n      1            39           0.00% 
        (TATGCT)n      2            99           0.00% 
       (TATGCTG)n      1            64           0.00% 
       (TATGCTT)n      1            53           0.00% 
       (TATGGAA)n      1            40           0.00% 
      (TATGGATG)n      1            1269         0.00% 
       (TATGGTT)n      1            53           0.00% 
         (TATGT)n      12           510          0.00% 
        (TATGTA)n      37           4638         0.00% 
       (TATGTAA)n      6            298          0.00% 
       (TATGTAT)n      5            218          0.00% 
      (TATGTATA)n      4            694          0.00% 
      (TATGTATG)n      9            4688         0.00% 
      (TATGTATT)n      1            43           0.00% 
        (TATGTC)n      1            38           0.00% 
        (TATGTG)n      24           744          0.00% 
       (TATGTGG)n      1            39           0.00% 
        (TATGTT)n      18           774          0.00% 
       (TATGTTA)n      1            65           0.00% 
      (TATGTTAT)n      1            43           0.00% 
       (TATGTTC)n      2            84           0.00% 
       (TATGTTG)n      2            111          0.00% 
       (TATGTTT)n      6            335          0.00% 
      (TATGTTTA)n      1            36           0.00% 
      (TATGTTTC)n      1            44           0.00% 
          (TATT)n      936          43935        0.00% 
         (TATTA)n      158          35436        0.00% 
        (TATTAA)n      128          6862         0.00% 
       (TATTAAA)n      2            82           0.00% 
       (TATTAAC)n      3            132          0.00% 
       (TATTAAG)n      1            36           0.00% 
       (TATTAAT)n      20           1045         0.00% 
        (TATTAC)n      41           8298         0.00% 
       (TATTACA)n      6            275          0.00% 
      (TATTACAA)n      1            53           0.00% 
       (TATTACT)n      2            111          0.00% 
     (TATTACTAC)n      1            38           0.00% 
      (TATTACTT)n      1            39           0.00% 
        (TATTAG)n      50           11063        0.00% 
       (TATTAGA)n      2            84           0.00% 
       (TATTAGT)n      1            30           0.00% 
        (TATTAT)n      71           5125         0.00% 
       (TATTATA)n      17           1326         0.00% 
      (TATTATAA)n      3            175          0.00% 
      (TATTATAT)n      2            82           0.00% 
    (TATTATATTA)n      1            425          0.00% 
       (TATTATC)n      4            134          0.00% 
       (TATTATG)n      2            154          0.00% 
      (TATTATGC)n      1            46           0.00% 
       (TATTATT)n      37           1673         0.00% 
      (TATTATTA)n      1            49           0.00% 
    (TATTATTACA)n      1            53           0.00% 
     (TATTATTAT)n      1            260          0.00% 
    (TATTATTATA)n      1            47           0.00% 
      (TATTATTT)n      1            42           0.00% 
         (TATTC)n      971          228970       0.02% 
        (TATTCA)n      5            259          0.00% 
       (TATTCAA)n      6            234          0.00% 
       (TATTCAC)n      2            74           0.00% 
       (TATTCAT)n      1            48           0.00% 
      (TATTCATG)n      1            46           0.00% 
        (TATTCC)n      1            53           0.00% 
        (TATTCT)n      12           2209         0.00% 
       (TATTCTA)n      2            24           0.00% 
    (TATTCTATTC)n      2            3895         0.00% 
       (TATTCTG)n      3            111          0.00% 
    (TATTCTGTTC)n      1            53           0.00% 
       (TATTCTT)n      3            122          0.00% 
      (TATTCTTT)n      1            48           0.00% 
         (TATTG)n      17           1006         0.00% 
        (TATTGA)n      10           455          0.00% 
       (TATTGAA)n      3            144          0.00% 
       (TATTGAT)n      3            147          0.00% 
    (TATTGATCAA)n      1            55           0.00% 
       (TATTGCA)n      1            40           0.00% 
        (TATTGT)n      15           814          0.00% 
       (TATTGTA)n      2            61           0.00% 
       (TATTGTC)n      1            46           0.00% 
       (TATTGTG)n      2            82           0.00% 
       (TATTGTT)n      1            54           0.00% 
         (TATTT)n      250          10744        0.00% 
        (TATTTA)n      144          18562        0.00% 
       (TATTTAA)n      34           1543         0.00% 
      (TATTTAAG)n      1            63           0.00% 
       (TATTTAC)n      2            124          0.00% 
      (TATTTACT)n      1            45           0.00% 
       (TATTTAG)n      2            91           0.00% 
      (TATTTAGA)n      1            44           0.00% 
       (TATTTAT)n      28           1441         0.00% 
        (TATTTC)n      46           2327         0.00% 
       (TATTTCA)n      6            279          0.00% 
     (TATTTCATT)n      1            46           0.00% 
       (TATTTCT)n      3            149          0.00% 
        (TATTTG)n      18           776          0.00% 
       (TATTTGA)n      4            195          0.00% 
      (TATTTGAA)n      1            45           0.00% 
       (TATTTGC)n      2            83           0.00% 
       (TATTTGT)n      1            58           0.00% 
        (TATTTT)n      130          5637         0.00% 
       (TATTTTA)n      42           1969         0.00% 
      (TATTTTAA)n      3            145          0.00% 
      (TATTTTAG)n      1            62           0.00% 
       (TATTTTC)n      12           470          0.00% 
      (TATTTTCA)n      1            44           0.00% 
       (TATTTTG)n      5            199          0.00% 
       (TATTTTT)n      22           939          0.00% 
      (TATTTTTA)n      1            50           0.00% 
            (TC)n      1585         94377        0.01% 
           (TCA)n      1216         103285       0.01% 
          (TCAA)n      53           9219         0.00% 
         (TCAAA)n      2            435          0.00% 
        (TCAAAT)n      1            32           0.00% 
         (TCAAC)n      3            1504         0.00% 
        (TCAACA)n      10           507          0.00% 
        (TCAACC)n      1            53           0.00% 
      (TCAAGCCA)n      1            45           0.00% 
        (TCAAGT)n      1            76           0.00% 
         (TCAAT)n      9            504          0.00% 
        (TCAATA)n      6            263          0.00% 
      (TCAATAAA)n      1            37           0.00% 
       (TCAATAT)n      2            97           0.00% 
      (TCAATCTA)n      1            236          0.00% 
        (TCAATT)n      74           2490         0.00% 
       (TCAATTA)n      4            216          0.00% 
       (TCAATTT)n      7            330          0.00% 
          (TCAC)n      9            1345         0.00% 
       (TCACAAC)n      1            51           0.00% 
      (TCACATTT)n      1            46           0.00% 
        (TCACCA)n      4            422          0.00% 
     (TCACCATCA)n      1            46           0.00% 
        (TCACCT)n      1            44           0.00% 
        (TCACGA)n      1            134          0.00% 
        (TCACTC)n      1            40           0.00% 
        (TCACTT)n      1            40           0.00% 
          (TCAG)n      8            370          0.00% 
        (TCAGAA)n      1            44           0.00% 
        (TCAGAT)n      4            133          0.00% 
       (TCAGATG)n      1            40           0.00% 
        (TCAGCA)n      3            159          0.00% 
      (TCAGCCAA)n      1            52           0.00% 
         (TCAGT)n      1            50           0.00% 
      (TCAGTCTG)n      1            41           0.00% 
        (TCAGTT)n      1            31           0.00% 
          (TCAT)n      28           10113        0.00% 
         (TCATA)n      3            106          0.00% 
        (TCATAA)n      11           1209         0.00% 
       (TCATAAT)n      3            140          0.00% 
        (TCATAC)n      1            34           0.00% 
      (TCATACAT)n      1            219          0.00% 
        (TCATAT)n      2            83           0.00% 
       (TCATATA)n      1            36           0.00% 
    (TCATATCATA)n      1            560          0.00% 
       (TCATATG)n      3            154          0.00% 
       (TCATATT)n      3            141          0.00% 
         (TCATC)n      1            41           0.00% 
        (TCATCA)n      27           2261         0.00% 
     (TCATCATTA)n      2            102          0.00% 
        (TCATCC)n      7            431          0.00% 
      (TCATCCAT)n      2            661          0.00% 
        (TCATCG)n      8            320          0.00% 
        (TCATCT)n      18           813          0.00% 
        (TCATGA)n      1            40           0.00% 
       (TCATGAC)n      1            40           0.00% 
        (TCATGG)n      1            31           0.00% 
       (TCATGTA)n      1            49           0.00% 
         (TCATT)n      12           450          0.00% 
        (TCATTA)n      17           1120         0.00% 
       (TCATTAA)n      1            52           0.00% 
      (TCATTAAT)n      18           59876        0.01% 
       (TCATTAC)n      1            41           0.00% 
       (TCATTAT)n      3            133          0.00% 
        (TCATTC)n      1            34           0.00% 
       (TCATTCC)n      1            41           0.00% 
        (TCATTG)n      1            33           0.00% 
       (TCATTGC)n      1            34           0.00% 
        (TCATTT)n      190          13641        0.00% 
       (TCATTTA)n      2            131          0.00% 
       (TCATTTG)n      2            79           0.00% 
       (TCATTTT)n      1            35           0.00% 
           (TCC)n      33           1099         0.00% 
          (TCCA)n      12           1424         0.00% 
         (TCCAA)n      1            43           0.00% 
        (TCCACC)n      2            111          0.00% 
         (TCCAT)n      1            52           0.00% 
       (TCCATAT)n      1            41           0.00% 
      (TCCATCTA)n      1            367          0.00% 
        (TCCATT)n      1            32           0.00% 
      (TCCATTCA)n      1            317          0.00% 
       (TCCATTT)n      1            45           0.00% 
          (TCCC)n      4            148          0.00% 
          (TCCT)n      1            31           0.00% 
        (TCCTAC)n      1            40           0.00% 
        (TCCTCA)n      5            360          0.00% 
         (TCCTT)n      1            39           0.00% 
        (TCCTTC)n      1            41           0.00% 
        (TCCTTT)n      1            36           0.00% 
           (TCG)n      12           464          0.00% 
        (TCGACT)n      1            32           0.00% 
        (TCGAGA)n      2            73           0.00% 
       (TCGAGTC)n      1            44           0.00% 
         (TCGAT)n      1            38           0.00% 
         (TCGCC)n      1            58           0.00% 
        (TCGCTA)n      1            37           0.00% 
       (TCGGTTT)n      1            36           0.00% 
        (TCGTCA)n      5            257          0.00% 
     (TCGTCATCC)n      1            39           0.00% 
        (TCGTCT)n      1            44           0.00% 
         (TCGTT)n      4            132          0.00% 
        (TCGTTA)n      1            56           0.00% 
        (TCGTTT)n      1            32           0.00% 
       (TCGTTTT)n      2            84           0.00% 
           (TCT)n      80           8542         0.00% 
          (TCTA)n      106          16634        0.00% 
         (TCTAA)n      2            101          0.00% 
        (TCTAAT)n      4            141          0.00% 
       (TCTAATA)n      2            86           0.00% 
       (TCTAATG)n      1            41           0.00% 
       (TCTAATT)n      1            38           0.00% 
         (TCTAC)n      1            40           0.00% 
       (TCTACAT)n      1            40           0.00% 
        (TCTACC)n      3            222          0.00% 
        (TCTACT)n      2            96           0.00% 
         (TCTAT)n      58           41227        0.00% 
        (TCTATA)n      5            285          0.00% 
       (TCTATAG)n      1            48           0.00% 
       (TCTATAT)n      1            58           0.00% 
        (TCTATC)n      11           4477         0.00% 
      (TCTATCCA)n      1            383          0.00% 
      (TCTATCTG)n      2            505          0.00% 
    (TCTATGCTAT)n      1            1865         0.00% 
        (TCTATT)n      6            266          0.00% 
       (TCTATTA)n      2            68           0.00% 
    (TCTATTCTAT)n      1            2097         0.00% 
       (TCTATTG)n      1            41           0.00% 
       (TCTATTT)n      3            152          0.00% 
          (TCTC)n      121          11748        0.00% 
        (TCTCAC)n      2            80           0.00% 
         (TCTCC)n      1            30           0.00% 
        (TCTCCA)n      1            38           0.00% 
        (TCTCCC)n      1            39           0.00% 
        (TCTCCT)n      2            125          0.00% 
         (TCTCG)n      1            48           0.00% 
         (TCTCT)n      2            67           0.00% 
        (TCTCTA)n      10           3431         0.00% 
       (TCTCTAA)n      1            46           0.00% 
       (TCTCTAT)n      1            47           0.00% 
        (TCTCTC)n      43           6528         0.00% 
       (TCTCTCC)n      1            38           0.00% 
    (TCTCTCTCTC)n      1            1152         0.00% 
    (TCTCTCTGCC)n      1            684          0.00% 
        (TCTCTG)n      2            75           0.00% 
        (TCTCTT)n      9            492          0.00% 
      (TCTCTTAC)n      1            45           0.00% 
       (TCTCTTT)n      1            51           0.00% 
          (TCTG)n      19           887          0.00% 
        (TCTGAA)n      1            29           0.00% 
        (TCTGAT)n      2            62           0.00% 
         (TCTGC)n      1            24           0.00% 
        (TCTGCC)n      1            33           0.00% 
        (TCTGGT)n      2            78           0.00% 
         (TCTGT)n      1            27           0.00% 
        (TCTGTA)n      2            104          0.00% 
      (TCTGTATG)n      1            45           0.00% 
        (TCTGTG)n      3            107          0.00% 
        (TCTGTT)n      1            35           0.00% 
          (TCTT)n      36           3371         0.00% 
         (TCTTA)n      2            78           0.00% 
        (TCTTAA)n      3            133          0.00% 
       (TCTTAAT)n      1            47           0.00% 
        (TCTTAT)n      5            193          0.00% 
       (TCTTATA)n      2            101          0.00% 
         (TCTTC)n      4            488          0.00% 
        (TCTTCA)n      5            234          0.00% 
        (TCTTCG)n      1            53           0.00% 
        (TCTTCT)n      2            78           0.00% 
      (TCTTCTGT)n      1            41           0.00% 
         (TCTTG)n      1            26           0.00% 
        (TCTTGA)n      2            108          0.00% 
        (TCTTGC)n      1            30           0.00% 
       (TCTTGTT)n      1            55           0.00% 
         (TCTTT)n      11           374          0.00% 
        (TCTTTA)n      2            83           0.00% 
        (TCTTTC)n      18           792          0.00% 
       (TCTTTCG)n      1            56           0.00% 
        (TCTTTG)n      1            34           0.00% 
        (TCTTTT)n      8            363          0.00% 
       (TCTTTTA)n      2            68           0.00% 
       (TCTTTTT)n      2            117          0.00% 
      (TCTTTTTA)n      1            64           0.00% 
            (TG)n      2881         91863        0.01% 
           (TGA)n      1049         109978       0.01% 
          (TGAA)n      38           6955         0.00% 
         (TGAAA)n      6            171          0.00% 
        (TGAAAA)n      1            30           0.00% 
        (TGAAAT)n      1            33           0.00% 
         (TGAAC)n      1            45           0.00% 
        (TGAACA)n      1            33           0.00% 
       (TGAACAT)n      1            40           0.00% 
        (TGAAGA)n      17           726          0.00% 
       (TGAAGAC)n      1            41           0.00% 
        (TGAAGT)n      1            57           0.00% 
         (TGAAT)n      16           1498         0.00% 
        (TGAATA)n      2            67           0.00% 
       (TGAATAA)n      2            90           0.00% 
       (TGAATAT)n      1            36           0.00% 
      (TGAATATA)n      1            48           0.00% 
       (TGAATCA)n      1            50           0.00% 
       (TGAATGA)n      2            89           0.00% 
      (TGAATGAT)n      1            39           0.00% 
      (TGAATGTA)n      2            1695         0.00% 
        (TGAATT)n      9            341          0.00% 
       (TGAATTA)n      2            96           0.00% 
      (TGAATTAA)n      24           85537        0.01% 
       (TGAATTT)n      3            155          0.00% 
          (TGAC)n      11           489          0.00% 
         (TGACA)n      1            29           0.00% 
       (TGACATT)n      3            124          0.00% 
        (TGACGA)n      5            208          0.00% 
        (TGACGT)n      1            37           0.00% 
          (TGAG)n      13           861          0.00% 
        (TGAGAA)n      1            33           0.00% 
        (TGAGGA)n      3            334          0.00% 
         (TGAGT)n      1            1018         0.00% 
       (TGAGTTT)n      2            106          0.00% 
          (TGAT)n      66           15292        0.00% 
         (TGATA)n      4            2218         0.00% 
        (TGATAA)n      27           1589         0.00% 
       (TGATAAT)n      2            81           0.00% 
        (TGATAG)n      2            91           0.00% 
        (TGATAT)n      7            326          0.00% 
       (TGATATG)n      3            112          0.00% 
       (TGATATT)n      3            132          0.00% 
         (TGATC)n      1            34           0.00% 
        (TGATCA)n      2            41           0.00% 
       (TGATCAT)n      1            59           0.00% 
       (TGATCTA)n      1            43           0.00% 
         (TGATG)n      2            87           0.00% 
        (TGATGA)n      32           2173         0.00% 
     (TGATGAAGA)n      1            37           0.00% 
     (TGATGATAA)n      3            933          0.00% 
     (TGATGATGA)n      1            75           0.00% 
     (TGATGATGG)n      1            548          0.00% 
     (TGATGATTA)n      1            50           0.00% 
        (TGATGC)n      3            139          0.00% 
        (TGATGG)n      8            389          0.00% 
        (TGATGT)n      5            266          0.00% 
       (TGATGTC)n      1            49           0.00% 
       (TGATGTG)n      2            74           0.00% 
         (TGATT)n      15           1059         0.00% 
        (TGATTA)n      13           1161         0.00% 
       (TGATTAA)n      2            107          0.00% 
       (TGATTAT)n      1            52           0.00% 
     (TGATTATGA)n      1            37           0.00% 
        (TGATTG)n      1            32           0.00% 
      (TGATTGAA)n      1            42           0.00% 
        (TGATTT)n      6            244          0.00% 
       (TGATTTA)n      2            100          0.00% 
       (TGATTTT)n      3            134          0.00% 
           (TGC)n      60           2271         0.00% 
          (TGCA)n      16           562          0.00% 
         (TGCAA)n      1            28           0.00% 
       (TGCAACA)n      1            35           0.00% 
      (TGCAAGTC)n      1            41           0.00% 
        (TGCAAT)n      1            40           0.00% 
       (TGCAATT)n      1            39           0.00% 
      (TGCAATTA)n      1            52           0.00% 
         (TGCAC)n      1            34           0.00% 
        (TGCACA)n      1            39           0.00% 
       (TGCACAT)n      1            81           0.00% 
        (TGCACC)n      1            34           0.00% 
        (TGCAGC)n      1            32           0.00% 
         (TGCAT)n      2            151          0.00% 
        (TGCATA)n      2            94           0.00% 
       (TGCATAA)n      2            82           0.00% 
      (TGCATACA)n      2            185          0.00% 
        (TGCATG)n      1            38           0.00% 
        (TGCATT)n      2            66           0.00% 
       (TGCATTT)n      2            74           0.00% 
          (TGCC)n      5            285          0.00% 
        (TGCCGC)n      1            45           0.00% 
         (TGCCT)n      1            29           0.00% 
          (TGCG)n      10           304          0.00% 
        (TGCGGC)n      3            114          0.00% 
       (TGCGTAT)n      1            36           0.00% 
        (TGCGTG)n      3            107          0.00% 
      (TGCGTGTG)n      1            50           0.00% 
          (TGCT)n      5            137          0.00% 
         (TGCTA)n      2            64           0.00% 
        (TGCTAC)n      6            1136         0.00% 
        (TGCTAT)n      1            45           0.00% 
         (TGCTG)n      2            61           0.00% 
        (TGCTGA)n      1            42           0.00% 
        (TGCTGC)n      2            78           0.00% 
     (TGCTGCTGA)n      1            44           0.00% 
        (TGCTGT)n      9            502          0.00% 
         (TGCTT)n      1            36           0.00% 
        (TGCTTA)n      1            97           0.00% 
        (TGCTTC)n      1            34           0.00% 
       (TGCTTGA)n      2            90           0.00% 
       (TGCTTTA)n      1            38           0.00% 
       (TGCTTTC)n      1            35           0.00% 
       (TGCTTTT)n      1            43           0.00% 
           (TGG)n      71           2610         0.00% 
          (TGGA)n      7            982          0.00% 
         (TGGAA)n      1            35           0.00% 
       (TGGAATA)n      1            35           0.00% 
        (TGGAGG)n      3            161          0.00% 
      (TGGAGGCG)n      1            49           0.00% 
        (TGGATA)n      1            23           0.00% 
      (TGGATAGA)n      2            390          0.00% 
      (TGGATGTA)n      1            685          0.00% 
      (TGGATTTA)n      1            45           0.00% 
          (TGGC)n      2            1620         0.00% 
      (TGGCGCTT)n      1            58           0.00% 
        (TGGCTG)n      1            42           0.00% 
          (TGGG)n      1            25           0.00% 
          (TGGT)n      2            131          0.00% 
         (TGGTA)n      1            51           0.00% 
        (TGGTAA)n      1            37           0.00% 
        (TGGTAC)n      1            33           0.00% 
        (TGGTAG)n      3            533          0.00% 
       (TGGTAGA)n      1            38           0.00% 
        (TGGTAT)n      1            34           0.00% 
        (TGGTGA)n      7            344          0.00% 
        (TGGTGG)n      7            344          0.00% 
        (TGGTGT)n      2            74           0.00% 
    (TGGTTAAACG)n      8            400          0.00% 
       (TGGTTAT)n      2            174          0.00% 
        (TGGTTT)n      1            37           0.00% 
           (TGT)n      255          20873        0.00% 
          (TGTA)n      638          186172       0.02% 
         (TGTAA)n      6            249          0.00% 
       (TGTAAAT)n      1            35           0.00% 
       (TGTAACA)n      1            43           0.00% 
        (TGTAAT)n      4            132          0.00% 
       (TGTAATA)n      2            83           0.00% 
     (TGTAATATA)n      1            37           0.00% 
       (TGTAATG)n      2            86           0.00% 
      (TGTAATGT)n      1            47           0.00% 
       (TGTAATT)n      1            47           0.00% 
        (TGTACA)n      1            39           0.00% 
       (TGTACAT)n      1            37           0.00% 
    (TGTACGTGTG)n      1            63           0.00% 
       (TGTACTT)n      1            35           0.00% 
         (TGTAG)n      1            49           0.00% 
        (TGTAGT)n      3            9234         0.00% 
       (TGTAGTT)n      1            44           0.00% 
         (TGTAT)n      9            437          0.00% 
        (TGTATA)n      27           3339         0.00% 
       (TGTATAA)n      1            44           0.00% 
       (TGTATAC)n      1            37           0.00% 
       (TGTATAG)n      1            34           0.00% 
       (TGTATAT)n      1            48           0.00% 
      (TGTATATA)n      3            1804         0.00% 
    (TGTATATATA)n      47           1927         0.00% 
        (TGTATG)n      26           1145         0.00% 
      (TGTATGCA)n      1            70           0.00% 
       (TGTATGT)n      2            81           0.00% 
      (TGTATGTA)n      3            1420         0.00% 
      (TGTATGTG)n      1            36           0.00% 
        (TGTATT)n      14           649          0.00% 
       (TGTATTA)n      3            125          0.00% 
       (TGTATTG)n      1            42           0.00% 
       (TGTATTT)n      1            38           0.00% 
          (TGTC)n      15           548          0.00% 
         (TGTCA)n      2            92           0.00% 
        (TGTCAT)n      1            35           0.00% 
         (TGTCC)n      1            33           0.00% 
         (TGTCG)n      1            28           0.00% 
         (TGTCT)n      1            46           0.00% 
        (TGTCTC)n      4            468          0.00% 
      (TGTCTGTA)n      3            219          0.00% 
       (TGTCTTT)n      1            49           0.00% 
          (TGTG)n      134          5227         0.00% 
         (TGTGA)n      1            31           0.00% 
        (TGTGAA)n      3            122          0.00% 
       (TGTGAAT)n      1            49           0.00% 
        (TGTGAG)n      1            43           0.00% 
         (TGTGC)n      1            33           0.00% 
        (TGTGCA)n      2            78           0.00% 
        (TGTGCC)n      1            36           0.00% 
        (TGTGCG)n      3            77           0.00% 
      (TGTGCGTG)n      1            52           0.00% 
        (TGTGCT)n      1            45           0.00% 
        (TGTGTA)n      22           836          0.00% 
    (TGTGTATGCC)n      1            49           0.00% 
        (TGTGTC)n      4            137          0.00% 
        (TGTGTG)n      27           1106         0.00% 
      (TGTGTGCA)n      1            134          0.00% 
      (TGTGTGTA)n      4            188          0.00% 
    (TGTGTGTGAA)n      1            43           0.00% 
    (TGTGTGTGCC)n      1            41           0.00% 
    (TGTGTGTGTA)n      2            130          0.00% 
    (TGTGTGTGTT)n      1            44           0.00% 
      (TGTGTGTT)n      1            40           0.00% 
        (TGTGTT)n      21           835          0.00% 
          (TGTT)n      69           2485         0.00% 
         (TGTTA)n      5            519          0.00% 
        (TGTTAA)n      5            208          0.00% 
       (TGTTAAC)n      1            37           0.00% 
       (TGTTAAT)n      2            80           0.00% 
        (TGTTAC)n      2            59           0.00% 
       (TGTTAGT)n      1            37           0.00% 
        (TGTTAT)n      17           719          0.00% 
       (TGTTATA)n      1            122          0.00% 
       (TGTTATT)n      1            62           0.00% 
         (TGTTC)n      2            67           0.00% 
        (TGTTCT)n      1            368          0.00% 
         (TGTTG)n      5            291          0.00% 
        (TGTTGA)n      12           563          0.00% 
        (TGTTGC)n      10           471          0.00% 
        (TGTTGG)n      2            66           0.00% 
        (TGTTGT)n      16           13961        0.00% 
      (TGTTGTTT)n      1            60           0.00% 
         (TGTTT)n      15           563          0.00% 
        (TGTTTA)n      16           704          0.00% 
       (TGTTTAA)n      1            43           0.00% 
       (TGTTTAC)n      1            39           0.00% 
       (TGTTTAT)n      3            154          0.00% 
      (TGTTTATT)n      2            110          0.00% 
        (TGTTTC)n      2            88           0.00% 
        (TGTTTG)n      13           674          0.00% 
      (TGTTTGTG)n      2            66           0.00% 
        (TGTTTT)n      17           1027         0.00% 
       (TGTTTTA)n      2            95           0.00% 
       (TGTTTTC)n      1            48           0.00% 
       (TGTTTTG)n      2            84           0.00% 
       (TGTTTTT)n      1            38           0.00% 
            (TT)n      8            297          0.00% 
           (TTA)n      2753         252886       0.03% 
          (TTAA)n      492          26618        0.00% 
         (TTAAA)n      23           667          0.00% 
        (TTAAAA)n      8            256          0.00% 
       (TTAAAAA)n      1            37           0.00% 
        (TTAAAT)n      2            63           0.00% 
         (TTAAC)n      5            196          0.00% 
        (TTAACA)n      3            96           0.00% 
       (TTAACAA)n      1            58           0.00% 
       (TTAACAG)n      1            39           0.00% 
       (TTAACAT)n      1            39           0.00% 
      (TTAACATT)n      1            52           0.00% 
        (TTAACC)n      1            45           0.00% 
        (TTAACT)n      1            34           0.00% 
       (TTAACTA)n      1            44           0.00% 
       (TTAACTT)n      2            93           0.00% 
         (TTAAG)n      10           366          0.00% 
        (TTAAGA)n      5            200          0.00% 
       (TTAAGAT)n      1            45           0.00% 
        (TTAAGT)n      9            331          0.00% 
       (TTAAGTA)n      1            57           0.00% 
       (TTAAGTT)n      2            97           0.00% 
         (TTAAT)n      200          8807         0.00% 
        (TTAATA)n      113          5505         0.00% 
       (TTAATAA)n      30           1288         0.00% 
      (TTAATAAT)n      1            93           0.00% 
       (TTAATAC)n      1            38           0.00% 
       (TTAATAG)n      5            171          0.00% 
       (TTAATAT)n      32           1517         0.00% 
      (TTAATATA)n      1            61           0.00% 
      (TTAATATT)n      2            103          0.00% 
        (TTAATC)n      1            37           0.00% 
       (TTAATCA)n      4            193          0.00% 
       (TTAATCG)n      1            43           0.00% 
        (TTAATG)n      8            351          0.00% 
       (TTAATGA)n      2            92           0.00% 
      (TTAATGAA)n      16           55123        0.01% 
      (TTAATGAT)n      1            23           0.00% 
       (TTAATGC)n      1            40           0.00% 
       (TTAATGT)n      2            78           0.00% 
        (TTAATT)n      133          5874         0.00% 
       (TTAATTA)n      33           1664         0.00% 
       (TTAATTC)n      4            174          0.00% 
      (TTAATTCA)n      17           51553        0.01% 
       (TTAATTG)n      2            86           0.00% 
     (TTAATTGTG)n      1            49           0.00% 
       (TTAATTT)n      24           1211         0.00% 
      (TTAATTTA)n      2            64           0.00% 
          (TTAC)n      18           2750         0.00% 
         (TTACA)n      5            191          0.00% 
        (TTACAA)n      15           625          0.00% 
       (TTACAAT)n      5            232          0.00% 
        (TTACAT)n      7            320          0.00% 
       (TTACATA)n      3            127          0.00% 
       (TTACATT)n      2            75           0.00% 
      (TTACATTA)n      1            44           0.00% 
        (TTACCA)n      2            84           0.00% 
        (TTACCC)n      1            30           0.00% 
         (TTACG)n      1            27           0.00% 
        (TTACGT)n      1            28           0.00% 
       (TTACGTT)n      1            43           0.00% 
         (TTACT)n      48           2564         0.00% 
        (TTACTA)n      18           1625         0.00% 
       (TTACTAT)n      3            143          0.00% 
       (TTACTCA)n      1            52           0.00% 
       (TTACTCT)n      1            42           0.00% 
        (TTACTG)n      2            79           0.00% 
       (TTACTGT)n      3            121          0.00% 
        (TTACTT)n      6            326          0.00% 
       (TTACTTT)n      4            156          0.00% 
          (TTAG)n      72           27991        0.00% 
         (TTAGA)n      4            164          0.00% 
        (TTAGAA)n      13           2505         0.00% 
       (TTAGAAT)n      2            170          0.00% 
        (TTAGAT)n      5            215          0.00% 
       (TTAGATT)n      2            92           0.00% 
        (TTAGCA)n      2            76           0.00% 
        (TTAGGA)n      1            52           0.00% 
        (TTAGGG)n      2            823          0.00% 
         (TTAGT)n      6            186          0.00% 
        (TTAGTA)n      13           3844         0.00% 
       (TTAGTAT)n      1            42           0.00% 
        (TTAGTG)n      1            0            0.00% 
        (TTAGTT)n      5            197          0.00% 
      (TTAGTTAA)n      1            34           0.00% 
       (TTAGTTT)n      1            43           0.00% 
          (TTAT)n      699          33511        0.00% 
         (TTATA)n      171          30866        0.00% 
        (TTATAA)n      92           4684         0.00% 
       (TTATAAG)n      2            81           0.00% 
       (TTATAAT)n      24           1244         0.00% 
      (TTATAATA)n      2            94           0.00% 
      (TTATAATT)n      2            100          0.00% 
        (TTATAC)n      8            351          0.00% 
       (TTATACA)n      8            372          0.00% 
       (TTATACT)n      3            142          0.00% 
      (TTATACTA)n      2            104          0.00% 
      (TTATACTG)n      2            84           0.00% 
        (TTATAG)n      2            100          0.00% 
       (TTATAGA)n      2            95           0.00% 
       (TTATAGT)n      2            103          0.00% 
      (TTATAGTA)n      1            41           0.00% 
        (TTATAT)n      131          12051        0.00% 
       (TTATATA)n      37           1791         0.00% 
      (TTATATAA)n      2            80           0.00% 
      (TTATATAT)n      3            126          0.00% 
    (TTATATATAC)n      1            59           0.00% 
      (TTATATCA)n      1            15           0.00% 
       (TTATATG)n      1            58           0.00% 
       (TTATATT)n      37           1677         0.00% 
      (TTATATTA)n      3            122          0.00% 
         (TTATC)n      6            198          0.00% 
        (TTATCA)n      46           2941         0.00% 
       (TTATCAA)n      2            87           0.00% 
       (TTATCAT)n      4            177          0.00% 
      (TTATCATT)n      1            47           0.00% 
        (TTATCC)n      1            34           0.00% 
       (TTATCGA)n      1            37           0.00% 
        (TTATCT)n      9            482          0.00% 
       (TTATCTA)n      1            61           0.00% 
       (TTATCTG)n      3            117          0.00% 
       (TTATCTT)n      2            84           0.00% 
     (TTATCTTAG)n      2            136          0.00% 
         (TTATG)n      14           1358         0.00% 
        (TTATGA)n      4            204          0.00% 
       (TTATGAA)n      2            114          0.00% 
       (TTATGAT)n      5            204          0.00% 
       (TTATGCT)n      1            46           0.00% 
        (TTATGT)n      10           412          0.00% 
       (TTATGTA)n      5            260          0.00% 
       (TTATGTG)n      1            45           0.00% 
       (TTATGTT)n      1            54           0.00% 
         (TTATT)n      260          10579        0.00% 
        (TTATTA)n      58           6826         0.00% 
       (TTATTAA)n      30           1298         0.00% 
       (TTATTAC)n      4            192          0.00% 
       (TTATTAG)n      2            88           0.00% 
       (TTATTAT)n      17           745          0.00% 
      (TTATTATG)n      1            41           0.00% 
     (TTATTATTC)n      1            38           0.00% 
        (TTATTC)n      13           9536         0.00% 
       (TTATTCA)n      7            339          0.00% 
      (TTATTCAG)n      1            51           0.00% 
       (TTATTCG)n      1            42           0.00% 
       (TTATTCT)n      2            90           0.00% 
        (TTATTG)n      24           950          0.00% 
       (TTATTGA)n      4            165          0.00% 
       (TTATTGT)n      5            243          0.00% 
        (TTATTT)n      91           4373         0.00% 
       (TTATTTA)n      41           1983         0.00% 
      (TTATTTAA)n      1            41           0.00% 
       (TTATTTC)n      5            240          0.00% 
       (TTATTTG)n      7            289          0.00% 
       (TTATTTT)n      14           691          0.00% 
      (TTATTTTG)n      1            40           0.00% 
     (TTATTTTGC)n      1            66           0.00% 
           (TTC)n      234          15464        0.00% 
          (TTCA)n      48           15088        0.00% 
         (TTCAA)n      14           679          0.00% 
        (TTCAAA)n      2            58           0.00% 
        (TTCAAC)n      1            34           0.00% 
       (TTCAAGT)n      1            55           0.00% 
        (TTCAAT)n      10           433          0.00% 
       (TTCAATA)n      4            149          0.00% 
      (TTCAATAG)n      1            41           0.00% 
       (TTCAATT)n      2            87           0.00% 
         (TTCAC)n      2            58           0.00% 
        (TTCACA)n      1            40           0.00% 
       (TTCACAA)n      1            49           0.00% 
         (TTCAG)n      1            35           0.00% 
        (TTCAGA)n      1            34           0.00% 
       (TTCAGAA)n      1            38           0.00% 
        (TTCAGT)n      1            36           0.00% 
         (TTCAT)n      13           511          0.00% 
        (TTCATA)n      9            371          0.00% 
       (TTCATAA)n      2            75           0.00% 
       (TTCATAC)n      1            47           0.00% 
       (TTCATAT)n      10           476          0.00% 
        (TTCATC)n      6            291          0.00% 
        (TTCATG)n      1            32           0.00% 
       (TTCATGT)n      1            43           0.00% 
        (TTCATT)n      24           1115         0.00% 
       (TTCATTA)n      2            112          0.00% 
      (TTCATTAA)n      24           101067       0.01% 
      (TTCATTAC)n      1            63           0.00% 
       (TTCATTT)n      10           462          0.00% 
      (TTCATTTA)n      1            6271         0.00% 
          (TTCC)n      3            130          0.00% 
         (TTCCA)n      1            25           0.00% 
       (TTCCAAA)n      1            30           0.00% 
       (TTCCATT)n      1            42           0.00% 
       (TTCCCCC)n      1            88           0.00% 
        (TTCCCT)n      1            60           0.00% 
         (TTCCG)n      1            25           0.00% 
         (TTCCT)n      1            29           0.00% 
       (TTCCTAT)n      1            38           0.00% 
       (TTCCTCT)n      1            38           0.00% 
        (TTCCTT)n      2            84           0.00% 
       (TTCGATC)n      1            40           0.00% 
        (TTCGCA)n      1            37           0.00% 
         (TTCGT)n      1            30           0.00% 
        (TTCGTC)n      1            32           0.00% 
        (TTCGTG)n      1            38           0.00% 
        (TTCGTT)n      1            64           0.00% 
          (TTCT)n      25           1110         0.00% 
         (TTCTA)n      78           58639        0.01% 
        (TTCTAA)n      10           398          0.00% 
       (TTCTAAT)n      1            53           0.00% 
        (TTCTAC)n      1            46           0.00% 
        (TTCTAG)n      1            32           0.00% 
       (TTCTAGT)n      1            56           0.00% 
        (TTCTAT)n      17           628          0.00% 
       (TTCTATA)n      2            84           0.00% 
       (TTCTATG)n      1            38           0.00% 
       (TTCTATT)n      2            97           0.00% 
    (TTCTATTCTA)n      1            735          0.00% 
      (TTCTATTT)n      1            41           0.00% 
         (TTCTC)n      2            117          0.00% 
        (TTCTCA)n      1            30           0.00% 
       (TTCTCAC)n      1            44           0.00% 
        (TTCTCC)n      2            168          0.00% 
        (TTCTCG)n      1            43           0.00% 
        (TTCTCT)n      14           862          0.00% 
       (TTCTCTA)n      1            58           0.00% 
         (TTCTG)n      2            114          0.00% 
       (TTCTGAT)n      2            84           0.00% 
        (TTCTGT)n      1            38           0.00% 
       (TTCTGTA)n      2            99           0.00% 
         (TTCTT)n      16           589          0.00% 
        (TTCTTA)n      14           10011        0.00% 
       (TTCTTAA)n      1            50           0.00% 
       (TTCTTAT)n      3            134          0.00% 
        (TTCTTC)n      10           1081         0.00% 
       (TTCTTCT)n      2            86           0.00% 
        (TTCTTG)n      3            153          0.00% 
       (TTCTTGC)n      1            48           0.00% 
        (TTCTTT)n      7            369          0.00% 
       (TTCTTTA)n      3            115          0.00% 
       (TTCTTTG)n      2            135          0.00% 
       (TTCTTTT)n      2            80           0.00% 
           (TTG)n      375          21027        0.00% 
          (TTGA)n      67           16368        0.00% 
         (TTGAA)n      10           465          0.00% 
        (TTGAAA)n      1            32           0.00% 
       (TTGAACT)n      1            88           0.00% 
        (TTGAAT)n      12           515          0.00% 
       (TTGAATA)n      8            348          0.00% 
       (TTGAATG)n      1            37           0.00% 
       (TTGAATT)n      3            141          0.00% 
      (TTGAATTA)n      1            74           0.00% 
        (TTGACA)n      1            32           0.00% 
        (TTGACT)n      1            38           0.00% 
       (TTGACTA)n      1            43           0.00% 
         (TTGAG)n      1            93           0.00% 
        (TTGAGA)n      1            52           0.00% 
        (TTGAGT)n      1            50           0.00% 
         (TTGAT)n      8            2209         0.00% 
        (TTGATA)n      7            249          0.00% 
       (TTGATAA)n      4            207          0.00% 
      (TTGATATT)n      1            67           0.00% 
        (TTGATC)n      2            98           0.00% 
       (TTGATCA)n      2            99           0.00% 
      (TTGATCAA)n      1            41           0.00% 
        (TTGATG)n      10           490          0.00% 
        (TTGATT)n      14           548          0.00% 
       (TTGATTA)n      2            98           0.00% 
      (TTGATTCA)n      1            76           0.00% 
      (TTGATTGC)n      1            44           0.00% 
       (TTGATTT)n      3            121          0.00% 
          (TTGC)n      3            74           0.00% 
         (TTGCA)n      2            73           0.00% 
        (TTGCAA)n      1            31           0.00% 
        (TTGCAT)n      3            137          0.00% 
       (TTGCATA)n      2            96           0.00% 
       (TTGCATT)n      1            42           0.00% 
    (TTGCCCTCCG)n      1            83           0.00% 
         (TTGCG)n      1            27           0.00% 
       (TTGCGTT)n      1            51           0.00% 
        (TTGCTG)n      9            548          0.00% 
        (TTGCTT)n      3            143          0.00% 
       (TTGCTTA)n      1            51           0.00% 
      (TTGCTTAT)n      2            128          0.00% 
          (TTGG)n      4            182          0.00% 
       (TTGGATT)n      1            44           0.00% 
        (TTGGTG)n      2            91           0.00% 
          (TTGT)n      59           1917         0.00% 
         (TTGTA)n      12           648          0.00% 
        (TTGTAA)n      10           458          0.00% 
       (TTGTAAT)n      3            118          0.00% 
        (TTGTAG)n      1            38           0.00% 
       (TTGTAGT)n      1            38           0.00% 
        (TTGTAT)n      6            250          0.00% 
       (TTGTATA)n      1            99           0.00% 
       (TTGTATG)n      1            52           0.00% 
       (TTGTATT)n      4            185          0.00% 
         (TTGTC)n      1            27           0.00% 
        (TTGTCA)n      2            81           0.00% 
       (TTGTCAA)n      1            37           0.00% 
        (TTGTCG)n      2            159          0.00% 
       (TTGTCGG)n      1            124          0.00% 
        (TTGTCT)n      3            179          0.00% 
       (TTGTCTG)n      1            52           0.00% 
       (TTGTCTT)n      1            48           0.00% 
         (TTGTG)n      2            285          0.00% 
       (TTGTGAA)n      3            117          0.00% 
       (TTGTGAT)n      1            34           0.00% 
      (TTGTGCGT)n      1            38           0.00% 
        (TTGTGG)n      1            42           0.00% 
        (TTGTGT)n      9            435          0.00% 
      (TTGTGTAT)n      1            41           0.00% 
       (TTGTGTG)n      1            45           0.00% 
       (TTGTGTT)n      1            57           0.00% 
         (TTGTT)n      22           796          0.00% 
        (TTGTTA)n      23           2122         0.00% 
       (TTGTTAA)n      2            87           0.00% 
       (TTGTTAT)n      4            229          0.00% 
        (TTGTTC)n      2            1271         0.00% 
       (TTGTTCA)n      2            73           0.00% 
        (TTGTTG)n      10           905          0.00% 
       (TTGTTGA)n      1            38           0.00% 
        (TTGTTT)n      13           666          0.00% 
       (TTGTTTA)n      8            407          0.00% 
       (TTGTTTG)n      3            154          0.00% 
       (TTGTTTT)n      1            38           0.00% 
           (TTT)n      10           544          0.00% 
          (TTTA)n      815          36185        0.00% 
         (TTTAA)n      295          12435        0.00% 
        (TTTAAA)n      5            154          0.00% 
        (TTTAAC)n      6            244          0.00% 
       (TTTAACA)n      6            277          0.00% 
       (TTTAACT)n      2            98           0.00% 
        (TTTAAG)n      7            276          0.00% 
       (TTTAAGA)n      2            86           0.00% 
       (TTTAAGT)n      3            139          0.00% 
        (TTTAAT)n      97           4644         0.00% 
       (TTTAATA)n      51           2508         0.00% 
    (TTTAATATAT)n      1            45           0.00% 
      (TTTAATCT)n      1            40           0.00% 
       (TTTAATG)n      6            257          0.00% 
      (TTTAATGC)n      1            24           0.00% 
       (TTTAATT)n      47           2351         0.00% 
         (TTTAC)n      17           572          0.00% 
        (TTTACA)n      14           598          0.00% 
       (TTTACAA)n      7            308          0.00% 
       (TTTACAT)n      7            339          0.00% 
        (TTTACT)n      9            330          0.00% 
       (TTTACTA)n      4            168          0.00% 
       (TTTACTG)n      2            96           0.00% 
       (TTTACTT)n      7            297          0.00% 
         (TTTAG)n      14           673          0.00% 
        (TTTAGA)n      9            332          0.00% 
       (TTTAGAA)n      4            2986         0.00% 
      (TTTAGATT)n      1            45           0.00% 
       (TTTAGCT)n      2            94           0.00% 
        (TTTAGT)n      2            86           0.00% 
       (TTTAGTA)n      4            179          0.00% 
      (TTTAGTAA)n      1            17           0.00% 
     (TTTAGTATA)n      1            39           0.00% 
       (TTTAGTG)n      2            89           0.00% 
       (TTTAGTT)n      2            78           0.00% 
         (TTTAT)n      224          9329         0.00% 
        (TTTATA)n      187          16867        0.00% 
       (TTTATAA)n      41           2068         0.00% 
      (TTTATAAT)n      1            48           0.00% 
       (TTTATAC)n      2            87           0.00% 
       (TTTATAT)n      43           2100         0.00% 
      (TTTATATA)n      2            713          0.00% 
      (TTTATATG)n      1            51           0.00% 
        (TTTATC)n      10           447          0.00% 
       (TTTATCA)n      8            440          0.00% 
       (TTTATCG)n      1            56           0.00% 
       (TTTATCT)n      6            346          0.00% 
      (TTTATCTA)n      2            109          0.00% 
        (TTTATG)n      26           1186         0.00% 
       (TTTATGA)n      4            198          0.00% 
       (TTTATGG)n      1            38           0.00% 
       (TTTATGT)n      8            426          0.00% 
        (TTTATT)n      97           4588         0.00% 
       (TTTATTA)n      35           2261         0.00% 
      (TTTATTAA)n      1            67           0.00% 
    (TTTATTAATT)n      1            43           0.00% 
       (TTTATTC)n      5            243          0.00% 
       (TTTATTG)n      6            238          0.00% 
       (TTTATTT)n      19           885          0.00% 
          (TTTC)n      46           1987         0.00% 
         (TTTCA)n      31           1205         0.00% 
        (TTTCAA)n      17           683          0.00% 
       (TTTCAAC)n      1            34           0.00% 
       (TTTCAAT)n      4            171          0.00% 
      (TTTCAATT)n      1            41           0.00% 
     (TTTCAATTA)n      1            52           0.00% 
       (TTTCACT)n      2            87           0.00% 
        (TTTCAG)n      5            179          0.00% 
       (TTTCAGA)n      1            40           0.00% 
       (TTTCAGT)n      1            44           0.00% 
        (TTTCAT)n      23           997          0.00% 
       (TTTCATA)n      5            202          0.00% 
      (TTTCATAT)n      1            40           0.00% 
       (TTTCATC)n      1            41           0.00% 
       (TTTCATG)n      5            230          0.00% 
       (TTTCATT)n      12           522          0.00% 
         (TTTCC)n      2            54           0.00% 
        (TTTCCA)n      1            53           0.00% 
       (TTTCCAA)n      2            93           0.00% 
        (TTTCCT)n      2            76           0.00% 
         (TTTCG)n      2            62           0.00% 
       (TTTCGAA)n      1            58           0.00% 
        (TTTCGT)n      1            46           0.00% 
         (TTTCT)n      18           681          0.00% 
        (TTTCTA)n      18           868          0.00% 
       (TTTCTAA)n      1            48           0.00% 
       (TTTCTAT)n      5            228          0.00% 
      (TTTCTATT)n      1            60           0.00% 
        (TTTCTC)n      20           969          0.00% 
       (TTTCTCA)n      1            39           0.00% 
       (TTTCTCG)n      1            54           0.00% 
       (TTTCTCT)n      1            95           0.00% 
        (TTTCTG)n      8            356          0.00% 
       (TTTCTGA)n      1            67           0.00% 
       (TTTCTGT)n      3            114          0.00% 
        (TTTCTT)n      12           563          0.00% 
       (TTTCTTA)n      5            263          0.00% 
       (TTTCTTC)n      1            38           0.00% 
       (TTTCTTG)n      1            44           0.00% 
       (TTTCTTT)n      2            121          0.00% 
          (TTTG)n      69           2685         0.00% 
         (TTTGA)n      16           2156         0.00% 
        (TTTGAA)n      10           432          0.00% 
       (TTTGAAT)n      2            112          0.00% 
      (TTTGAATA)n      4            195          0.00% 
       (TTTGACA)n      1            47           0.00% 
        (TTTGAG)n      1            12           0.00% 
       (TTTGAGA)n      1            37           0.00% 
        (TTTGAT)n      5            221          0.00% 
       (TTTGATA)n      7            341          0.00% 
      (TTTGATAA)n      1            51           0.00% 
       (TTTGATG)n      2            90           0.00% 
      (TTTGATGA)n      1            42           0.00% 
       (TTTGATT)n      2            88           0.00% 
         (TTTGC)n      4            119          0.00% 
        (TTTGCA)n      3            133          0.00% 
       (TTTGCAA)n      2            84           0.00% 
       (TTTGCAG)n      2            84           0.00% 
       (TTTGCAT)n      1            40           0.00% 
      (TTTGCATA)n      1            55           0.00% 
        (TTTGCT)n      5            185          0.00% 
       (TTTGCTA)n      1            46           0.00% 
       (TTTGCTG)n      1            41           0.00% 
       (TTTGGAT)n      1            38           0.00% 
        (TTTGGT)n      3            138          0.00% 
       (TTTGGTT)n      1            33           0.00% 
         (TTTGT)n      22           826          0.00% 
        (TTTGTA)n      13           581          0.00% 
       (TTTGTAA)n      3            138          0.00% 
       (TTTGTAC)n      1            46           0.00% 
       (TTTGTAG)n      1            50           0.00% 
       (TTTGTAT)n      4            201          0.00% 
      (TTTGTATA)n      1            56           0.00% 
        (TTTGTC)n      4            146          0.00% 
       (TTTGTCA)n      1            45           0.00% 
       (TTTGTCG)n      1            34           0.00% 
       (TTTGTCT)n      3            149          0.00% 
        (TTTGTG)n      26           924          0.00% 
      (TTTGTGAT)n      1            42           0.00% 
       (TTTGTGC)n      3            137          0.00% 
       (TTTGTGT)n      2            77           0.00% 
        (TTTGTT)n      12           579          0.00% 
       (TTTGTTA)n      7            371          0.00% 
       (TTTGTTG)n      2            91           0.00% 
       (TTTGTTT)n      1            62           0.00% 
          (TTTT)n      5            230          0.00% 
         (TTTTA)n      239          9718         0.00% 
        (TTTTAA)n      122          5611         0.00% 
       (TTTTAAA)n      1            58           0.00% 
       (TTTTAAC)n      3            138          0.00% 
       (TTTTAAG)n      4            176          0.00% 
       (TTTTAAT)n      26           1271         0.00% 
     (TTTTAATTT)n      1            42           0.00% 
        (TTTTAC)n      13           497          0.00% 
       (TTTTACA)n      9            397          0.00% 
      (TTTTACAA)n      1            49           0.00% 
      (TTTTACAT)n      1            46           0.00% 
       (TTTTACT)n      4            173          0.00% 
        (TTTTAG)n      11           475          0.00% 
       (TTTTAGA)n      5            216          0.00% 
       (TTTTAGT)n      3            126          0.00% 
        (TTTTAT)n      86           3916         0.00% 
       (TTTTATA)n      33           1613         0.00% 
      (TTTTATAA)n      2            95           0.00% 
      (TTTTATAT)n      1            66           0.00% 
       (TTTTATC)n      3            136          0.00% 
      (TTTTATCA)n      1            48           0.00% 
       (TTTTATG)n      10           554          0.00% 
       (TTTTATT)n      28           1359         0.00% 
     (TTTTATTCA)n      1            81           0.00% 
         (TTTTC)n      28           988          0.00% 
        (TTTTCA)n      25           1035         0.00% 
       (TTTTCAA)n      8            323          0.00% 
       (TTTTCAC)n      1            36           0.00% 
       (TTTTCAG)n      5            182          0.00% 
       (TTTTCAT)n      17           717          0.00% 
        (TTTTCC)n      3            132          0.00% 
       (TTTTCCA)n      1            38           0.00% 
      (TTTTCCAT)n      1            43           0.00% 
       (TTTTCGC)n      1            52           0.00% 
        (TTTTCT)n      9            413          0.00% 
       (TTTTCTA)n      4            183          0.00% 
       (TTTTCTC)n      1            52           0.00% 
       (TTTTCTG)n      2            106          0.00% 
       (TTTTCTT)n      5            244          0.00% 
         (TTTTG)n      29           1066         0.00% 
        (TTTTGA)n      11           429          0.00% 
       (TTTTGAA)n      5            408          0.00% 
       (TTTTGAC)n      1            38           0.00% 
       (TTTTGAT)n      7            341          0.00% 
        (TTTTGC)n      3            112          0.00% 
       (TTTTGCA)n      3            169          0.00% 
      (TTTTGCGA)n      1            38           0.00% 
       (TTTTGCT)n      3            131          0.00% 
        (TTTTGG)n      1            33           0.00% 
        (TTTTGT)n      17           745          0.00% 
       (TTTTGTA)n      4            204          0.00% 
       (TTTTGTG)n      3            150          0.00% 
       (TTTTGTT)n      4            223          0.00% 
         (TTTTT)n      3            110          0.00% 
        (TTTTTA)n      88           3970         0.00% 
       (TTTTTAA)n      45           2124         0.00% 
       (TTTTTAC)n      5            203          0.00% 
       (TTTTTAG)n      2            84           0.00% 
       (TTTTTAT)n      15           646          0.00% 
        (TTTTTC)n      16           745          0.00% 
       (TTTTTCA)n      10           505          0.00% 
       (TTTTTCT)n      8            311          0.00% 
      (TTTTTCTA)n      1            39           0.00% 
        (TTTTTG)n      19           741          0.00% 
       (TTTTTGA)n      3            130          0.00% 
       (TTTTTGC)n      3            162          0.00% 
       (TTTTTGT)n      1            37           0.00% 
       (TTTTTTA)n      17           858          0.00% 
      (TTTTTTAC)n      2            115          0.00% 
       (TTTTTTC)n      2            82           0.00% 
       (TTTTTTG)n      4            179          0.00% 
           A-rich      10909        546747       0.06% 
           G-rich      59           5694         0.00% 
          GA-rich      1133         95137        0.01% 
       polypurine      2            117          0.00% 
   rnd-1_family-0      24512        14919412     1.59% 
   rnd-1_family-1      47410        10343841     1.10% 
  rnd-1_family-10      10964        7567958      0.81% 
 rnd-1_family-100      12551        1819389      0.19% 
 rnd-1_family-101      11124        1745566      0.19% 
 rnd-1_family-102      530          264372       0.03% 
 rnd-1_family-103      895          170443       0.02% 
 rnd-1_family-104      2406         1227239      0.13% 
 rnd-1_family-105      4873         643425       0.07% 
 rnd-1_family-106      3455         370183       0.04% 
 rnd-1_family-107      2489         982106       0.10% 
 rnd-1_family-108      2307         1014475      0.11% 
 rnd-1_family-109      213          14281        0.00% 
  rnd-1_family-11      3804         286989       0.03% 
 rnd-1_family-110      1539         539797       0.06% 
 rnd-1_family-111      66           3111         0.00% 
 rnd-1_family-112      864          91285        0.01% 
 rnd-1_family-113      1368         572556       0.06% 
 rnd-1_family-114      230          32989        0.00% 
 rnd-1_family-115      9            1377         0.00% 
 rnd-1_family-116      2782         2889367      0.31% 
 rnd-1_family-117      1279         90448        0.01% 
 rnd-1_family-118      37           1148         0.00% 
 rnd-1_family-119      1039         163297       0.02% 
  rnd-1_family-12      5890         865789       0.09% 
 rnd-1_family-120      133          20733        0.00% 
 rnd-1_family-121      463          62297        0.01% 
 rnd-1_family-122      735          103331       0.01% 
 rnd-1_family-123      6373         564170       0.06% 
 rnd-1_family-124      98           9019         0.00% 
 rnd-1_family-125      397          220760       0.02% 
 rnd-1_family-126      445          146396       0.02% 
 rnd-1_family-127      1968         3103491      0.33% 
 rnd-1_family-128      697          751754       0.08% 
 rnd-1_family-129      216          24877        0.00% 
  rnd-1_family-13      3443         639687       0.07% 
 rnd-1_family-130      2233         491617       0.05% 
 rnd-1_family-131      3308         354583       0.04% 
 rnd-1_family-132      4995         1638227      0.17% 
 rnd-1_family-133      1379         109164       0.01% 
 rnd-1_family-134      370          144576       0.02% 
 rnd-1_family-135      1154         462124       0.05% 
 rnd-1_family-136      1150         699057       0.07% 
 rnd-1_family-137      3479         523926       0.06% 
 rnd-1_family-138      754          73471        0.01% 
 rnd-1_family-139      43           5213         0.00% 
  rnd-1_family-14      7989         1202263      0.13% 
 rnd-1_family-140      485          25009        0.00% 
 rnd-1_family-141      434          19600        0.00% 
 rnd-1_family-142      255          12683        0.00% 
 rnd-1_family-143      5101         548589       0.06% 
 rnd-1_family-144      987          43381        0.00% 
 rnd-1_family-145      1399         302037       0.03% 
 rnd-1_family-146      140          9242         0.00% 
 rnd-1_family-147      103          5829         0.00% 
 rnd-1_family-148      49           5220         0.00% 
 rnd-1_family-149      90           4605         0.00% 
  rnd-1_family-15      1611         306148       0.03% 
 rnd-1_family-150      3200         517630       0.06% 
 rnd-1_family-151      1442         93134        0.01% 
 rnd-1_family-152      113          4254         0.00% 
 rnd-1_family-153      1305         412638       0.04% 
 rnd-1_family-154      740          267177       0.03% 
 rnd-1_family-155      1352         2494721      0.27% 
 rnd-1_family-156      3717         391842       0.04% 
 rnd-1_family-157      2755         253738       0.03% 
 rnd-1_family-158      66           9131         0.00% 
 rnd-1_family-159      2139         194191       0.02% 
  rnd-1_family-16      252          8201         0.00% 
 rnd-1_family-160      1035         247722       0.03% 
 rnd-1_family-161      3175         728968       0.08% 
 rnd-1_family-162      47           22239        0.00% 
 rnd-1_family-163      3898         331448       0.04% 
 rnd-1_family-164      98           5625         0.00% 
 rnd-1_family-165      29           1160         0.00% 
 rnd-1_family-166      8            331          0.00% 
 rnd-1_family-167      3103         169586       0.02% 
 rnd-1_family-168      118          13174        0.00% 
 rnd-1_family-169      207          46437        0.00% 
  rnd-1_family-17      943          162887       0.02% 
 rnd-1_family-170      829          86040        0.01% 
 rnd-1_family-171      100          9290         0.00% 
 rnd-1_family-172      1            6            0.00% 
 rnd-1_family-173      1730         188900       0.02% 
 rnd-1_family-174      525          92168        0.01% 
 rnd-1_family-175      796          66903        0.01% 
 rnd-1_family-176      1229         231601       0.02% 
 rnd-1_family-177      1095         353556       0.04% 
 rnd-1_family-178      26           972          0.00% 
 rnd-1_family-179      104          4678         0.00% 
  rnd-1_family-18      2366         256390       0.03% 
 rnd-1_family-180      481          17189        0.00% 
 rnd-1_family-181      269          151570       0.02% 
 rnd-1_family-182      4556         1417170      0.15% 
 rnd-1_family-183      2237         121958       0.01% 
 rnd-1_family-184      789          94702        0.01% 
 rnd-1_family-185      236          30116        0.00% 
 rnd-1_family-187      8            621          0.00% 
 rnd-1_family-188      19           1140         0.00% 
 rnd-1_family-189      237          48785        0.01% 
  rnd-1_family-19      207          24672        0.00% 
 rnd-1_family-190      16           560          0.00% 
 rnd-1_family-191      2            49           0.00% 
 rnd-1_family-192      1322         283170       0.03% 
 rnd-1_family-193      34           1668         0.00% 
 rnd-1_family-194      3605         334205       0.04% 
 rnd-1_family-195      115          12150        0.00% 
 rnd-1_family-196      675          68333        0.01% 
 rnd-1_family-197      237          36245        0.00% 
 rnd-1_family-198      3            76           0.00% 
 rnd-1_family-199      2            85           0.00% 
   rnd-1_family-2      333          21792        0.00% 
  rnd-1_family-20      928          1905074      0.20% 
 rnd-1_family-200      8700         1530529      0.16% 
 rnd-1_family-201      1722         514664       0.05% 
 rnd-1_family-202      28           7580         0.00% 
 rnd-1_family-203      1227         157702       0.02% 
 rnd-1_family-204      126          6346         0.00% 
 rnd-1_family-205      2            90           0.00% 
 rnd-1_family-206      165          9873         0.00% 
 rnd-1_family-207      278          54058        0.01% 
 rnd-1_family-208      139          8143         0.00% 
 rnd-1_family-209      760          234917       0.02% 
  rnd-1_family-21      116          7551         0.00% 
 rnd-1_family-210      106          14536        0.00% 
 rnd-1_family-211      481          96178        0.01% 
 rnd-1_family-212      2            50           0.00% 
 rnd-1_family-213      26           3448         0.00% 
 rnd-1_family-214      562          85227        0.01% 
 rnd-1_family-215      214          8266         0.00% 
 rnd-1_family-216      767          66073        0.01% 
 rnd-1_family-217      318          40829        0.00% 
 rnd-1_family-218      15           941          0.00% 
 rnd-1_family-219      62           1671         0.00% 
  rnd-1_family-22      4135         1739381      0.19% 
 rnd-1_family-220      76           2463         0.00% 
 rnd-1_family-221      2641         218695       0.02% 
 rnd-1_family-222      22           670          0.00% 
 rnd-1_family-223      1062         64678        0.01% 
 rnd-1_family-224      1647         200552       0.02% 
 rnd-1_family-225      169          17036        0.00% 
 rnd-1_family-226      66           4348         0.00% 
 rnd-1_family-227      1593         280387       0.03% 
 rnd-1_family-228      499          43467        0.00% 
 rnd-1_family-229      473          200192       0.02% 
  rnd-1_family-23      1174         256726       0.03% 
 rnd-1_family-230      499          190316       0.02% 
 rnd-1_family-231      1064         82393        0.01% 
 rnd-1_family-232      7387         547000       0.06% 
 rnd-1_family-233      200          28385        0.00% 
 rnd-1_family-234      20           686          0.00% 
 rnd-1_family-235      1            61           0.00% 
 rnd-1_family-236      270          22358        0.00% 
 rnd-1_family-237      1            7            0.00% 
 rnd-1_family-238      348          18533        0.00% 
 rnd-1_family-239      92           6415         0.00% 
  rnd-1_family-24      131          10087        0.00% 
 rnd-1_family-240      35           1401         0.00% 
 rnd-1_family-241      15           80543        0.01% 
 rnd-1_family-242      13           359          0.00% 
 rnd-1_family-243      1079         47760        0.01% 
 rnd-1_family-244      1245         3001299      0.32% 
 rnd-1_family-245      242          24628        0.00% 
 rnd-1_family-246      23           1069         0.00% 
 rnd-1_family-247      459          196811       0.02% 
 rnd-1_family-248      285          34346        0.00% 
 rnd-1_family-249      78           2914         0.00% 
  rnd-1_family-25      9307         7360462      0.78% 
 rnd-1_family-250      5            320          0.00% 
 rnd-1_family-251      10           613          0.00% 
 rnd-1_family-252      1526         126719       0.01% 
 rnd-1_family-253      932          209591       0.02% 
 rnd-1_family-254      35           2786         0.00% 
 rnd-1_family-255      9            4898         0.00% 
 rnd-1_family-256      59           2216         0.00% 
 rnd-1_family-257      2196         332317       0.04% 
 rnd-1_family-258      16           525          0.00% 
 rnd-1_family-259      89           14774        0.00% 
  rnd-1_family-26      720          76485        0.01% 
 rnd-1_family-260      53           5756         0.00% 
 rnd-1_family-261      41           4840         0.00% 
 rnd-1_family-262      76           6481         0.00% 
 rnd-1_family-263      1976         192754       0.02% 
 rnd-1_family-264      35           1618         0.00% 
 rnd-1_family-265      27           2647         0.00% 
 rnd-1_family-266      2            38           0.00% 
 rnd-1_family-267      3            6136         0.00% 
 rnd-1_family-268      439          119196       0.01% 
 rnd-1_family-269      151          13141        0.00% 
  rnd-1_family-27      180          8957         0.00% 
 rnd-1_family-270      214          41576        0.00% 
 rnd-1_family-271      60           2192         0.00% 
 rnd-1_family-272      86           3626         0.00% 
 rnd-1_family-273      12           313          0.00% 
 rnd-1_family-274      44           2234         0.00% 
 rnd-1_family-275      361          29572        0.00% 
 rnd-1_family-276      76           3531         0.00% 
 rnd-1_family-277      24           1394         0.00% 
 rnd-1_family-278      769          111212       0.01% 
 rnd-1_family-279      228          7955         0.00% 
  rnd-1_family-28      1840         340886       0.04% 
 rnd-1_family-280      30           3417         0.00% 
 rnd-1_family-281      3685         1206836      0.13% 
 rnd-1_family-282      12           393          0.00% 
 rnd-1_family-283      4            197          0.00% 
 rnd-1_family-284      261          17695        0.00% 
 rnd-1_family-285      48           2258         0.00% 
 rnd-1_family-286      237          14253        0.00% 
 rnd-1_family-287      103          12831        0.00% 
 rnd-1_family-289      722          238960       0.03% 
 rnd-1_family-290      59           4458         0.00% 
 rnd-1_family-291      394          73440        0.01% 
 rnd-1_family-292      45           2690         0.00% 
 rnd-1_family-293      407          87142        0.01% 
 rnd-1_family-294      687          49324        0.01% 
 rnd-1_family-295      63           6635         0.00% 
 rnd-1_family-296      35           2800         0.00% 
 rnd-1_family-297      14           618          0.00% 
 rnd-1_family-298      350          19656        0.00% 
 rnd-1_family-299      63           3868         0.00% 
   rnd-1_family-3      7891         4496547      0.48% 
  rnd-1_family-30      209          12355        0.00% 
 rnd-1_family-300      813          345569       0.04% 
 rnd-1_family-301      330          27531        0.00% 
 rnd-1_family-302      22           839          0.00% 
 rnd-1_family-303      3326         587310       0.06% 
 rnd-1_family-304      91           4055         0.00% 
 rnd-1_family-305      22           2178         0.00% 
 rnd-1_family-306      6            308          0.00% 
 rnd-1_family-307      28           1906         0.00% 
 rnd-1_family-308      83           4439         0.00% 
 rnd-1_family-309      80           3478         0.00% 
  rnd-1_family-31      556          29781        0.00% 
 rnd-1_family-310      38           17473        0.00% 
 rnd-1_family-311      8            130717       0.01% 
 rnd-1_family-312      67           3216         0.00% 
 rnd-1_family-313      613          25865        0.00% 
 rnd-1_family-314      584          37108        0.00% 
 rnd-1_family-315      1809         183757       0.02% 
 rnd-1_family-316      7            223          0.00% 
 rnd-1_family-317      47           2433         0.00% 
 rnd-1_family-318      1443         104279       0.01% 
 rnd-1_family-319      287          11825        0.00% 
  rnd-1_family-32      53           1902         0.00% 
 rnd-1_family-320      77           3846         0.00% 
 rnd-1_family-321      16           547          0.00% 
 rnd-1_family-322      45           2191         0.00% 
 rnd-1_family-323      20           1403         0.00% 
 rnd-1_family-324      274          18892        0.00% 
 rnd-1_family-325      230          27221        0.00% 
 rnd-1_family-326      1            5            0.00% 
 rnd-1_family-327      198          50760        0.01% 
 rnd-1_family-328      314          27098        0.00% 
 rnd-1_family-329      507          39300        0.00% 
  rnd-1_family-33      1815         51011        0.01% 
 rnd-1_family-330      326          45162        0.00% 
 rnd-1_family-331      116          7116         0.00% 
 rnd-1_family-332      48           2776         0.00% 
 rnd-1_family-333      16           860          0.00% 
 rnd-1_family-334      267          15236        0.00% 
  rnd-1_family-34      75           5584         0.00% 
  rnd-1_family-35      1544         1555893      0.17% 
  rnd-1_family-36      1006         788729       0.08% 
  rnd-1_family-37      35           1287         0.00% 
  rnd-1_family-38      1235         4639213      0.49% 
  rnd-1_family-39      261          21133        0.00% 
   rnd-1_family-4      2304         296725       0.03% 
  rnd-1_family-40      1383         3933887      0.42% 
  rnd-1_family-41      607          30458        0.00% 
  rnd-1_family-42      89           3351         0.00% 
  rnd-1_family-43      45           1602         0.00% 
  rnd-1_family-44      2556         5174785      0.55% 
  rnd-1_family-45      21           840          0.00% 
  rnd-1_family-46      3158         755176       0.08% 
  rnd-1_family-47      39           82865        0.01% 
  rnd-1_family-48      1895         80950        0.01% 
  rnd-1_family-49      1754         3268416      0.35% 
   rnd-1_family-5      5036         1123068      0.12% 
  rnd-1_family-50      1435         1164266      0.12% 
  rnd-1_family-51      139          5786         0.00% 
  rnd-1_family-52      64           1839         0.00% 
  rnd-1_family-53      535          16768        0.00% 
  rnd-1_family-54      5576         1925656      0.20% 
  rnd-1_family-55      718          30033        0.00% 
  rnd-1_family-56      232          6507         0.00% 
  rnd-1_family-57      1395         460024       0.05% 
  rnd-1_family-58      2671         5886033      0.63% 
  rnd-1_family-59      59           2133         0.00% 
   rnd-1_family-6      2360         640806       0.07% 
  rnd-1_family-60      10           147          0.00% 
  rnd-1_family-61      141          31290        0.00% 
  rnd-1_family-62      135          4160         0.00% 
  rnd-1_family-63      175          7326         0.00% 
  rnd-1_family-64      6            233          0.00% 
  rnd-1_family-65      9157         8075997      0.86% 
  rnd-1_family-66      198          10661        0.00% 
  rnd-1_family-67      549          32088        0.00% 
  rnd-1_family-68      2091         4128191      0.44% 
  rnd-1_family-69      668          27603        0.00% 
   rnd-1_family-7      7356         3161583      0.34% 
  rnd-1_family-70      62           2340         0.00% 
  rnd-1_family-71      858          331501       0.04% 
  rnd-1_family-72      3            24           0.00% 
  rnd-1_family-73      386          161886       0.02% 
  rnd-1_family-74      5            138          0.00% 
  rnd-1_family-75      1422         756279       0.08% 
  rnd-1_family-76      632          46995        0.01% 
  rnd-1_family-77      962          468455       0.05% 
  rnd-1_family-78      3653         1500789      0.16% 
  rnd-1_family-79      238          7286         0.00% 
   rnd-1_family-8      1423         301829       0.03% 
  rnd-1_family-80      1063         74091        0.01% 
  rnd-1_family-81      7161         3338452      0.36% 
  rnd-1_family-82      2101         840457       0.09% 
  rnd-1_family-83      2409         1347764      0.14% 
  rnd-1_family-84      2733         157353       0.02% 
  rnd-1_family-85      481          185879       0.02% 
  rnd-1_family-86      106          3639         0.00% 
  rnd-1_family-87      2012         1075101      0.11% 
  rnd-1_family-88      423          48612        0.01% 
  rnd-1_family-89      221          63572        0.01% 
   rnd-1_family-9      2209         321740       0.03% 
  rnd-1_family-90      64           2327         0.00% 
  rnd-1_family-91      4564         3856405      0.41% 
  rnd-1_family-92      3787         311564       0.03% 
  rnd-1_family-93      10043        6652602      0.71% 
  rnd-1_family-94      303          90569        0.01% 
  rnd-1_family-95      2637         4554737      0.48% 
  rnd-1_family-96      1168         99660        0.01% 
  rnd-1_family-97      3            17           0.00% 
  rnd-1_family-98      1925         534913       0.06% 
  rnd-1_family-99      265          9339         0.00% 
 rnd-2_family-121      2586         4390303      0.47% 
 rnd-2_family-127      3674         4984486      0.53% 
   rnd-2_family-2      82890        30275068     3.22% 
  rnd-2_family-24      5979         2803152      0.30% 
   rnd-2_family-3      3081         1439252      0.15% 
  rnd-2_family-37      4660         1993811      0.21% 
  rnd-2_family-40      10454        4643882      0.49% 
  rnd-2_family-89      1675         291607       0.03% 
   rnd-2_family-9      23635        10602478     1.13% 
 rnd-3_family-102      3361         1797878      0.19% 
 rnd-3_family-121      1688         1220380      0.13% 
 rnd-3_family-129      2610         1578453      0.17% 
  rnd-3_family-14      2137         771587       0.08% 
 rnd-3_family-168      2361         544611       0.06% 
 rnd-3_family-170      3148         1123660      0.12% 
 rnd-3_family-173      8675         1359826      0.14% 
  rnd-3_family-18      3632         1117021      0.12% 
 rnd-3_family-194      2056         1028751      0.11% 
 rnd-3_family-202      3379         682651       0.07% 
 rnd-3_family-203      3666         845435       0.09% 
 rnd-3_family-206      73339        13383267     1.42% 
 rnd-3_family-207      4113         2174081      0.23% 
  rnd-3_family-22      10363        1897684      0.20% 
  rnd-3_family-23      9896         2128466      0.23% 
 rnd-3_family-280      4932         1685217      0.18% 
 rnd-3_family-318      2941         1225316      0.13% 
  rnd-3_family-34      3532         954672       0.10% 
 rnd-3_family-346      5282         1447745      0.15% 
  rnd-3_family-41      4398         987951       0.11% 
 rnd-3_family-426      2320         825893       0.09% 
  rnd-3_family-43      12200        1928719      0.21% 
 rnd-3_family-458      1784         375310       0.04% 
  rnd-3_family-46      4406         1439226      0.15% 
  rnd-3_family-48      2568         356414       0.04% 
   rnd-3_family-5      3032         472289       0.05% 
   rnd-3_family-6      3696         2533686      0.27% 
  rnd-3_family-66      7527         1582722      0.17% 
  rnd-3_family-85      1381         1367897      0.15% 
  rnd-3_family-86      5893         1018069      0.11% 
   rnd-3_family-9      12850        8317500      0.89% 
 rnd-4_family-103      2770         1563011      0.17% 
 rnd-4_family-106      7094         1045313      0.11% 
 rnd-4_family-109      2903         924670       0.10% 
  rnd-4_family-12      6892         724166       0.08% 
 rnd-4_family-132      581          286571       0.03% 
 rnd-4_family-134      2391         789060       0.08% 
 rnd-4_family-136      4294         803847       0.09% 
 rnd-4_family-142      1684         427161       0.05% 
 rnd-4_family-149      2415         274175       0.03% 
  rnd-4_family-16      2784         1288891      0.14% 
 rnd-4_family-163      2755         449166       0.05% 
 rnd-4_family-166      39719        12050399     1.28% 
 rnd-4_family-177      4423         2406443      0.26% 
 rnd-4_family-182      1989         361757       0.04% 
 rnd-4_family-184      2535         2794612      0.30% 
 rnd-4_family-194      3718         911343       0.10% 
   rnd-4_family-2      1469         398558       0.04% 
  rnd-4_family-20      3569         2826821      0.30% 
  rnd-4_family-22      1974         387608       0.04% 
 rnd-4_family-235      1692         1454130      0.15% 
 rnd-4_family-236      4339         5929845      0.63% 
 rnd-4_family-238      7201         6016265      0.64% 
 rnd-4_family-245      9326         2403491      0.26% 
 rnd-4_family-252      5132         1555831      0.17% 
 rnd-4_family-258      20776        3496693      0.37% 
  rnd-4_family-26      1358         272711       0.03% 
  rnd-4_family-27      2996         655946       0.07% 
  rnd-4_family-30      26551        10362767     1.10% 
  rnd-4_family-31      12197        9507798      1.01% 
 rnd-4_family-328      27863        5550272      0.59% 
 rnd-4_family-352      4076         7207778      0.77% 
 rnd-4_family-382      1160         244120       0.03% 
  rnd-4_family-40      4359         1515582      0.16% 
  rnd-4_family-42      1470         289092       0.03% 
 rnd-4_family-445      464          68560        0.01% 
 rnd-4_family-452      10787        1255640      0.13% 
  rnd-4_family-47      1050         348266       0.04% 
 rnd-4_family-479      1062         355666       0.04% 
  rnd-4_family-48      2257         359492       0.04% 
 rnd-4_family-509      7788         2311374      0.25% 
 rnd-4_family-520      2110         521333       0.06% 
  rnd-4_family-61      1434         660775       0.07% 
  rnd-4_family-62      785          301093       0.03% 
  rnd-4_family-64      1666         326638       0.03% 
 rnd-4_family-702      1244         126887       0.01% 
 rnd-4_family-732      790          317331       0.03% 
  rnd-4_family-84      3897         1236708      0.13% 
  rnd-4_family-85      12900        1296084      0.14% 
 rnd-4_family-871      2451         255964       0.03% 
  rnd-4_family-88      1905         650094       0.07% 
  rnd-4_family-92      996          316479       0.03% 
  rnd-4_family-98      2134         447144       0.05% 
 rnd-5_family-1006      859          116147       0.01% 
 rnd-5_family-102      6119         4839181      0.51% 
 rnd-5_family-1043      314          55878        0.01% 
 rnd-5_family-107      928          337677       0.04% 
 rnd-5_family-1087      497          102631       0.01% 
 rnd-5_family-109      470          80995        0.01% 
 rnd-5_family-1140      2241         328187       0.03% 
 rnd-5_family-1143      738          139218       0.01% 
 rnd-5_family-117      810          155422       0.02% 
 rnd-5_family-1226      1958         661564       0.07% 
 rnd-5_family-123      7542         7977532      0.85% 
 rnd-5_family-1236      656          91040        0.01% 
 rnd-5_family-1245      1384         194488       0.02% 
  rnd-5_family-13      6321         773670       0.08% 
 rnd-5_family-131      1072         113445       0.01% 
 rnd-5_family-1310      3491         613996       0.07% 
 rnd-5_family-135      1978         795950       0.08% 
 rnd-5_family-1384      21685        2795896      0.30% 
 rnd-5_family-1464      687          303792       0.03% 
 rnd-5_family-154      628          81987        0.01% 
 rnd-5_family-1712      276          117990       0.01% 
 rnd-5_family-174      1311         177878       0.02% 
 rnd-5_family-175      903          157600       0.02% 
 rnd-5_family-185      1587         411439       0.04% 
 rnd-5_family-192      6884         3273743      0.35% 
  rnd-5_family-20      7795         1610497      0.17% 
 rnd-5_family-205      4254         4191311      0.45% 
 rnd-5_family-212      291          28262        0.00% 
 rnd-5_family-2242      247          24706        0.00% 
  rnd-5_family-23      9582         1948515      0.21% 
 rnd-5_family-231      6668         817549       0.09% 
 rnd-5_family-243      1002         196056       0.02% 
 rnd-5_family-249      3104         437142       0.05% 
 rnd-5_family-250      130          37405        0.00% 
 rnd-5_family-258      13082        1805016      0.19% 
 rnd-5_family-259      638          126874       0.01% 
 rnd-5_family-263      1612         131822       0.01% 
 rnd-5_family-265      1073         262151       0.03% 
 rnd-5_family-268      412          225268       0.02% 
 rnd-5_family-270      2875         871932       0.09% 
 rnd-5_family-275      3176         466367       0.05% 
 rnd-5_family-280      584          103616       0.01% 
 rnd-5_family-286      55899        11255287     1.20% 
 rnd-5_family-292      933          266850       0.03% 
  rnd-5_family-30      430          82359        0.01% 
 rnd-5_family-3056      26           7736         0.00% 
  rnd-5_family-31      345          45600        0.00% 
 rnd-5_family-3128      279          62883        0.01% 
 rnd-5_family-323      40986        7694696      0.82% 
  rnd-5_family-35      556          41093        0.00% 
 rnd-5_family-357      670          207376       0.02% 
 rnd-5_family-366      552          153634       0.02% 
 rnd-5_family-370      1725         280227       0.03% 
 rnd-5_family-371      5928         4181496      0.44% 
 rnd-5_family-3860      532          32877        0.00% 
 rnd-5_family-400      429          157208       0.02% 
 rnd-5_family-407      1278         187004       0.02% 
 rnd-5_family-408      46562        6226425      0.66% 
 rnd-5_family-409      672          297774       0.03% 
 rnd-5_family-448      275          12526        0.00% 
 rnd-5_family-450      796          362602       0.04% 
 rnd-5_family-452      7258         916511       0.10% 
 rnd-5_family-454      3086         3680130      0.39% 
 rnd-5_family-464      1437         453981       0.05% 
 rnd-5_family-473      655          84464        0.01% 
 rnd-5_family-474      32227        7297783      0.78% 
 rnd-5_family-490      1944         1717136      0.18% 
 rnd-5_family-512      289          33085        0.00% 
 rnd-5_family-517      69           15320        0.00% 
 rnd-5_family-518      6267         1921968      0.20% 
  rnd-5_family-52      737          258402       0.03% 
 rnd-5_family-538      27999        6904642      0.73% 
 rnd-5_family-544      214          40537        0.00% 
 rnd-5_family-561      1294         302544       0.03% 
 rnd-5_family-562      171          46677        0.00% 
   rnd-5_family-6      23591        5191234      0.55% 
  rnd-5_family-61      2672         591794       0.06% 
  rnd-5_family-62      1187         101633       0.01% 
  rnd-5_family-66      1236         222768       0.02% 
  rnd-5_family-69      657          109137       0.01% 
 rnd-5_family-691      735          140979       0.02% 
   rnd-5_family-7      3360         368038       0.04% 
 rnd-5_family-707      5266         745416       0.08% 
 rnd-5_family-718      2708         715755       0.08% 
  rnd-5_family-74      836          173502       0.02% 
 rnd-5_family-748      849          319453       0.03% 
  rnd-5_family-75      3638         571699       0.06% 
 rnd-5_family-753      631          134815       0.01% 
  rnd-5_family-80      893          189684       0.02% 
 rnd-5_family-809      238          45854        0.00% 
 rnd-5_family-815      1569         188617       0.02% 
 rnd-5_family-828      822          52110        0.01% 
 rnd-5_family-853      1442         336275       0.04% 
 rnd-5_family-871      326          20908        0.00% 
 rnd-5_family-893      1061         268036       0.03% 
 rnd-5_family-894      588          220715       0.02% 
 rnd-5_family-898      253          43938        0.00% 
   rnd-5_family-9      1817         266696       0.03% 
 rnd-5_family-908      775          93662        0.01% 
 rnd-5_family-919      2172         602090       0.06% 
  rnd-5_family-92      345          86008        0.01% 
 rnd-5_family-928      433          72220        0.01% 
 rnd-5_family-947      1079         155264       0.02% 
  rnd-5_family-95      1222         121310       0.01% 
 rnd-5_family-950      716          99703        0.01% 
 rnd-5_family-962      10056        674864       0.07% 
 rnd-6_family-1008      430          257531       0.03% 
 rnd-6_family-102      2648         5567875      0.59% 
 rnd-6_family-103      5318         5308358      0.56% 
 rnd-6_family-1047      5301         718643       0.08% 
  rnd-6_family-11      9362         1062384      0.11% 
 rnd-6_family-116      310          70826        0.01% 
 rnd-6_family-1171      259          33221        0.00% 
 rnd-6_family-118      804          312797       0.03% 
 rnd-6_family-119      394          105588       0.01% 
 rnd-6_family-1244      267          95185        0.01% 
 rnd-6_family-1324      259          45424        0.00% 
 rnd-6_family-1354      171          109998       0.01% 
 rnd-6_family-1487      70           9185         0.00% 
 rnd-6_family-1515      17           2239         0.00% 
 rnd-6_family-155      204          39730        0.00% 
 rnd-6_family-156      1785         112639       0.01% 
 rnd-6_family-161      420          135038       0.01% 
 rnd-6_family-1622      57           52909        0.01% 
 rnd-6_family-1663      230          149589       0.02% 
 rnd-6_family-1694      130          62288        0.01% 
 rnd-6_family-187      360          19764        0.00% 
 rnd-6_family-190      9566         3850808      0.41% 
 rnd-6_family-191      7448         2605819      0.28% 
 rnd-6_family-1936      88           3195         0.00% 
 rnd-6_family-194      761          132565       0.01% 
 rnd-6_family-199      686          303661       0.03% 
 rnd-6_family-200      261          62372        0.01% 
 rnd-6_family-201      6796         3806349      0.41% 
 rnd-6_family-207      333          72272        0.01% 
 rnd-6_family-210      1631         544948       0.06% 
 rnd-6_family-2265      145          72005        0.01% 
  rnd-6_family-23      5679         801196       0.09% 
 rnd-6_family-2318      65           149617       0.02% 
 rnd-6_family-2340      35           2432         0.00% 
 rnd-6_family-2444      396          83270        0.01% 
  rnd-6_family-25      8253         3812769      0.41% 
 rnd-6_family-263      1519         247042       0.03% 
 rnd-6_family-286      19197        4245985      0.45% 
 rnd-6_family-287      10602        3366917      0.36% 
 rnd-6_family-291      3281         1078930      0.11% 
  rnd-6_family-30      3138         1907850      0.20% 
 rnd-6_family-308      4774         455160       0.05% 
 rnd-6_family-310      602          146314       0.02% 
 rnd-6_family-326      16774        4028155      0.43% 
 rnd-6_family-379      618          33896        0.00% 
  rnd-6_family-38      1220         226180       0.02% 
 rnd-6_family-408      1198         564379       0.06% 
  rnd-6_family-41      19626        13138862     1.40% 
 rnd-6_family-419      2864         552667       0.06% 
 rnd-6_family-437      117          23142        0.00% 
  rnd-6_family-48      15563        2309357      0.25% 
 rnd-6_family-484      13565        5896551      0.63% 
 rnd-6_family-509      102          182588       0.02% 
 rnd-6_family-516      17553        4820032      0.51% 
 rnd-6_family-587      6070         651446       0.07% 
   rnd-6_family-6      6161         1149051      0.12% 
 rnd-6_family-619      302          75033        0.01% 
  rnd-6_family-62      5738         11088770     1.18% 
 rnd-6_family-633      19218        2368305      0.25% 
 rnd-6_family-665      1649         519286       0.06% 
 rnd-6_family-740      900          244064       0.03% 
 rnd-6_family-771      385          12044        0.00% 
 rnd-6_family-781      1546         2369452      0.25% 
 rnd-6_family-792      322          149981       0.02% 
 rnd-6_family-811      226          437853       0.05% 
 rnd-6_family-838      6971         508938       0.05% 
  rnd-6_family-84      402          47571        0.01% 
  rnd-6_family-86      4589         639180       0.07% 
 rnd-6_family-899      696          88062        0.01% 
  rnd-6_family-90      492          57163        0.01% 
 rnd-6_family-910      178          77071        0.01% 
 rnd-6_family-923      274          100953       0.01% 
 rnd-6_family-984      296          94914        0.01% 
--------------------------------------------------------
                      2104515      615008834    65.44%
By Sequence
===========
Seq            Count      bpMasked
=====          =====      ========
      E_nip_1575   243        97141   
      E_nip_1527   278        73489   
     E_nip_13657   29         3669    
      E_nip_8523   52         27987   
     E_nip_10057   37         22950   
     E_nip_16066   14         8977    
      E_nip_2237   209        46870   
      E_nip_2404   240        51369   
     E_nip_12200   60         11420   
     E_nip_18320   1          6946    
      E_nip_7076   87         24318   
     E_nip_18641   6          3412    
      E_nip_1984   275        52773   
     E_nip_13754   17         8533    
     E_nip_20032   12         4004    
     E_nip_14772   42         9121    
     E_nip_18829   18         5363    
      E_nip_5143   131        40578   
      E_nip_2683   240        65066   
     E_nip_16046   41         6584    
     E_nip_16944   13         2852    
     E_nip_13731   45         9046    
     E_nip_12898   27         12491   
     E_nip_12612   25         11030   
     E_nip_16718   37         5775    
      E_nip_7288   55         13695   
      E_nip_7894   95         22951   
      E_nip_4228   259        46735   
      E_nip_9832   90         18624   
      E_nip_2131   194        72487   
     E_nip_11903   24         11209   
     E_nip_13871   21         4149    
      E_nip_3883   157        64304   
      E_nip_2445   198        51749   
      E_nip_5907   124        31407   
     E_nip_16100   23         5841    
      E_nip_5348   130        33244   
       E_nip_556   443        86596   
     E_nip_15345   16         8631    
      E_nip_3814   162        47380   
      E_nip_1349   221        104811  
      E_nip_1538   328        80324   
     E_nip_19942   17         3252    
      E_nip_8408   54         28203   
     E_nip_20585   23         4017    
      E_nip_3762   234        47079   
      E_nip_8762   64         14152   
     E_nip_17477   16         5401    
      E_nip_9391   93         16308   
      E_nip_7757   41         8590    
     E_nip_16817   18         7617    
     E_nip_11659   46         10836   
     E_nip_16365   28         6508    
     E_nip_19266   8          6069    
      E_nip_4289   142        53820   
      E_nip_7065   91         23278   
     E_nip_14574   12         11198   
     E_nip_11294   62         13649   
     E_nip_13386   35         12236   
     E_nip_15604   30         6368    
      E_nip_3460   237        54145   
     E_nip_18531   20         6081    
      E_nip_5364   113        33514   
     E_nip_17150   28         5083    
     E_nip_15077   16         8977    
     E_nip_15017   35         6730    
      E_nip_5871   138        35179   
      E_nip_3741   134        51803   
     E_nip_15548   14         3488    
     E_nip_19884   10         1618    
     E_nip_11589   51         9486    
      E_nip_9142   71         19566   
      E_nip_3098   180        39031   
     E_nip_10302   40         24506   
       E_nip_909   305        97789   
      E_nip_5859   100        47423   
     E_nip_15745   19         3126    
      E_nip_7526   89         33828   
     E_nip_11170   32         15606   
      E_nip_2594   224        72757   
     E_nip_18396   5          6884    
     E_nip_18667   24         4023    
     E_nip_10884   227        17853   
      E_nip_5503   119        28526   
     E_nip_12786   32         12031   
      E_nip_3788   190        50493   
     E_nip_19570   8          3592    
     E_nip_11085   14         20189   
     E_nip_10609   16         20417   
     E_nip_15924   16         6724    
     E_nip_16400   20         6612    
     E_nip_20062   9          5429    
      E_nip_4104   116        49132   
     E_nip_15442   23         5613    
      E_nip_3169   132        57171   
     E_nip_11057   19         21066   
       E_nip_694   357        151449  
      E_nip_6664   101        20676   
      E_nip_6904   67         42699   
     E_nip_18840   18         6189    
     E_nip_18799   15         4991    
      E_nip_6839   143        29857   
     E_nip_11615   50         11685   
     E_nip_16210   14         8917    
     E_nip_14070   34         8567    
     E_nip_18836   6          6490    
     E_nip_15797   31         7013    
     E_nip_11756   34         17170   
     E_nip_13580   37         8888    
      E_nip_4291   134        59766   
      E_nip_2898   225        54735   
      E_nip_4957   116        39320   
      E_nip_8850   86         17376   
      E_nip_5955   108        29041   
     E_nip_18570   24         5375    
       E_nip_128   714        173914  
      E_nip_6714   126        30853   
     E_nip_12367   27         10629   
      E_nip_9199   55         17386   
     E_nip_16506   10         8562    
      E_nip_8349   113        15791   
     E_nip_20959   2          5069    
     E_nip_15290   7          10060   
     E_nip_16271   2          8881    
     E_nip_16240   19         6431    
      E_nip_1710   280        51631   
     E_nip_19247   3          6183    
     E_nip_20540   18         2976    
     E_nip_16199   6          8169    
     E_nip_16186   12         8809    
     E_nip_19558   12         3341    
      E_nip_2118   218        83854   
      E_nip_5638   96         41742   
      E_nip_7781   119        30041   
     E_nip_19026   5          5497    
     E_nip_10966   22         21515   
       E_nip_544   432        100100  
     E_nip_13187   9          14689   
     E_nip_14342   1          11860   
     E_nip_19996   2          5645    
     E_nip_17721   19         6784    
      E_nip_7723   116        28886   
      E_nip_6266   118        34402   
     E_nip_20843   2          5143    
       E_nip_749   368        113531  
     E_nip_14753   39         8028    
     E_nip_15104   35         5133    
      E_nip_9274   99         20269   
      E_nip_3207   283        49400   
      E_nip_8847   49         27872   
      E_nip_1339   287        108261  
     E_nip_16430   24         6442    
      E_nip_2513   134        78093   
     E_nip_10101   66         19545   
     E_nip_19643   15         3509    
      E_nip_9287   47         27337   
     E_nip_15525   26         8362    
       E_nip_856   344        103377  
     E_nip_13970   28         9775    
       E_nip_853   352        110762  
     E_nip_14011   37         8281    
     E_nip_18039   7          7045    
      E_nip_1600   275        89247   
     E_nip_12293   46         7465    
      E_nip_5212   162        27248   
      E_nip_3922   155        56129   
       E_nip_577   350        155772  
     E_nip_15008   6          9368    
      E_nip_6169   123        30274   
     E_nip_13125   30         7920    
     E_nip_19907   14         5647    
     E_nip_12666   14         16031   
     E_nip_10227   62         17521   
     E_nip_17670   20         3958    
      E_nip_7685   38         38687   
     E_nip_19503   10         1960    
     E_nip_10073   53         12582   
     E_nip_16353   30         5019    
      E_nip_4408   168        57691   
     E_nip_18462   21         6619    
       E_nip_179   663        144172  
       E_nip_342   533        124233  
      E_nip_5975   105        42883   
      E_nip_8150   56         13627   
     E_nip_14007   26         10221   
       E_nip_824   414        93128   
      E_nip_1167   310        97734   
      E_nip_7830   112        23277   
      E_nip_8166   83         17733   
     E_nip_12138   55         15100   
     E_nip_20723   16         2660    
     E_nip_11302   12         20407   
      E_nip_5346   193        35730   
       E_nip_965   389        75430   
     E_nip_12335   60         10152   
      E_nip_6020   159        29288   
      E_nip_1054   351        102788  
      E_nip_9434   80         17668   
      E_nip_4307   193        50028   
      E_nip_1408   327        89548   
      E_nip_2017   349        80507   
     E_nip_19174   3          6102    
     E_nip_20168   12         5312    
      E_nip_9027   58         18005   
      E_nip_8371   105        28735   
      E_nip_8872   31         30223   
     E_nip_10194   66         14883   
      E_nip_4731   184        39786   
      E_nip_5766   79         52753   
      E_nip_9864   58         14935   
      E_nip_9633   75         16301   
      E_nip_9497   52         10822   
     E_nip_15144   29         7517    
     E_nip_18342   22         4444    
      E_nip_3174   181        49960   
      E_nip_5785   110        21529   
      E_nip_5796   75         44648   
     E_nip_10637   50         11647   
      E_nip_1462   256        101688  
     E_nip_13781   14         11848   
     E_nip_20208   17         3905    
     E_nip_14951   18         5575    
      E_nip_6708   47         24796   
     E_nip_12427   37         9961    
     E_nip_10492   26         22985   
      E_nip_7956   103        26788   
      E_nip_7619   144        31767   
      E_nip_7655   41         36449   
     E_nip_19551   22         3928    
     E_nip_20175   6          5430    
      E_nip_4509   140        40548   
      E_nip_2906   198        72367   
      E_nip_6333   140        34221   
      E_nip_9613   34         25260   
      E_nip_1004   381        94905   
      E_nip_1332   367        104621  
      E_nip_7701   110        22477   
       E_nip_500   469        116147  
      E_nip_9631   35         21153   
      E_nip_5406   79         51627   
     E_nip_10150   38         18035   
      E_nip_7422   89         28026   
      E_nip_7633   113        25317   
      E_nip_5652   175        30928   
     E_nip_15806   12         7867    
     E_nip_17308   27         5251    
     E_nip_10519   15         23385   
      E_nip_8662   67         20369   
     E_nip_13479   35         7609    
     E_nip_13227   51         8916    
      E_nip_3669   203        46079   
      E_nip_1328   342        84386   
      E_nip_1682   200        107379  
      E_nip_2210   175        89333   
     E_nip_15251   6          10154   
     E_nip_15799   27         7028    
     E_nip_13581   28         9409    
     E_nip_14385   27         7502    
      E_nip_5344   93         51213   
     E_nip_11867   66         14578   
       E_nip_170   515        133300  
       E_nip_914   355        95505   
     E_nip_17934   24         2846    
     E_nip_16842   15         4652    
     E_nip_10411   52         19147   
     E_nip_14826   47         7694    
     E_nip_15952   32         5153    
     E_nip_19852   10         3265    
     E_nip_20612   1          5278    
      E_nip_6317   107        30679   
     E_nip_17424   6          4035    
     E_nip_14763   5          11008   
     E_nip_20341   16         2015    
      E_nip_8185   80         14694   
      E_nip_1080   365        79676   
      E_nip_1632   292        83952   
     E_nip_17257   14         7771    
     E_nip_20682   5          5051    
      E_nip_9810   65         12284   
      E_nip_5419   151        33609   
      E_nip_4267   156        30197   
      E_nip_1305   232        103468  
     E_nip_19145   9          6137    
      E_nip_5603   146        32975   
     E_nip_18425   27         5324    
     E_nip_17447   12         6063    
     E_nip_12930   52         13300   
      E_nip_1221   371        85199   
      E_nip_6055   97         36588   
     E_nip_16399   17         4637    
      E_nip_1933   283        86214   
     E_nip_18317   29         5025    
     E_nip_10277   38         22188   
      E_nip_7346   74         30024   
      E_nip_6794   86         20812   
      E_nip_6085   96         36456   
     E_nip_11126   63         16715   
      E_nip_6877   145        29915   
     E_nip_18676   16         2857    
      E_nip_5090   100        53359   
      E_nip_2484   191        49018   
     E_nip_20845   2          5143    
     E_nip_15569   12         3885    
     E_nip_12870   47         11616   
     E_nip_18211   11         6685    
     E_nip_15661   21         4960    
     E_nip_12384   68         10524   
     E_nip_17311   20         6423    
     E_nip_11004   55         18402   
      E_nip_6991   82         23470   
     E_nip_10262   82         17127   
     E_nip_12751   26         15667   
     E_nip_16202   31         6152    
     E_nip_12806   7          15699   
     E_nip_16561   7          8064    
     E_nip_15314   34         7911    
      E_nip_6754   71         16144   
      E_nip_5700   95         34884   
      E_nip_6155   128        26660   
     E_nip_17890   12         7221    
     E_nip_18659   11         6597    
     E_nip_12646   58         10363   
     E_nip_10455   17         22982   
      E_nip_9712   53         18170   
      E_nip_4186   193        40541   
     E_nip_12713   21         15476   
       E_nip_781   448        102891  
      E_nip_7952   52         34471   
     E_nip_18144   29         4763    
      E_nip_3476   124        62200   
     E_nip_14145   32         9857    
      E_nip_7185   93         21560   
     E_nip_10009   63         17176   
      E_nip_4058   226        42640   
     E_nip_18522   4          6762    
     E_nip_10446   46         23435   
     E_nip_11150   79         13116   
      E_nip_8304   3          2625    
      E_nip_1960   262        68476   
     E_nip_10349   38         14302   
      E_nip_7173   128        21761   
     E_nip_13578   55         10597   
     E_nip_12832   28         4275    
      E_nip_3806   72         68257   
     E_nip_11584   32         15188   
      E_nip_5998   120        25153   
       E_nip_605   341        143182  
       E_nip_959   325        108042  
       E_nip_871   334        67294   
     E_nip_13096   30         10506   
     E_nip_12969   33         12863   
     E_nip_11619   49         14081   
     E_nip_11416   26         19978   
     E_nip_19176   17         2160    
     E_nip_10240   56         13865   
     E_nip_16592   12         1917    
     E_nip_19275   14         3013    
      E_nip_1766   312        86135   
      E_nip_3852   119        61659   
     E_nip_11492   56         13250   
      E_nip_1452   291        99558   
      E_nip_5693   227        34720   
      E_nip_7475   72         32840   
     E_nip_19072   10         1845    
       E_nip_102   558        198224  
      E_nip_3220   155        45408   
      E_nip_2316   280        66005   
     E_nip_10111   75         20823   
     E_nip_15362   21         3802    
     E_nip_13242   30         10395   
     E_nip_14081   36         6304    
      E_nip_8855   53         24237   
     E_nip_11056   69         13691   
     E_nip_20262   21         4561    
     E_nip_12432   41         14425   
     E_nip_20834   3          4993    
     E_nip_12031   39         17720   
      E_nip_4210   143        50854   
      E_nip_7808   94         24926   
      E_nip_8481   70         29864   
     E_nip_15646   9          8436    
      E_nip_2412   291        57384   
       E_nip_898   337        134573  
      E_nip_1375   348        105147  
      E_nip_2982   175        66688   
     E_nip_10605   90         16500   
      E_nip_1001   396        93994   
     E_nip_13323   44         8967    
     E_nip_14393   35         9311    
      E_nip_1455   314        94075   
     E_nip_16881   19         7399    
       E_nip_984   333        105718  
      E_nip_5837   146        41982   
      E_nip_5019   149        45163   
     E_nip_19708   17         2927    
      E_nip_4852   109        35466   
     E_nip_16623   30         5152    
     E_nip_10916   52         15515   
      E_nip_3177   212        42253   
     E_nip_12407   29         16785   
     E_nip_12326   36         6536    
     E_nip_11386   37         16782   
     E_nip_16831   43         6009    
     E_nip_14280   30         9694    
       E_nip_925   359        117498  
      E_nip_3775   237        52345   
     E_nip_10325   7          24424   
      E_nip_3255   230        59917   
     E_nip_20558   15         5267    
     E_nip_16513   24         6108    
     E_nip_12897   28         6034    
     E_nip_13091   29         11679   
     E_nip_20378   1          5407    
     E_nip_21040   11         4251    
     E_nip_19836   13         3501    
     E_nip_10580   62         13533   
      E_nip_2460   177        70124   
     E_nip_20487   14         2902    
      E_nip_5455   151        36928   
     E_nip_14768   20         5360    
     E_nip_19490   5          4402    
      E_nip_5164   235        39450   
      E_nip_4914   59         45026   
     E_nip_17385   15         7488    
     E_nip_19079   15         5616    
       E_nip_634   480        110152  
     E_nip_15289   7          5909    
     E_nip_17027   1          8070    
      E_nip_5858   147        30502   
     E_nip_18495   9          6679    
      E_nip_1036   439        98833   
      E_nip_2773   257        55141   
      E_nip_4884   180        43288   
     E_nip_12482   8          16626   
      E_nip_9666   86         19519   
      E_nip_4937   123        44439   
      E_nip_6399   121        23738   
     E_nip_20162   17         4333    
     E_nip_15141   5          10007   
     E_nip_20648   1          5257    
      E_nip_9841   81         16334   
      E_nip_3765   192        52095   
     E_nip_10133   80         17948   
     E_nip_11852   53         13817   
     E_nip_15911   36         6550    
     E_nip_12710   11         13835   
     E_nip_14483   44         7534    
     E_nip_20647   20         3557    
     E_nip_19426   16         3114    
      E_nip_6544   127        34890   
     E_nip_10081   55         10783   
     E_nip_10575   65         13560   
     E_nip_10887   30         21505   
      E_nip_1251   246        116046  
      E_nip_6385   136        30406   
     E_nip_12787   26         15037   
     E_nip_13808   34         6313    
      E_nip_4772   166        41504   
     E_nip_11676   28         13058   
     E_nip_19239   17         3010    
     E_nip_17501   1          7604    
     E_nip_20110   14         4587    
      E_nip_9119   92         20351   
     E_nip_12385   163        16960   
     E_nip_13874   26         9235    
      E_nip_1124   355        92710   
      E_nip_4561   202        45449   
      E_nip_1199   354        97313   
      E_nip_7726   88         30152   
      E_nip_7438   30         40029   
     E_nip_19760   18         3108    
      E_nip_1210   357        99890   
      E_nip_2987   220        59736   
      E_nip_4668   158        31363   
     E_nip_20064   7          2686    
     E_nip_10169   50         11896   
      E_nip_7616   104        26240   
     E_nip_11081   2          21521   
     E_nip_20933   15         2554    
      E_nip_8133   77         22249   
     E_nip_12986   37         7115    
      E_nip_5035   150        45413   
     E_nip_17726   21         4997    
     E_nip_14343   33         5626    
      E_nip_9618   92         17425   
      E_nip_3590   106        79401   
     E_nip_10608   46         18027   
      E_nip_4641   100        25190   
     E_nip_19820   24         5037    
       E_nip_906   282        63515   
     E_nip_17144   20         5062    
      E_nip_2387   179        77963   
      E_nip_6749   130        20705   
      E_nip_8980   38         27993   
     E_nip_16318   8          3594    
      E_nip_9693   53         22601   
     E_nip_19465   1          122     
     E_nip_17606   19         2377    
      E_nip_9659   35         24099   
      E_nip_7125   97         28053   
      E_nip_6327   142        31788   
      E_nip_8519   70         28996   
      E_nip_7117   114        22572   
     E_nip_11080   56         13216   
      E_nip_9224   51         22703   
     E_nip_11982   36         16808   
      E_nip_4766   174        41205   
     E_nip_11994   22         10051   
      E_nip_5454   85         36868   
     E_nip_10034   55         14755   
      E_nip_5272   138        42191   
     E_nip_17892   8          7245    
      E_nip_3078   178        49212   
     E_nip_11559   55         11287   
      E_nip_3032   198        38889   
     E_nip_15296   16         9188    
     E_nip_13985   45         9024    
     E_nip_20855   13         2043    
     E_nip_14872   28         7737    
     E_nip_14266   27         8724    
      E_nip_7002   113        32195   
      E_nip_2021   254        76114   
     E_nip_14584   33         8455    
      E_nip_5578   136        33489   
      E_nip_4670   91         49024   
      E_nip_8526   96         23147   
     E_nip_12188   40         11288   
      E_nip_1359   327        87302   
     E_nip_14854   4          10812   
     E_nip_13680   44         9511    
     E_nip_12231   38         13594   
       E_nip_779   336        103537  
     E_nip_16655   8          8428    
       E_nip_652   329        137013  
     E_nip_13238   31         14177   
      E_nip_4067   155        36103   
      E_nip_3430   228        46836   
      E_nip_7831   94         28181   
      E_nip_4123   140        53404   
     E_nip_18622   8          1985    
     E_nip_17522   13         4969    
     E_nip_15312   17         9524    
      E_nip_3108   191        40702   
     E_nip_14705   24         6657    
      E_nip_7523   42         36739   
     E_nip_15168   20         7817    
      E_nip_7093   120        30741   
      E_nip_5109   124        41145   
     E_nip_15383   15         3972    
      E_nip_3413   120        79820   
      E_nip_6260   87         39430   
      E_nip_1822   259        52732   
      E_nip_9209   61         26396   
      E_nip_6129   89         42641   
     E_nip_10624   22         3116    
      E_nip_8948   117        20381   
     E_nip_17528   8          2921    
     E_nip_13743   20         13168   
     E_nip_13622   30         4813    
     E_nip_20996   12         3803    
      E_nip_9373   115        16386   
     E_nip_11000   26         17243   
     E_nip_19406   15         2315    
     E_nip_11273   76         13614   
      E_nip_9825   63         19317   
     E_nip_14141   40         7185    
     E_nip_18330   7          6934    
     E_nip_15299   17         6394    
      E_nip_2862   210        53975   
       E_nip_678   314        139201  
     E_nip_18916   18         2771    
     E_nip_17571   26         5228    
     E_nip_18345   20         5883    
      E_nip_8401   56         18127   
      E_nip_6636   135        27438   
     E_nip_18148   11         5453    
     E_nip_17778   6          7355    
      E_nip_6981   106        27778   
     E_nip_21032   5          5017    
     E_nip_14865   27         7556    
      E_nip_9206   69         18889   
      E_nip_7569   76         25090   
       E_nip_393   534        143421  
     E_nip_19912   7          5426    
       E_nip_549   421        86342   
     E_nip_15315   1          10070   
     E_nip_13228   14         911     
     E_nip_10439   41         22949   
      E_nip_8368   78         18160   
     E_nip_20554   17         3453    
      E_nip_8550   36         30279   
     E_nip_16642   23         4815    
     E_nip_10781   44         17254   
      E_nip_4623   164        28057   
      E_nip_7538   113        25995   
      E_nip_2735   273        47126   
      E_nip_2033   343        81954   
      E_nip_3691   199        50993   
      E_nip_2714   252        58016   
      E_nip_9912   84         15408   
     E_nip_16488   7          7775    
     E_nip_12662   30         9596    
      E_nip_4874   148        41245   
      E_nip_5716   155        30534   
     E_nip_10432   40         16170   
      E_nip_4286   140        52102   
      E_nip_4161   162        38979   
      E_nip_3033   129        82392   
     E_nip_17720   22         4237    
       E_nip_908   436        99834   
      E_nip_1521   241        103260  
      E_nip_8450   44         20538   
      E_nip_1771   347        77975   
       E_nip_338   475        123308  
     E_nip_16358   5          8733    
       E_nip_422   525        124863  
     E_nip_19985   11         3052    
      E_nip_5526   179        38363   
      E_nip_7130   88         31587   
       E_nip_208   568        110038  
     E_nip_18224   15         5475    
      E_nip_1826   396        78428   
      E_nip_1519   172        112829  
     E_nip_14589   13         10722   
      E_nip_4661   251        48806   
     E_nip_11555   48         11460   
     E_nip_19830   7          5022    
      E_nip_6382   139        24848   
     E_nip_14325   37         9411    
     E_nip_20696   9          4842    
     E_nip_18694   2          6617    
       E_nip_454   464        98411   
      E_nip_7661   43         35960   
     E_nip_16568   32         7446    
     E_nip_12599   48         11075   
      E_nip_6500   72         35968   
      E_nip_3245   166        59107   
     E_nip_15850   30         5562    
      E_nip_4490   123        52333   
      E_nip_5615   165        33261   
       E_nip_743   347        72452   
      E_nip_5286   104        24386   
     E_nip_10597   61         15461   
      E_nip_5630   85         36224   
     E_nip_16320   23         3957    
      E_nip_5619   120        38192   
      E_nip_1604   288        77711   
     E_nip_14958   28         6482    
      E_nip_1369   324        72170   
      E_nip_7986   81         24660   
     E_nip_15584   30         4884    
      E_nip_3966   174        51800   
     E_nip_15497   10         7142    
     E_nip_15753   26         7968    
     E_nip_18802   16         2911    
     E_nip_11663   32         19127   
      E_nip_4773   118        23721   
     E_nip_18728   9          4850    
     E_nip_13466   26         10527   
      E_nip_5307   109        49126   
      E_nip_1176   339        69216   
     E_nip_11849   64         8713    
      E_nip_7324   79         33164   
     E_nip_12477   66         10300   
     E_nip_20488   21         2822    
      E_nip_3190   261        49811   
     E_nip_18030   3          7169    
     E_nip_15014   31         5219    
     E_nip_17798   13         7217    
     E_nip_12176   24         12455   
      E_nip_2163   242        56875   
     E_nip_16908   31         3559    
      E_nip_6398   65         47910   
     E_nip_13834   31         6712    
     E_nip_15152   10         5935    
      E_nip_4092   149        30840   
     E_nip_11344   95         17098   
      E_nip_6316   121        29597   
      E_nip_4430   176        48321   
     E_nip_11315   34         19309   
      E_nip_2602   196        49316   
     E_nip_12100   29         10982   
      E_nip_8579   55         14090   
     E_nip_10938   57         19996   
      E_nip_6779   45         20038   
       E_nip_913   355        112152  
     E_nip_17562   26         6222    
     E_nip_16249   18         7545    
     E_nip_10586   42         20485   
      E_nip_9051   63         17467   
      E_nip_2517   353        68566   
      E_nip_5207   130        37313   
      E_nip_6294   97         24131   
      E_nip_3834   276        50098   
      E_nip_3019   207        42585   
      E_nip_8788   66         25407   
     E_nip_19901   21         4356    
      E_nip_8828   81         18340   
     E_nip_19650   7          5876    
      E_nip_4249   134        43220   
      E_nip_1334   260        108273  
     E_nip_19112   16         2990    
     E_nip_14609   36         7986    
     E_nip_13968   13         12069   
     E_nip_18777   2          6213    
     E_nip_14941   36         6320    
     E_nip_13797   15         11545   
     E_nip_20082   15         2883    
       E_nip_623   547        103527  
     E_nip_17035   16         7655    
     E_nip_18485   34         1869    
      E_nip_7970   60         18190   
      E_nip_9533   70         14993   
     E_nip_18825   12         3735    
      E_nip_9636   73         13673   
      E_nip_5478   164        36295   
      E_nip_2857   131        63491   
     E_nip_11289   50         12744   
     E_nip_20161   6          5197    
     E_nip_12522   70         11313   
      E_nip_7303   122        23325   
      E_nip_8921   88         19807   
      E_nip_5275   175        38424   
     E_nip_13862   36         8838    
     E_nip_10555   53         13540   
     E_nip_19391   18         4442    
     E_nip_15512   40         6582    
     E_nip_17378   27         6870    
     E_nip_10639   68         12381   
      E_nip_7843   62         26855   
      E_nip_1388   333        85803   
      E_nip_1431   264        91849   
     E_nip_13904   28         5607    
     E_nip_18831   19         4764    
      E_nip_7702   96         23599   
     E_nip_13405   14         10880   
      E_nip_9036   93         18619   
     E_nip_15058   35         9511    
      E_nip_7974   48         31202   
      E_nip_1017   381        87540   
     E_nip_18102   19         5397    
     E_nip_12518   36         9135    
      E_nip_8896   73         18833   
     E_nip_17305   9          4070    
      E_nip_7179   137        19821   
      E_nip_7663   28         35616   
      E_nip_6171   138        21534   
      E_nip_9488   92         20724   
      E_nip_6593   68         31998   
     E_nip_17876   27         6024    
     E_nip_17644   12         3769    
     E_nip_15487   21         7667    
      E_nip_8360   62         21433   
      E_nip_9690   63         23495   
      E_nip_9555   46         21330   
     E_nip_14598   25         7447    
     E_nip_12199   30         15689   
      E_nip_5068   118        42609   
     E_nip_19354   4          5970    
      E_nip_8068   57         28980   
      E_nip_5509   96         39988   
      E_nip_1528   257        96972   
      E_nip_2897   198        36252   
     E_nip_15182   2          10163   
     E_nip_14558   17         10560   
     E_nip_19380   31         1793    
      E_nip_5465   216        34906   
     E_nip_10906   67         16545   
     E_nip_13053   24         14883   
     E_nip_16778   25         4290    
     E_nip_15517   27         4171    
      E_nip_9054   88         23821   
     E_nip_15565   9          9438    
      E_nip_7364   63         39352   
       E_nip_198   509        172052  
     E_nip_14494   17         3207    
     E_nip_21049   1          5002    
     E_nip_17134   7          7972    
     E_nip_11562   48         16798   
     E_nip_12589   48         9654    
     E_nip_14849   27         10525   
      E_nip_1959   226        74325   
      E_nip_5622   152        30169   
      E_nip_8058   44         31023   
       E_nip_808   290        116412  
      E_nip_5112   125        29213   
      E_nip_8605   82         23131   
      E_nip_4100   113        61066   
      E_nip_6429   113        18471   
     E_nip_19971   1          5662    
       E_nip_424   467        142007  
      E_nip_5043   160        44779   
      E_nip_3085   173        33479   
     E_nip_19276   1          6103    
     E_nip_20386   9          5078    
      E_nip_9161   72         16771   
      E_nip_6196   154        27975   
      E_nip_5495   107        38434   
     E_nip_14277   14         9308    
      E_nip_4629   176        32721   
      E_nip_6523   80         37826   
     E_nip_18889   22         3483    
     E_nip_18123   1          7106    
      E_nip_9781   64         17215   
      E_nip_6867   85         25416   
     E_nip_17999   1          7186    
      E_nip_9462   65         18039   
       E_nip_681   297        145520  
      E_nip_3816   183        42367   
     E_nip_14762   20         4487    
      E_nip_5237   115        32962   
       E_nip_396   438        102933  
     E_nip_10818   41         8898    
     E_nip_11383   70         14025   
      E_nip_7309   42         38762   
      E_nip_6950   100        26229   
      E_nip_1737   308        65412   
      E_nip_2701   224        71526   
      E_nip_2710   215        46822   
     E_nip_11093   27         20420   
     E_nip_17992   16         7139    
      E_nip_1456   365        70920   
     E_nip_17521   18         7388    
     E_nip_18406   19         4799    
       E_nip_416   456        121376  
     E_nip_18232   4          2269    
      E_nip_3839   200        49058   
      E_nip_6364   98         35050   
     E_nip_10710   73         15808   
      E_nip_6311   73         31839   
     E_nip_18385   8          4386    
     E_nip_15298   19         4524    
        E_nip_37   656        270385  
      E_nip_3155   135        76700   
     E_nip_20600   17         2592    
        E_nip_68   728        217887  
     E_nip_20869   11         2857    
      E_nip_3179   193        54849   
      E_nip_8804   69         26972   
      E_nip_1239   325        79353   
     E_nip_12926   24         11676   
     E_nip_11515   70         14257   
       E_nip_149   528        193683  
     E_nip_11688   71         12989   
     E_nip_16341   10         6116    
     E_nip_14004   14         10958   
      E_nip_6037   118        37428   
      E_nip_2893   242        61131   
     E_nip_20429   12         1596    
     E_nip_19462   3          5922    
     E_nip_10706   57         13202   
     E_nip_20199   4          4792    
     E_nip_11506   7          19854   
     E_nip_16644   21         3741    
      E_nip_7916   119        28004   
      E_nip_2793   209        42341   
      E_nip_2676   205        51009   
      E_nip_8740   32         32232   
      E_nip_8676   107        24978   
     E_nip_16866   3          8236    
      E_nip_6829   128        22891   
      E_nip_4333   158        58479   
      E_nip_6440   49         47186   
      E_nip_5452   164        35954   
     E_nip_19869   10         3071    
      E_nip_9312   70         14096   
     E_nip_11973   57         13070   
     E_nip_18441   8          6849    
     E_nip_16333   23         7092    
     E_nip_11592   45         16893   
     E_nip_14987   27         5855    
      E_nip_6173   95         43369   
     E_nip_14459   20         11412   
     E_nip_12726   42         9258    
     E_nip_11815   42         9942    
     E_nip_15852   15         9114    
     E_nip_17331   25         6380    
      E_nip_6777   6          45555   
     E_nip_13546   34         8673    
     E_nip_18246   16         4905    
      E_nip_7137   76         29426   
      E_nip_3802   140        56053   
      E_nip_7376   66         38220   
     E_nip_10046   54         18061   
      E_nip_5869   109        41552   
     E_nip_14200   31         6099    
      E_nip_6258   152        33309   
      E_nip_9647   8          27819   
     E_nip_16483   14         4354    
     E_nip_13304   37         12188   
      E_nip_6891   115        27884   
     E_nip_19649   15         4592    
      E_nip_4545   174        38036   
     E_nip_12735   17         14499   
       E_nip_756   366        88191   
     E_nip_19270   19         6158    
     E_nip_20411   6          5339    
      E_nip_2353   299        53805   
      E_nip_4030   37         20131   
      E_nip_6252   115        30745   
      E_nip_8813   51         22068   
     E_nip_15066   16         5261    
      E_nip_8581   94         21301   
     E_nip_12822   33         14372   
      E_nip_4241   190        27565   
     E_nip_14454   31         7219    
      E_nip_2916   142        60093   
      E_nip_4364   143        44744   
      E_nip_4806   157        47144   
      E_nip_4508   143        30120   
     E_nip_10664   45         14165   
       E_nip_773   374        98909   
     E_nip_17678   24         5044    
      E_nip_6177   112        35446   
     E_nip_18216   8          7025    
     E_nip_13703   32         9488    
      E_nip_2471   241        72232   
      E_nip_5314   61         6106    
      E_nip_6077   130        34762   
      E_nip_4488   116        58499   
      E_nip_4651   143        40907   
      E_nip_4135   160        44689   
      E_nip_2514   241        65871   
     E_nip_13106   32         6746    
     E_nip_18319   4          6594    
     E_nip_13317   25         13361   
      E_nip_2977   208        57130   
     E_nip_10332   48         13280   
     E_nip_11075   83         12754   
     E_nip_11527   76         14369   
      E_nip_8149   98         24313   
     E_nip_13389   11         13914   
     E_nip_17732   19         6140    
      E_nip_5744   153        35153   
     E_nip_12264   28         10561   
     E_nip_19196   16         3717    
      E_nip_1578   377        81665   
     E_nip_17535   14         5820    
       E_nip_951   364        82514   
     E_nip_16164   28         6707    
      E_nip_2340   268        66599   
     E_nip_10852   50         9340    
      E_nip_9884   76         18169   
     E_nip_16007   16         9094    
     E_nip_12165   44         10344   
      E_nip_8098   110        22432   
     E_nip_15787   1          9461    
     E_nip_16535   23         7586    
     E_nip_17735   10         5794    
      E_nip_8494   63         23702   
      E_nip_9669   69         15852   
     E_nip_11585   29         18937   
     E_nip_18502   17         6205    
     E_nip_14168   22         4153    
     E_nip_12622   21         14991   
      E_nip_1754   347        74172   
     E_nip_17121   2          7982    
      E_nip_7269   87         22081   
      E_nip_2986   210        46456   
     E_nip_14976   3          189     
      E_nip_5699   116        28763   
     E_nip_14942   5          10705   
      E_nip_8388   39         33922   
     E_nip_12774   33         12963   
      E_nip_7531   147        23157   
     E_nip_18636   22         2341    
      E_nip_8840   90         23205   
     E_nip_12466   48         12940   
     E_nip_19389   11         2668    
     E_nip_17921   17         4610    
      E_nip_2638   212        53854   
      E_nip_6351   120        29784   
     E_nip_17227   14         6762    
     E_nip_10793   59         13254   
      E_nip_3715   178        52127   
     E_nip_12831   30         11587   
     E_nip_10709   80         12431   
     E_nip_13820   23         12629   
      E_nip_1180   293        96445   
     E_nip_15273   38         7125    
     E_nip_17734   18         5647    
     E_nip_20226   13         2630    
     E_nip_13452   20         13067   
     E_nip_10840   51         10666   
      E_nip_1853   243        72481   
     E_nip_18812   21         3812    
      E_nip_9828   57         13376   
     E_nip_17193   9          7148    
     E_nip_19382   15         4589    
      E_nip_7031   76         28765   
      E_nip_4475   192        36025   
     E_nip_19411   11         6066    
     E_nip_18392   11         5341    
     E_nip_10811   64         13952   
      E_nip_7416   297        40852   
     E_nip_17691   15         3265    
     E_nip_11662   23         17454   
     E_nip_16073   16         8287    
     E_nip_19207   6          5491    
     E_nip_15821   35         5874    
      E_nip_3938   223        51487   
     E_nip_19692   19         2874    
      E_nip_9939   76         16579   
     E_nip_10585   53         9756    
     E_nip_10098   75         15236   
     E_nip_15223   24         6336    
     E_nip_16212   35         6302    
      E_nip_9044   72         12509   
     E_nip_16694   20         4259    
      E_nip_9587   50         12818   
     E_nip_11114   41         20496   
      E_nip_3219   139        75031   
     E_nip_19857   10         3884    
     E_nip_16132   34         7677    
     E_nip_16537   14         6425    
     E_nip_15966   18         7264    
      E_nip_4018   206        51608   
      E_nip_8564   53         22786   
      E_nip_3309   181        38936   
     E_nip_15036   7          8984    
      E_nip_8654   63         22950   
     E_nip_12212   57         10698   
     E_nip_18710   19         3680    
     E_nip_10223   81         18542   
     E_nip_13148   27         12786   
     E_nip_10512   63         18886   
      E_nip_7979   144        23214   
      E_nip_1693   316        68762   
      E_nip_3037   157        68044   
     E_nip_18835   5          6474    
     E_nip_11225   46         15100   
     E_nip_20339   12         3374    
     E_nip_18130   20         2917    
     E_nip_14956   21         9624    
      E_nip_6666   91         33545   
      E_nip_7780   67         14091   
     E_nip_10702   54         14262   
      E_nip_2622   181        77673   
      E_nip_6216   97         47533   
     E_nip_15665   31         7237    
      E_nip_2711   185        50751   
     E_nip_11026   24         13466   
      E_nip_8794   120        18493   
     E_nip_14702   32         9352    
      E_nip_3465   182        62150   
     E_nip_11536   46         13431   
     E_nip_17246   6          7844    
     E_nip_17417   19         5751    
     E_nip_18771   13         3479    
     E_nip_11105   52         16554   
      E_nip_7224   87         31709   
      E_nip_3316   174        52798   
     E_nip_15438   16         8687    
     E_nip_11129   70         15581   
     E_nip_20444   2          5369    
      E_nip_5026   125        43537   
      E_nip_6718   117        28012   
     E_nip_15513   32         8503    
     E_nip_10386   55         16129   
      E_nip_1050   389        102900  
     E_nip_13085   45         10079   
      E_nip_9201   59         23340   
      E_nip_7153   102        22191   
      E_nip_4108   206        37961   
     E_nip_12368   40         12210   
     E_nip_12922   43         12506   
     E_nip_13648   30         12974   
       E_nip_754   527        106881  
      E_nip_3778   172        41371   
     E_nip_20009   11         2236    
      E_nip_1422   307        99243   
     E_nip_19618   14         3781    
      E_nip_1665   303        101223  
     E_nip_16038   9          9121    
     E_nip_10176   95         15346   
     E_nip_13627   33         11563   
     E_nip_14506   22         5181    
      E_nip_3915   161        59190   
      E_nip_4836   133        50794   
     E_nip_16308   14         846     
      E_nip_5232   110        40068   
     E_nip_13645   30         6880    
     E_nip_15822   5          9355    
     E_nip_17228   24         5835    
     E_nip_18179   6          7044    
     E_nip_16885   18         7316    
      E_nip_2748   210        64526   
     E_nip_17830   32         5541    
     E_nip_12953   35         13979   
     E_nip_17419   4          7677    
      E_nip_5670   121        19127   
      E_nip_9151   100        17931   
     E_nip_15908   14         3166    
     E_nip_12115   68         12289   
      E_nip_2821   341        53163   
      E_nip_3740   246        50835   
     E_nip_17164   1          7941    
     E_nip_11566   46         11903   
      E_nip_9787   67         17963   
     E_nip_16752   35         4985    
     E_nip_16057   19         3915    
      E_nip_3113   247        58480   
     E_nip_13502   27         3424    
      E_nip_7954   77         21158   
      E_nip_7280   76         35083   
     E_nip_11542   14         19627   
      E_nip_3496   248        49984   
     E_nip_15021   24         7312    
      E_nip_4844   124        42215   
      E_nip_2778   212        51831   
      E_nip_2822   246        64259   
     E_nip_14905   37         8158    
     E_nip_20710   11         4786    
     E_nip_16904   11         6960    
      E_nip_5004   138        38372   
     E_nip_12680   41         12910   
      E_nip_7321   72         41315   
     E_nip_11475   40         14200   
     E_nip_18295   16         5372    
     E_nip_11238   30         12700   
      E_nip_6478   125        29917   
      E_nip_9017   77         21218   
      E_nip_2113   174        98763   
      E_nip_2070   220        53930   
     E_nip_12370   30         14177   
      E_nip_4027   187        40708   
      E_nip_6273   98         22646   
       E_nip_868   417        113686  
      E_nip_9550   31         28069   
      E_nip_1192   378        81213   
     E_nip_14646   37         6312    
     E_nip_16059   20         4591    
      E_nip_8370   67         21778   
     E_nip_18347   21         3405    
     E_nip_13830   20         11932   
      E_nip_7821   101        26528   
      E_nip_9380   3          29127   
     E_nip_13697   21         13022   
      E_nip_9112   51         19724   
      E_nip_3421   158        61260   
      E_nip_1380   268        89741   
     E_nip_20445   13         4359    
     E_nip_14564   3          11398   
      E_nip_5228   136        46514   
     E_nip_10481   47         18353   
      E_nip_4201   189        46859   
     E_nip_15656   18         9140    
     E_nip_16870   3          8237    
       E_nip_568   265        113327  
     E_nip_19349   12         3316    
     E_nip_20531   11         1893    
      E_nip_1495   275        82867   
      E_nip_9038   38         29432   
     E_nip_10480   85         11848   
     E_nip_15955   19         6942    
     E_nip_20701   13         1151    
      E_nip_2515   215        74131   
      E_nip_3770   100        68745   
      E_nip_4854   109        55396   
      E_nip_3896   151        54731   
      E_nip_1461   272        64962   
      E_nip_4862   74         58376   
     E_nip_15011   10         10557   
      E_nip_6518   132        31177   
     E_nip_13212   23         10164   
     E_nip_12214   45         11477   
      E_nip_9578   98         19590   
       E_nip_450   540        108382  
     E_nip_20896   49         5108    
      E_nip_8043   76         28172   
     E_nip_19731   14         5775    
      E_nip_7585   73         32259   
      E_nip_2019   327        67247   
      E_nip_8471   83         19861   
      E_nip_8029   86         22599   
     E_nip_19375   8          6101    
     E_nip_10505   61         14850   
     E_nip_20290   2          5459    
      E_nip_5447   82         46625   
     E_nip_10273   67         19955   
      E_nip_4253   155        26626   
     E_nip_13784   33         8423    
     E_nip_21001   15         1859    
      E_nip_9809   90         16418   
      E_nip_1968   241        82754   
      E_nip_1681   353        94386   
      E_nip_1767   182        105489  
      E_nip_8121   107        22133   
      E_nip_5408   101        33414   
     E_nip_19772   21         4314    
     E_nip_19211   12         5314    
      E_nip_6692   82         19635   
     E_nip_11333   63         13357   
     E_nip_20182   17         5529    
      E_nip_4673   91         45977   
     E_nip_11487   58         12499   
     E_nip_17081   9          1830    
     E_nip_10862   54         14232   
     E_nip_13116   5          14871   
      E_nip_5266   110        45123   
     E_nip_19659   1          5889    
     E_nip_15306   2          10080   
     E_nip_16052   10         1949    
      E_nip_7629   91         28380   
     E_nip_17488   2          7621    
     E_nip_13936   24         11435   
      E_nip_8255   73         13986   
     E_nip_19280   18         3503    
      E_nip_4807   158        36405   
     E_nip_21005   8          4870    
     E_nip_10230   73         17381   
      E_nip_7993   96         22912   
      E_nip_2545   199        50399   
     E_nip_15877   32         6129    
     E_nip_11106   38         16917   
      E_nip_4824   120        30583   
     E_nip_17247   33         5142    
      E_nip_6286   33         4561    
     E_nip_16292   8          8368    
     E_nip_12189   43         10690   
     E_nip_15680   2          9604    
      E_nip_3535   187        39078   
      E_nip_2781   193        59060   
     E_nip_13464   48         8980    
       E_nip_421   362        141372  
      E_nip_8369   74         23735   
      E_nip_3573   209        39060   
      E_nip_7476   71         35304   
     E_nip_20340   16         4901    
      E_nip_9286   31         28178   
     E_nip_18037   18         2584    
      E_nip_8226   78         18550   
      E_nip_8444   44         31997   
     E_nip_10593   29         7469    
     E_nip_17671   10         7437    
     E_nip_10846   11         19715   
     E_nip_12035   20         16367   
     E_nip_15689   8          7589    
      E_nip_2368   281        62362   
      E_nip_4230   58         32903   
     E_nip_18604   2          6702    
      E_nip_1832   302        84325   
     E_nip_20204   15         4213    
      E_nip_4243   130        55987   
     E_nip_13983   36         7078    
      E_nip_2808   168        78357   
      E_nip_3601   205        36596   
      E_nip_1961   232        58468   
      E_nip_1635   289        75723   
     E_nip_13916   24         12226   
     E_nip_18808   2          6523    
     E_nip_12669   51         8988    
     E_nip_14319   27         7894    
       E_nip_674   438        110557  
     E_nip_17964   21         5886    
     E_nip_15676   30         6755    
     E_nip_12489   18         12914   
     E_nip_15396   21         4264    
      E_nip_4137   168        31811   
      E_nip_1541   210        80038   
     E_nip_16538   16         2949    
     E_nip_14186   20         9737    
      E_nip_8378   109        23499   
     E_nip_14908   15         8893    
     E_nip_16453   30         6124    
     E_nip_16319   25         3598    
     E_nip_20655   2          5255    
     E_nip_12245   55         8303    
      E_nip_9145   57         24317   
     E_nip_18939   12         5090    
       E_nip_187   581        152830  
      E_nip_6594   98         35588   
      E_nip_9926   65         20959   
     E_nip_18331   3          6935    
     E_nip_14227   28         6207    
      E_nip_2680   175        64957   
     E_nip_19326   15         1379    
     E_nip_13587   39         8321    
      E_nip_6330   92         39294   
     E_nip_16608   11         8422    
     E_nip_13253   28         11575   
      E_nip_3172   166        50958   
     E_nip_12663   31         13957   
      E_nip_2101   189        89464   
     E_nip_17922   4          7238    
     E_nip_18267   19         4883    
     E_nip_15101   19         7472    
     E_nip_17962   17         4908    
      E_nip_5755   167        29850   
     E_nip_10742   37         21743   
      E_nip_7636   103        22806   
     E_nip_17679   18         5019    
      E_nip_5610   152        38998   
      E_nip_9047   81         14951   
     E_nip_16334   1          8797    
     E_nip_13445   11         13929   
      E_nip_8315   50         28502   
     E_nip_15185   9          10117   
     E_nip_11893   60         13266   
      E_nip_2836   225        47640   
     E_nip_20228   11         3105    
     E_nip_20707   7          917     
     E_nip_10828   52         16426   
      E_nip_4764   230        37564   
      E_nip_4090   146        43845   
      E_nip_1021   287        84090   
     E_nip_16340   2          8791    
      E_nip_5069   190        39853   
     E_nip_14556   35         9302    
      E_nip_5536   146        41371   
      E_nip_2034   269        83278   
     E_nip_11977   25         13371   
     E_nip_12281   58         11873   
     E_nip_10744   68         16568   
     E_nip_12373   57         10019   
     E_nip_19816   19         4887    
     E_nip_18222   17         4768    
       E_nip_939   401        81040   
      E_nip_8776   57         28699   
     E_nip_15928   7          7612    
     E_nip_11220   59         12079   
      E_nip_4437   181        41261   
      E_nip_5513   161        36281   
     E_nip_18095   26         4198    
     E_nip_12944   27         12254   
     E_nip_10199   58         10851   
     E_nip_12812   44         10538   
       E_nip_563   418        132825  
     E_nip_20945   2          5085    
     E_nip_15281   34         6660    
      E_nip_9715   49         21372   
     E_nip_10533   64         15603   
      E_nip_9217   39         27461   
      E_nip_1300   304        79773   
      E_nip_7097   88         29451   
       E_nip_407   510        115478  
     E_nip_17941   1          7222    
      E_nip_3681   219        41656   
     E_nip_17357   23         5200    
     E_nip_15629   12         7871    
     E_nip_14863   8          7295    
      E_nip_3327   282        71455   
        E_nip_31   803        206275  
      E_nip_7326   81         24631   
      E_nip_8493   78         23321   
     E_nip_12706   19         15684   
      E_nip_2276   282        61199   
      E_nip_6247   108        41192   
     E_nip_15311   39         6177    
      E_nip_9314   72         15039   
     E_nip_11116   43         17113   
      E_nip_7519   110        21496   
      E_nip_7814   112        24751   
     E_nip_18675   1          6580    
      E_nip_8299   77         19742   
     E_nip_12543   53         11730   
     E_nip_17914   16         7118    
     E_nip_20351   2          5421    
     E_nip_18273   11         2939    
     E_nip_11946   66         13621   
      E_nip_4372   198        46886   
     E_nip_18735   16         5030    
     E_nip_11775   20         18483   
     E_nip_18147   33         5485    
     E_nip_15100   34         6184    
     E_nip_12884   22         12652   
     E_nip_17987   25         6373    
      E_nip_1293   307        94019   
      E_nip_9418   81         21990   
     E_nip_16821   18         5480    
     E_nip_17760   22         6755    
     E_nip_16768   10         7185    
     E_nip_12064   14         17914   
     E_nip_15739   34         4956    
     E_nip_16041   20         3999    
     E_nip_15524   20         9485    
     E_nip_19444   20         2183    
      E_nip_1733   281        71458   
     E_nip_19404   10         5772    
      E_nip_2297   283        70004   
      E_nip_4969   206        43686   
     E_nip_11787   27         17364   
     E_nip_16270   20         4706    
      E_nip_2283   247        76862   
     E_nip_19434   10         5324    
     E_nip_20040   3          5626    
      E_nip_3562   165        40704   
     E_nip_16436   26         5326    
       E_nip_872   247        141072  
     E_nip_10527   62         15178   
      E_nip_2098   208        49747   
      E_nip_4686   146        31072   
      E_nip_5355   130        28156   
      E_nip_3376   160        47212   
      E_nip_5631   82         53439   
     E_nip_10310   33         23794   
     E_nip_16003   5          9157    
     E_nip_18793   6          6536    
      E_nip_1137   305        86769   
      E_nip_9365   109        17708   
     E_nip_14535   20         10048   
      E_nip_1627   332        89867   
      E_nip_7528   30         29118   
     E_nip_13234   11         11373   
      E_nip_4481   196        43620   
     E_nip_15441   9          9478    
      E_nip_8868   91         22743   
      E_nip_2094   326        59518   
      E_nip_5864   101        49803   
     E_nip_20695   10         5210    
      E_nip_9006   75         14898   
     E_nip_11939   36         16481   
     E_nip_16474   20         8561    
     E_nip_14165   37         8619    
      E_nip_7176   39         33118   
      E_nip_7433   68         12997   
     E_nip_17826   20         5462    
      E_nip_1433   381        70661   
     E_nip_11221   28         19813   
      E_nip_2215   261        65163   
     E_nip_15280   11         10023   
     E_nip_14840   39         5338    
      E_nip_2252   285        66609   
     E_nip_18118   15         5634    
     E_nip_18471   5          6551    
      E_nip_4320   62         67629   
      E_nip_4900   60         58502   
      E_nip_1097   346        93019   
      E_nip_3639   113        58392   
     E_nip_14163   36         9290    
      E_nip_3707   115        37751   
      E_nip_7603   119        20047   
      E_nip_4989   160        41288   
      E_nip_7724   134        26338   
      E_nip_3653   143        65652   
      E_nip_3429   160        60373   
     E_nip_19286   21         3982    
     E_nip_15113   21         8852    
     E_nip_15285   11         9809    
      E_nip_7455   86         24430   
      E_nip_4206   127        27613   
     E_nip_20513   21         3210    
      E_nip_9335   67         21151   
      E_nip_1062   409        109035  
      E_nip_2856   221        49914   
      E_nip_4633   188        44714   
     E_nip_16139   21         7792    
      E_nip_5033   220        35239   
     E_nip_19664   5          429     
      E_nip_4382   172        53890   
      E_nip_4706   73         60172   
     E_nip_13760   36         7590    
     E_nip_14592   19         5536    
     E_nip_11426   82         11507   
      E_nip_2352   167        33086   
      E_nip_5770   62         47741   
      E_nip_9734   25         26886   
     E_nip_11514   56         11877   
     E_nip_15835   1          9391    
     E_nip_12375   50         10078   
      E_nip_2370   106        58838   
      E_nip_6822   126        26554   
     E_nip_13709   21         4461    
      E_nip_9350   65         19535   
      E_nip_4894   155        30708   
     E_nip_12510   49         6490    
      E_nip_7233   81         33115   
      E_nip_8744   27         32142   
      E_nip_4264   144        38939   
     E_nip_15231   6          6734    
     E_nip_20316   20         3943    
      E_nip_5656   147        31997   
     E_nip_18256   21         3944    
      E_nip_1546   299        97088   
      E_nip_9292   103        15611   
      E_nip_8643   82         20171   
      E_nip_1265   368        74948   
     E_nip_19929   9          3142    
     E_nip_10542   19         23046   
     E_nip_10789   76         12668   
     E_nip_17733   11         4942    
     E_nip_10300   61         15775   
     E_nip_14103   51         8230    
      E_nip_1048   413        99464   
     E_nip_16305   18         3155    
     E_nip_11435   30         19533   
      E_nip_1951   299        84200   
     E_nip_18653   18         3838    
     E_nip_19053   7          6323    
     E_nip_13093   31         9963    
     E_nip_13977   22         8904    
      E_nip_2464   223        62999   
      E_nip_6015   150        28746   
     E_nip_19296   15         4770    
     E_nip_12319   13         16941   
      E_nip_1008   284        126948  
      E_nip_8005   101        27338   
     E_nip_14538   43         6973    
     E_nip_20059   15         4621    
     E_nip_17388   19         6855    
     E_nip_20174   1          5538    
      E_nip_1313   399        74322   
     E_nip_15336   21         3722    
     E_nip_18373   10         5735    
     E_nip_12444   31         10625   
      E_nip_9906   110        20026   
     E_nip_20812   2          5162    
      E_nip_4506   160        46331   
      E_nip_5674   145        26375   
     E_nip_19143   14         6029    
      E_nip_5187   122        39941   
      E_nip_8641   25         28878   
     E_nip_12151   47         11470   
      E_nip_7699   52         26892   
     E_nip_10278   86         17242   
       E_nip_799   373        103583  
     E_nip_15399   34         5156    
       E_nip_996   328        119065  
      E_nip_3081   194        55886   
        E_nip_34   836        254089  
      E_nip_6706   108        32367   
      E_nip_4196   206        45029   
     E_nip_14256   2          12032   
     E_nip_10883   48         20013   
     E_nip_10761   52         16044   
      E_nip_5134   89         42612   
      E_nip_3258   175        56691   
      E_nip_3917   185        49016   
      E_nip_2280   306        75948   
     E_nip_19300   11         6142    
      E_nip_2754   210        54091   
     E_nip_11223   43         10134   
     E_nip_14654   14         11143   
      E_nip_7865   81         23349   
      E_nip_2667   203        76949   
     E_nip_16102   10         9012    
     E_nip_11167   20         13569   
     E_nip_14645   17         8623    
       E_nip_384   413        136897  
       E_nip_717   361        92497   
     E_nip_16629   25         5076    
     E_nip_14341   28         5853    
     E_nip_15736   12         753     
     E_nip_19745   15         4010    
     E_nip_11269   37         17472   
     E_nip_11848   42         8705    
     E_nip_11633   55         10623   
     E_nip_16045   5          9131    
     E_nip_18968   21         3864    
     E_nip_19695   12         2154    
     E_nip_18312   25         6061    
      E_nip_4369   129        58740   
     E_nip_14793   33         5354    
       E_nip_355   488        120990  
     E_nip_20739   1          5200    
     E_nip_15970   7          9201    
     E_nip_17931   21         5916    
     E_nip_11025   55         12324   
      E_nip_8748   44         29051   
      E_nip_9049   70         17572   
     E_nip_15451   52         7681    
      E_nip_2774   198        68565   
     E_nip_16096   11         1071    
      E_nip_7659   160        28119   
     E_nip_15752   25         6766    
       E_nip_469   527        123140  
     E_nip_20117   1          5564    
     E_nip_15468   27         5410    
      E_nip_9207   73         27201   
      E_nip_8821   26         28862   
     E_nip_11702   55         11076   
     E_nip_19459   19         3189    
     E_nip_17857   6          7272    
     E_nip_10976   56         12069   
     E_nip_19201   20         4575    
     E_nip_19155   13         6252    
      E_nip_6152   89         25165   
      E_nip_2598   198        56582   
     E_nip_16388   23         7393    
      E_nip_4539   164        46665   
      E_nip_9994   117        19181   
     E_nip_15945   7          9084    
      E_nip_3487   202        40434   
      E_nip_2653   142        65958   
     E_nip_16975   29         5446    
      E_nip_8686   78         18879   
     E_nip_16131   11         5542    
      E_nip_2072   252        71413   
     E_nip_10263   82         15713   
      E_nip_2707   301        71599   
      E_nip_4061   171        49242   
      E_nip_9066   68         25682   
      E_nip_5601   152        32735   
      E_nip_9172   29         29878   
      E_nip_9167   59         22536   
      E_nip_3777   219        44376   
      E_nip_4702   156        35227   
     E_nip_16597   4          8484    
     E_nip_13360   21         12644   
       E_nip_609   522        111144  
      E_nip_8454   74         11953   
     E_nip_19431   6          3909    
       E_nip_597   381        97729   
     E_nip_19930   15         3625    
      E_nip_7372   74         28998   
     E_nip_19620   23         5594    
     E_nip_13337   44         6833    
     E_nip_16952   17         4490    
      E_nip_3696   149        63565   
      E_nip_5458   139        40814   
     E_nip_16425   12         7572    
       E_nip_510   444        96388   
      E_nip_5756   158        35798   
     E_nip_10625   68         13722   
     E_nip_17796   19         4237    
       E_nip_327   772        130276  
     E_nip_20497   13         4124    
      E_nip_4746   128        28925   
     E_nip_15351   3          6574    
      E_nip_7564   76         38354   
      E_nip_2568   160        94324   
      E_nip_6626   129        37226   
      E_nip_2847   175        70771   
      E_nip_4400   202        42169   
     E_nip_20720   18         3986    
      E_nip_1738   396        57098   
     E_nip_11307   30         20197   
      E_nip_3600   74         33180   
      E_nip_2637   190        48369   
     E_nip_14260   32         6990    
      E_nip_8292   83         27444   
     E_nip_10094   70         16197   
     E_nip_18062   14         5949    
     E_nip_14043   19         12450   
     E_nip_10494   10         23900   
     E_nip_10395   55         15994   
     E_nip_19934   16         4995    
     E_nip_10184   59         19569   
      E_nip_1155   344        101996  
     E_nip_13900   40         9954    
      E_nip_5113   186        35108   
       E_nip_279   297        212119  
     E_nip_10552   33         23384   
      E_nip_8357   101        25451   
      E_nip_9185   74         16726   
      E_nip_9187   63         24129   
     E_nip_17675   1          7444    
      E_nip_4553   185        34373   
     E_nip_10726   14         22958   
     E_nip_16109   11         9025    
     E_nip_16670   34         5610    
     E_nip_18187   21         5381    
      E_nip_6274   17         18334   
     E_nip_18137   14         3204    
     E_nip_13184   30         5173    
     E_nip_16614   15         7242    
     E_nip_16450   16         5268    
      E_nip_2317   298        63871   
     E_nip_14062   37         5946    
     E_nip_15696   18         9467    
     E_nip_20874   12         2221    
     E_nip_16124   28         5239    
     E_nip_15923   4          596     
     E_nip_18720   13         6261    
     E_nip_17363   11         7646    
       E_nip_418   495        132336  
     E_nip_13191   114        14590   
      E_nip_8831   78         20634   
      E_nip_3522   178        47450   
     E_nip_16025   27         5242    
     E_nip_12919   29         4912    
     E_nip_12258   31         6348    
     E_nip_13592   49         10369   
      E_nip_2266   181        57454   
       E_nip_171   583        179818  
      E_nip_6955   113        28221   
     E_nip_16737   8          8374    
      E_nip_7872   112        20019   
     E_nip_11954   66         11458   
      E_nip_1316   334        84557   
     E_nip_11133   51         14754   
     E_nip_10988   79         14704   
     E_nip_14452   30         3406    
     E_nip_16761   25         6815    
       E_nip_186   605        178323  
      E_nip_5223   144        34164   
     E_nip_10496   53         18405   
      E_nip_5274   122        41864   
     E_nip_15222   4          9724    
     E_nip_19083   3          6301    
      E_nip_6117   75         45063   
      E_nip_9981   60         16285   
      E_nip_2020   263        71448   
     E_nip_15941   33         6803    
      E_nip_8544   75         29272   
     E_nip_12111   52         15360   
     E_nip_18833   11         6493    
     E_nip_18827   23         4776    
     E_nip_13319   32         12113   
      E_nip_4842   172        35396   
      E_nip_8574   115        23650   
      E_nip_4391   178        46048   
     E_nip_20765   15         5151    
      E_nip_3784   162        40053   
      E_nip_2848   274        52023   
     E_nip_18476   19         3581    
     E_nip_10509   86         15301   
     E_nip_20264   21         2903    
      E_nip_5694   129        21944   
      E_nip_4467   192        35423   
      E_nip_7900   86         23046   
     E_nip_14716   18         3093    
     E_nip_11969   55         11422   
        E_nip_83   635        141358  
     E_nip_10974   53         14680   
     E_nip_20714   13         2197    
     E_nip_13109   33         8305    
     E_nip_11737   40         12689   
     E_nip_19617   12         1366    
     E_nip_10983   24         19457   
      E_nip_9075   74         19266   
      E_nip_3911   124        75589   
      E_nip_9705   67         10109   
     E_nip_10705   66         21227   
     E_nip_10031   73         14261   
     E_nip_14074   51         7345    
     E_nip_10221   65         19315   
     E_nip_12369   55         11690   
     E_nip_14607   43         8834    
     E_nip_16081   18         4633    
     E_nip_10163   48         19022   
      E_nip_8019   95         24040   
     E_nip_13978   38         10254   
     E_nip_20858   13         2670    
     E_nip_12704   13         15973   
      E_nip_2650   117        94980   
     E_nip_12548   61         10152   
     E_nip_19299   21         4829    
      E_nip_2606   197        56450   
     E_nip_10521   57         16279   
      E_nip_7500   92         21746   
     E_nip_14493   31         6353    
     E_nip_15749   4          9503    
      E_nip_2083   280        63375   
      E_nip_1936   305        63929   
      E_nip_1824   200        99259   
     E_nip_16238   31         7232    
     E_nip_10322   49         20484   
      E_nip_9193   90         19243   
      E_nip_6114   101        20251   
      E_nip_7186   112        31752   
      E_nip_9183   47         18460   
     E_nip_18085   4          7002    
     E_nip_20026   15         5207    
     E_nip_13004   21         10655   
     E_nip_12259   40         12595   
      E_nip_2588   161        81987   
     E_nip_10363   32         23865   
      E_nip_5678   127        24653   
     E_nip_16560   26         8073    
     E_nip_11045   57         14585   
      E_nip_2938   236        63898   
      E_nip_2579   219        48063   
     E_nip_17710   7          4499    
     E_nip_12428   42         8026    
       E_nip_451   433        115418  
     E_nip_12725   35         11574   
     E_nip_13673   28         9504    
      E_nip_3964   130        50466   
     E_nip_19818   12         2682    
      E_nip_3584   175        49330   
     E_nip_10286   60         12988   
     E_nip_20254   1          5481    
      E_nip_5901   167        35269   
     E_nip_10834   84         12052   
     E_nip_11687   68         13961   
      E_nip_3726   156        45107   
     E_nip_16978   18         7950    
     E_nip_13497   24         11932   
      E_nip_4987   150        38418   
     E_nip_20123   8          4374    
     E_nip_20387   1          5404    
      E_nip_1680   362        72807   
      E_nip_7295   86         22778   
     E_nip_15825   10         9105    
     E_nip_14285   45         7749    
      E_nip_4548   176        44541   
     E_nip_18806   3          3593    
     E_nip_14563   28         7268    
      E_nip_8967   85         21733   
      E_nip_1786   168        36375   
     E_nip_13180   54         9092    
     E_nip_10548   53         10631   
     E_nip_14755   29         10680   
      E_nip_6889   62         27904   
     E_nip_13933   46         9484    
      E_nip_5683   126        22276   
       E_nip_138   562        139623  
       E_nip_376   511        121145  
     E_nip_17315   14         7598    
      E_nip_6457   151        31879   
     E_nip_13043   27         10523   
     E_nip_13860   26         3886    
      E_nip_2851   153        75681   
     E_nip_12609   48         9582    
     E_nip_12308   44         9449    
      E_nip_8203   91         18256   
      E_nip_3596   193        45346   
       E_nip_409   472        131700  
     E_nip_20147   5          431     
     E_nip_13083   43         7426    
      E_nip_5142   56         59469   
      E_nip_6204   144        30622   
     E_nip_11028   37         14966   
      E_nip_7264   31         32538   
     E_nip_15507   23         9339    
     E_nip_19935   16         2950    
     E_nip_13908   20         10724   
      E_nip_6411   131        29130   
      E_nip_7605   62         23947   
      E_nip_2249   250        73501   
     E_nip_15511   15         9741    
     E_nip_15120   23         8961    
      E_nip_8085   62         11113   
      E_nip_6060   148        32099   
      E_nip_1485   200        90820   
     E_nip_11314   57         10357   
      E_nip_9144   72         12538   
     E_nip_20400   23         4024    
     E_nip_10112   73         10179   
     E_nip_14909   7          8363    
      E_nip_2049   237        51310   
      E_nip_4536   153        42094   
     E_nip_14100   26         11776   
      E_nip_7996   108        24192   
     E_nip_19157   3          6245    
     E_nip_18125   3          6138    
      E_nip_9667   101        16850   
      E_nip_2219   184        74188   
     E_nip_17321   15         5949    
     E_nip_15068   17         8311    
      E_nip_2449   206        72242   
     E_nip_19972   3          5662    
     E_nip_17593   2          7515    
      E_nip_1674   285        85966   
      E_nip_2790   249        43003   
      E_nip_1716   300        71248   
     E_nip_12139   38         14902   
       E_nip_557   440        149679  
      E_nip_6524   187        35720   
      E_nip_3206   186        44962   
      E_nip_7754   104        26439   
      E_nip_4877   119        19262   
      E_nip_2627   137        86632   
     E_nip_15873   13         6025    
      E_nip_8893   90         21679   
      E_nip_5980   159        36369   
     E_nip_10419   67         18182   
     E_nip_20692   5          759     
     E_nip_10546   64         12843   
     E_nip_20353   13         2832    
     E_nip_13770   13         11490   
     E_nip_17699   17         6206    
      E_nip_8558   55         23080   
      E_nip_3627   228        45156   
     E_nip_11022   25         13511   
      E_nip_8065   61         17973   
     E_nip_16315   10         3847    
      E_nip_8491   113        21384   
     E_nip_19140   7          1363    
      E_nip_3716   223        37441   
     E_nip_17109   21         3348    
      E_nip_1976   382        86029   
      E_nip_9153   57         20220   
     E_nip_10670   41         19439   
      E_nip_3051   253        52824   
     E_nip_10574   47         23372   
     E_nip_17873   20         5094    
      E_nip_6792   112        23530   
     E_nip_16529   5          8533    
     E_nip_12853   37         13478   
      E_nip_7126   87         35212   
     E_nip_13651   28         10972   
     E_nip_14635   20         10459   
       E_nip_622   317        148735  
      E_nip_2434   271        72382   
     E_nip_12304   43         9667    
     E_nip_15896   22         4294    
       E_nip_345   445        128915  
     E_nip_16763   26         4649    
      E_nip_5561   130        31918   
     E_nip_14673   3          11215   
      E_nip_6913   125        20180   
     E_nip_14233   12         11155   
      E_nip_7449   156        25423   
      E_nip_2521   284        66369   
     E_nip_17536   16         4001    
     E_nip_19199   27         4442    
     E_nip_10954   21         18904   
     E_nip_14677   16         9335    
      E_nip_4732   184        35342   
      E_nip_7844   52         13419   
      E_nip_8389   50         32325   
     E_nip_15097   12         10070   
     E_nip_15502   28         8398    
      E_nip_2911   169        68884   
      E_nip_3646   174        46846   
      E_nip_6108   151        40975   
      E_nip_9878   57         22765   
      E_nip_4002   139        38714   
     E_nip_14273   44         6666    
     E_nip_17420   18         2969    
      E_nip_8457   68         20018   
     E_nip_11251   63         13569   
     E_nip_10671   79         12247   
      E_nip_3794   126        52325   
     E_nip_10633   23         20525   
     E_nip_12007   64         12488   
      E_nip_5893   153        34205   
     E_nip_18397   28         4994    
     E_nip_14398   49         8938    
     E_nip_11909   61         10745   
     E_nip_14743   37         7322    
      E_nip_8645   71         23036   
     E_nip_10962   29         16792   
     E_nip_13897   33         9162    
     E_nip_17128   11         4344    
     E_nip_10071   39         25232   
      E_nip_9479   76         22623   
     E_nip_10773   52         9876    
     E_nip_12797   20         3348    
      E_nip_6694   84         37567   
      E_nip_1344   310        75712   
      E_nip_9877   27         24194   
     E_nip_11728   36         10315   
      E_nip_3334   195        56818   
     E_nip_16070   29         3946    
      E_nip_7404   137        24300   
      E_nip_4337   153        45513   
     E_nip_19858   16         3834    
     E_nip_17145   19         7906    
      E_nip_7189   70         35003   
      E_nip_3968   194        45202   
      E_nip_3352   287        54044   
     E_nip_15577   16         9694    
      E_nip_2268   260        74792   
     E_nip_18871   11         2915    
     E_nip_14418   1          11703   
      E_nip_9630   83         19629   
     E_nip_11810   45         9764    
     E_nip_13101   13         11770   
      E_nip_5206   113        28042   
     E_nip_10503   1          23966   
     E_nip_15127   25         5524    
     E_nip_20368   21         3626    
      E_nip_1229   370        80906   
     E_nip_16247   3          8907    
     E_nip_12101   8          17726   
     E_nip_15566   20         8602    
      E_nip_8415   100        24309   
     E_nip_13772   20         3938    
     E_nip_15683   22         8433    
      E_nip_2143   241        77292   
     E_nip_13425   40         7622    
     E_nip_11563   25         4914    
      E_nip_8759   88         28659   
     E_nip_16711   18         5014    
     E_nip_19087   15         4659    
      E_nip_2455   277        72730   
     E_nip_16432   13         6232    
     E_nip_18282   3          6978    
      E_nip_9608   80         15788   
      E_nip_1603   277        52071   
     E_nip_20977   5          5061    
     E_nip_15450   19         3360    
      E_nip_7764   60         32305   
      E_nip_7134   146        27934   
     E_nip_10915   66         11315   
      E_nip_9850   62         14284   
     E_nip_13115   133        14056   
     E_nip_10136   27         5202    
     E_nip_11454   40         15352   
     E_nip_10151   32         24123   
     E_nip_16615   3          2642    
      E_nip_2858   147        73951   
      E_nip_7301   128        23588   
     E_nip_11321   33         18961   
      E_nip_1726   234        89702   
     E_nip_11362   36         13969   
      E_nip_6800   146        23183   
     E_nip_17827   7          7189    
      E_nip_6218   115        33416   
      E_nip_3263   161        56435   
     E_nip_11495   43         11381   
       E_nip_748   392        127393  
     E_nip_19621   18         4272    
      E_nip_6312   136        24744   
      E_nip_1379   343        79953   
      E_nip_5002   107        40720   
      E_nip_9730   87         19969   
       E_nip_855   371        78008   
     E_nip_20376   8          3664    
     E_nip_14629   34         6701    
     E_nip_20780   4          5178    
      E_nip_2073   298        66939   
     E_nip_14578   25         5431    
     E_nip_11786   36         9277    
     E_nip_12471   41         8359    
      E_nip_1675   245        82427   
     E_nip_17053   1          8050    
     E_nip_19683   23         5062    
      E_nip_3428   202        43646   
     E_nip_10511   23         21004   
      E_nip_9433   63         19935   
     E_nip_11484   10         19884   
      E_nip_8246   90         20820   
     E_nip_15083   31         7725    
      E_nip_4841   164        29971   
     E_nip_13343   17         12375   
     E_nip_12445   46         12627   
      E_nip_3742   200        43623   
     E_nip_14395   44         7040    
      E_nip_5850   168        35337   
      E_nip_7294   62         37082   
      E_nip_1554   254        95277   
      E_nip_9470   97         19172   
     E_nip_10080   47         17994   
     E_nip_17002   12         4669    
     E_nip_13821   4          276     
     E_nip_14357   24         4983    
      E_nip_8720   74         23893   
      E_nip_5381   112        40386   
      E_nip_6578   127        32452   
     E_nip_13752   34         8792    
     E_nip_11599   42         11031   
     E_nip_19951   19         3654    
     E_nip_12641   36         10112   
     E_nip_19002   27         4174    
     E_nip_16659   39         7103    
     E_nip_10025   61         13885   
     E_nip_19379   17         4004    
     E_nip_18761   25         3986    
     E_nip_17744   16         6594    
     E_nip_20887   17         2845    
     E_nip_17080   14         5744    
     E_nip_16735   6          8382    
      E_nip_2725   284        64287   
      E_nip_7931   120        26277   
     E_nip_12563   26         15244   
      E_nip_5336   112        40584   
      E_nip_1366   319        95819   
      E_nip_8248   120        23848   
      E_nip_4601   163        34645   
     E_nip_10142   74         12339   
     E_nip_20041   23         2873    
      E_nip_7735   80         23723   
       E_nip_514   353        141701  
     E_nip_18093   11         5970    
     E_nip_11354   37         17739   
     E_nip_10806   55         14582   
      E_nip_2135   200        72460   
      E_nip_2632   220        51193   
     E_nip_11224   54         14215   
     E_nip_17598   22         6088    
       E_nip_712   475        88107   
      E_nip_2318   274        69631   
     E_nip_18303   4          6902    
      E_nip_6997   99         23419   
      E_nip_8516   98         20856   
      E_nip_5719   128        37553   
     E_nip_13893   8          12342   
      E_nip_9424   104        19694   
     E_nip_12065   1          17956   
      E_nip_7046   114        32587   
      E_nip_5089   130        43146   
      E_nip_5721   136        34529   
     E_nip_15394   3          9869    
     E_nip_18268   25         4751    
     E_nip_14323   38         6924    
      E_nip_1414   253        108723  
       E_nip_875   421        102812  
     E_nip_19829   4          5775    
     E_nip_10993   31         18245   
      E_nip_4380   113        46393   
      E_nip_4021   123        51019   
     E_nip_17920   13         1788    
     E_nip_16447   73         8668    
      E_nip_2377   229        61608   
      E_nip_7542   64         31842   
      E_nip_5589   115        34793   
     E_nip_20492   1          5346    
     E_nip_11346   49         16290   
     E_nip_18834   5          6006    
       E_nip_660   342        130644  
      E_nip_8359   54         28256   
     E_nip_16016   36         8884    
       E_nip_239   477        152617  
     E_nip_15366   23         4726    
      E_nip_8916   94         14612   
      E_nip_6197   132        22371   
      E_nip_6176   101        29664   
      E_nip_5857   164        33501   
     E_nip_12756   9          15154   
     E_nip_20029   4          5121    
      E_nip_1806   329        70613   
     E_nip_15847   26         8485    
     E_nip_11195   34         14497   
     E_nip_13653   17         5701    
     E_nip_14386   10         11696   
      E_nip_2458   267        50589   
     E_nip_17754   12         6434    
      E_nip_3470   210        50728   
     E_nip_12338   47         15180   
      E_nip_3474   95         46422   
      E_nip_8245   68         15672   
     E_nip_14573   30         7008    
     E_nip_10021   71         19754   
      E_nip_6221   124        37995   
     E_nip_10728   27         22682   
     E_nip_13493   22         9648    
     E_nip_17973   15         5681    
     E_nip_18238   14         3948    
      E_nip_8527   41         31958   
     E_nip_12561   47         10804   
     E_nip_10063   34         21781   
     E_nip_18057   19         4377    
      E_nip_6284   127        39277   
      E_nip_5008   141        37043   
      E_nip_7499   73         31063   
      E_nip_4358   161        50647   
     E_nip_20923   6          4710    
      E_nip_9282   111        22868   
     E_nip_12032   45         11628   
     E_nip_13467   15         13636   
     E_nip_12519   44         11263   
     E_nip_16376   20         3826    
     E_nip_12012   70         12461   
     E_nip_20753   18         4533    
      E_nip_7200   125        25220   
     E_nip_19887   20         5410    
      E_nip_9120   103        18599   
      E_nip_3147   151        34538   
      E_nip_2189   216        83738   
     E_nip_19848   14         3358    
     E_nip_11299   62         15128   
     E_nip_13287   14         14065   
      E_nip_3489   155        68933   
     E_nip_15506   9          8942    
     E_nip_14796   24         10091   
     E_nip_10677   55         13131   
     E_nip_19257   17         3659    
     E_nip_11338   60         10208   
      E_nip_4290   174        37173   
     E_nip_11007   37         11207   
      E_nip_4917   214        38547   
      E_nip_4044   106        61035   
     E_nip_17362   11         3742    
      E_nip_5978   140        35647   
     E_nip_20878   2          5126    
      E_nip_6241   95         31602   
     E_nip_14513   17         5287    
      E_nip_3180   185        79038   
     E_nip_15841   19         6290    
      E_nip_3722   265        56792   
     E_nip_10185   59         16333   
     E_nip_16382   13         8742    
     E_nip_14985   8          10542   
     E_nip_12968   36         6145    
      E_nip_6421   98         24809   
      E_nip_3454   216        41741   
     E_nip_19147   14         3646    
      E_nip_5851   108        21925   
      E_nip_6494   110        31689   
      E_nip_4274   176        37876   
       E_nip_732   479        104617  
       E_nip_382   464        164150  
     E_nip_19799   7          5543    
      E_nip_1077   418        94549   
     E_nip_12614   42         12045   
     E_nip_10436   45         23655   
     E_nip_14992   64         9827    
     E_nip_20941   20         3167    
      E_nip_9515   61         12186   
      E_nip_9466   31         24666   
     E_nip_17203   4          7820    
      E_nip_3768   150        61479   
     E_nip_18804   33         5788    
      E_nip_1362   280        64828   
      E_nip_6976   128        30913   
     E_nip_13735   23         3859    
     E_nip_12404   28         5670    
      E_nip_9440   74         16434   
     E_nip_15865   10         8855    
      E_nip_6609   118        33752   
     E_nip_18283   5          2758    
      E_nip_5218   138        39150   
      E_nip_2419   204        73900   
      E_nip_1623   6          127293  
      E_nip_8492   77         22434   
      E_nip_5044   127        17020   
     E_nip_19628   16         3834    
     E_nip_15931   21         5605    
     E_nip_17098   10         6858    
      E_nip_5383   123        29816   
     E_nip_18792   22         5898    
      E_nip_8274   52         18657   
     E_nip_18931   1          6421    
      E_nip_3684   224        45626   
     E_nip_19478   3          6028    
     E_nip_12881   38         9308    
      E_nip_7994   57         35445   
      E_nip_7380   60         39067   
     E_nip_11950   47         12107   
     E_nip_10687   21         22650   
      E_nip_6516   121        33748   
      E_nip_2734   196        50710   
     E_nip_16216   29         6501    
     E_nip_11104   57         9646    
     E_nip_12164   43         16493   
      E_nip_1658   297        67860   
      E_nip_3743   203        41954   
      E_nip_9255   79         21454   
     E_nip_18978   10         5080    
     E_nip_16965   33         5565    
       E_nip_770   243        139793  
     E_nip_13441   14         13823   
     E_nip_20768   8          5097    
      E_nip_8559   75         21859   
     E_nip_20962   12         4560    
     E_nip_13907   36         6604    
      E_nip_3006   219        42603   
     E_nip_11572   13         18597   
     E_nip_15520   14         9517    
      E_nip_3061   192        61208   
      E_nip_6644   117        15653   
     E_nip_13059   26         9164    
     E_nip_10298   57         9258    
     E_nip_20191   13         1483    
      E_nip_2540   335        71604   
     E_nip_15645   13         9605    
      E_nip_1205   353        97951   
      E_nip_8509   71         23310   
      E_nip_4679   112        51664   
      E_nip_1213   277        108686  
       E_nip_144   574        109627  
      E_nip_5957   119        37896   
     E_nip_18469   3          6818    
      E_nip_8612   74         14175   
     E_nip_15403   6          9927    
      E_nip_5682   169        36197   
      E_nip_4352   152        51690   
      E_nip_8257   28         18254   
      E_nip_7681   103        27337   
     E_nip_18613   17         3941    
     E_nip_15782   24         6206    
      E_nip_8012   80         22610   
      E_nip_2045   266        51441   
      E_nip_6005   145        33856   
      E_nip_3822   162        33437   
      E_nip_8677   88         20206   
     E_nip_19475   13         4953    
      E_nip_1829   337        81478   
     E_nip_16798   33         6203    
     E_nip_12696   18         14859   
      E_nip_7022   107        29801   
      E_nip_5440   91         47329   
      E_nip_9743   78         20936   
     E_nip_17545   19         7141    
     E_nip_14205   33         5329    
      E_nip_3045   240        54589   
     E_nip_18251   18         5582    
      E_nip_4276   136        29595   
     E_nip_16598   4          8487    
     E_nip_20079   9          4583    
     E_nip_18230   23         3422    
      E_nip_5289   186        36837   
      E_nip_5690   136        31612   
     E_nip_19493   13         1953    
      E_nip_3902   172        51965   
     E_nip_13014   38         6486    
     E_nip_11709   37         10678   
      E_nip_7262   91         31825   
      E_nip_9945   81         20152   
     E_nip_17000   5          8079    
      E_nip_1813   313        70596   
     E_nip_12678   25         13468   
     E_nip_20245   1          5491    
      E_nip_8469   104        17487   
     E_nip_18673   22         5607    
      E_nip_5353   123        31491   
     E_nip_14027   36         5971    
      E_nip_3894   138        60656   
     E_nip_15060   6          10307   
     E_nip_14749   23         4740    
     E_nip_15540   17         9281    
      E_nip_9080   57         18453   
     E_nip_18915   6          3456    
      E_nip_6998   134        31704   
     E_nip_15007   28         7911    
     E_nip_13211   11         14528   
      E_nip_8487   78         17631   
     E_nip_12562   27         14920   
     E_nip_13792   23         12925   
      E_nip_9542   57         11436   
     E_nip_17565   12         7220    
     E_nip_18717   14         1921    
     E_nip_13787   17         11184   
      E_nip_2917   197        42338   
      E_nip_1572   204        61670   
      E_nip_8126   110        26215   
     E_nip_14999   38         5626    
     E_nip_16630   31         5785    
      E_nip_1441   250        55949   
     E_nip_13478   20         12728   
     E_nip_18366   5          1763    
      E_nip_3565   137        74274   
     E_nip_17044   13         7995    
      E_nip_3110   210        64419   
     E_nip_11173   52         9455    
      E_nip_9567   80         18973   
      E_nip_1059   419        110695  
      E_nip_3888   237        58566   
     E_nip_11427   57         12698   
      E_nip_8202   65         12717   
     E_nip_11320   16         20467   
       E_nip_248   612        143011  
     E_nip_13282   22         5696    
     E_nip_12529   27         15593   
      E_nip_8926   58         27670   
     E_nip_10952   56         15975   
     E_nip_11985   52         13403   
     E_nip_20438   6          2816    
      E_nip_9457   75         21649   
     E_nip_18089   23         6636    
     E_nip_12480   31         14318   
      E_nip_7159   87         24469   
      E_nip_3962   189        55093   
     E_nip_17773   11         6614    
      E_nip_1560   349        83846   
      E_nip_8269   76         19270   
      E_nip_7959   120        27139   
      E_nip_7515   136        26497   
     E_nip_13119   42         11367   
      E_nip_1083   387        72174   
     E_nip_14415   30         8047    
      E_nip_1110   360        108346  
     E_nip_16850   2          7577    
     E_nip_19463   6          552     
     E_nip_18677   27         3998    
     E_nip_16330   11         8757    
      E_nip_6624   86         33834   
      E_nip_8884   17         11422   
      E_nip_7712   103        24357   
     E_nip_13361   16         9674    
       E_nip_658   376        126381  
     E_nip_13398   27         7809    
     E_nip_14512   12         9988    
      E_nip_9481   65         19984   
      E_nip_6921   174        21533   
     E_nip_16466   7          8432    
      E_nip_4213   164        52347   
      E_nip_2961   221        61093   
     E_nip_19469   17         3268    
      E_nip_2629   263        65849   
     E_nip_17622   12         5726    
     E_nip_16024   13         6036    
      E_nip_5247   131        46312   
      E_nip_5743   182        30100   
     E_nip_18122   3          7101    
       E_nip_139   555        148912  
      E_nip_2099   188        89301   
      E_nip_3572   105        66649   
     E_nip_10908   65         13754   
      E_nip_2203   291        59333   
      E_nip_8311   56         30708   
     E_nip_11480   56         12218   
      E_nip_7494   78         25086   
     E_nip_20155   4          5216    
      E_nip_4444   123        54030   
      E_nip_9127   25         30398   
     E_nip_14590   93         6274    
     E_nip_16972   13         4827    
     E_nip_12999   30         14648   
      E_nip_7965   79         25905   
     E_nip_14955   7          7715    
      E_nip_8820   62         24166   
      E_nip_8795   63         14011   
       E_nip_215   715        154988  
       E_nip_607   296        57953   
      E_nip_2842   160        68767   
     E_nip_17792   9          6980    
      E_nip_5543   107        36971   
     E_nip_10504   80         12162   
      E_nip_6783   87         30603   
     E_nip_20407   8          5190    
     E_nip_13100   13         2101    
      E_nip_5173   154        24163   
      E_nip_6902   125        30001   
      E_nip_8337   65         31020   
     E_nip_19726   8          4557    
      E_nip_5052   134        40791   
     E_nip_15549   12         9004    
      E_nip_8981   33         26485   
      E_nip_4663   156        47086   
     E_nip_17706   21         4294    
     E_nip_17756   18         3434    
     E_nip_20322   12         2998    
     E_nip_18128   20         5900    
     E_nip_10898   65         14952   
     E_nip_14003   36         10145   
      E_nip_4916   159        29278   
     E_nip_18027   13         5943    
      E_nip_4056   124        65205   
      E_nip_4801   174        32933   
     E_nip_12550   47         9005    
       E_nip_555   364        140724  
      E_nip_4397   195        49695   
      E_nip_2755   190        68419   
     E_nip_10972   47         12228   
     E_nip_18858   10         4621    
     E_nip_13259   43         9369    
      E_nip_8989   233        30530   
      E_nip_4800   123        33126   
      E_nip_2944   235        56776   
     E_nip_19180   9          3253    
      E_nip_5668   164        44102   
      E_nip_4194   131        45487   
      E_nip_2728   229        49884   
     E_nip_16171   4          8972    
     E_nip_17448   18         4923    
     E_nip_15715   19         5991    
     E_nip_14746   5          10900   
      E_nip_5771   1          1977    
     E_nip_14504   29         8457    
      E_nip_1367   348        87610   
     E_nip_10725   50         16845   
      E_nip_4496   83         55162   
      E_nip_9092   84         24470   
     E_nip_12307   29         15749   
      E_nip_1624   343        85216   
      E_nip_7773   48         36557   
      E_nip_2046   331        69430   
      E_nip_8407   50         33066   
      E_nip_9831   73         16569   
      E_nip_6042   102        43970   
     E_nip_14933   12         1474    
     E_nip_10092   90         20076   
     E_nip_18540   3          6389    
     E_nip_14041   8          12371   
     E_nip_19730   14         2603    
      E_nip_1404   283        84124   
     E_nip_12412   56         10200   
     E_nip_18552   15         4229    
     E_nip_14046   33         5073    
     E_nip_13135   63         10323   
     E_nip_10867   64         16792   
     E_nip_20120   8          3432    
      E_nip_7415   142        31619   
     E_nip_19732   16         5465    
      E_nip_4339   173        26567   
      E_nip_8298   62         8135    
      E_nip_1750   428        73342   
     E_nip_19654   11         5462    
      E_nip_5988   111        29673   
     E_nip_15606   20         4019    
     E_nip_12528   16         16149   
     E_nip_10950   42         16943   
       E_nip_923   402        90840   
      E_nip_5813   85         51149   
      E_nip_3517   202        66280   
     E_nip_15356   19         7626    
     E_nip_13245   37         9207    
     E_nip_10518   61         20750   
      E_nip_4078   245        46507   
       E_nip_553   494        98830   
     E_nip_10666   90         15857   
     E_nip_10622   63         18259   
       E_nip_886   475        114643  
      E_nip_7079   106        30822   
     E_nip_18734   1          6578    
      E_nip_6001   127        30657   
      E_nip_7713   60         27175   
     E_nip_10765   62         15445   
     E_nip_17222   13         6641    
     E_nip_17093   19         6808    
     E_nip_12744   26         11937   
      E_nip_3736   174        48506   
       E_nip_278   529        183246  
     E_nip_10722   32         16730   
     E_nip_11176   56         8670    
     E_nip_16956   21         5005    
      E_nip_9221   117        21131   
      E_nip_7053   80         28253   
     E_nip_10482   55         15571   
      E_nip_5281   130        35659   
      E_nip_3988   149        61032   
     E_nip_10644   54         10527   
     E_nip_10577   52         16499   
     E_nip_20637   18         4439    
     E_nip_10067   73         13098   
        E_nip_56   683        249721  
      E_nip_4594   220        43979   
      E_nip_7847   50         34536   
      E_nip_9234   85         20794   
     E_nip_20560   9          1568    
      E_nip_3685   139        55316   
      E_nip_2972   139        72584   
     E_nip_19568   16         2855    
     E_nip_16280   27         6131    
     E_nip_11546   53         12371   
     E_nip_18850   23         4945    
      E_nip_8390   60         12499   
     E_nip_13883   22         5672    
     E_nip_13848   12         12228   
      E_nip_9389   77         18337   
     E_nip_16928   15         7230    
      E_nip_1392   218        78882   
     E_nip_10397   92         12695   
      E_nip_4602   182        28806   
      E_nip_7131   142        24540   
     E_nip_20738   8          5183    
     E_nip_10161   90         16036   
      E_nip_8112   64         25739   
      E_nip_5051   194        36486   
      E_nip_8289   99         17748   
      E_nip_1645   245        75686   
     E_nip_11586   22         19460   
     E_nip_13347   36         12738   
     E_nip_17068   11         7982    
      E_nip_8084   39         31167   
      E_nip_4098   191        36377   
     E_nip_12476   20         14775   
      E_nip_2192   251        74490   
     E_nip_17808   19         2700    
     E_nip_12780   30         12950   
     E_nip_15581   19         5762    
     E_nip_19061   1          6239    
     E_nip_12918   52         12783   
     E_nip_19771   22         4985    
      E_nip_8611   53         30193   
      E_nip_9480   60         24894   
      E_nip_4995   139        38806   
     E_nip_12575   33         6895    
     E_nip_13357   20         13268   
     E_nip_19976   10         5651    
      E_nip_4255   170        40145   
     E_nip_11828   26         9249    
      E_nip_3956   185        41406   
     E_nip_19301   11         5731    
     E_nip_19399   8          5965    
     E_nip_10100   52         14485   
     E_nip_10323   37         10150   
     E_nip_15651   27         5779    
      E_nip_9370   55         24219   
     E_nip_15707   3          5838    
      E_nip_1963   189        67711   
      E_nip_4172   217        38348   
      E_nip_4393   97         61609   
      E_nip_1400   354        69261   
     E_nip_13203   19         14218   
      E_nip_6585   94         22418   
     E_nip_17969   5          6599    
     E_nip_19206   13         3602    
      E_nip_6483   83         32978   
     E_nip_10520   46         15028   
      E_nip_1223   326        90859   
      E_nip_7177   107        26543   
     E_nip_15626   13         9113    
     E_nip_11605   41         7486    
     E_nip_19624   6          4470    
      E_nip_7241   89         14951   
      E_nip_5821   128        37964   
     E_nip_16043   21         4531    
       E_nip_299   525        142611  
      E_nip_4699   173        32460   
      E_nip_3324   166        59364   
      E_nip_6668   124        27992   
     E_nip_17492   25         3091    
     E_nip_15142   27         5679    
     E_nip_11283   55         7468    
     E_nip_20108   21         4969    
      E_nip_2299   250        83315   
     E_nip_19955   9          4166    
      E_nip_3868   151        36963   
     E_nip_16047   19         8294    
      E_nip_3434   174        61945   
      E_nip_8164   82         24225   
      E_nip_8936   62         13045   
      E_nip_9487   64         18436   
      E_nip_7928   134        24566   
      E_nip_7571   86         37039   
     E_nip_15710   20         7178    
      E_nip_6878   98         17907   
      E_nip_2621   279        64110   
      E_nip_6292   132        34335   
     E_nip_20180   13         5326    
      E_nip_9746   69         12595   
      E_nip_6883   57         41543   
     E_nip_15457   26         5557    
      E_nip_2394   208        41110   
     E_nip_18221   3          6800    
     E_nip_13535   1          13721   
     E_nip_13434   49         9507    
      E_nip_3483   135        60044   
      E_nip_2617   196        63666   
     E_nip_17323   20         5393    
     E_nip_16368   15         7871    
      E_nip_5030   138        30280   
      E_nip_3490   210        43620   
     E_nip_16062   37         4444    
     E_nip_20258   13         3681    
     E_nip_20854   9          2303    
      E_nip_6919   134        25533   
     E_nip_12467   50         11370   
      E_nip_8880   92         24888   
      E_nip_8722   24         28592   
      E_nip_3281   273        51951   
      E_nip_6024   108        30827   
      E_nip_4950   129        41049   
      E_nip_9496   13         4904    
     E_nip_15817   32         5899    
     E_nip_19065   22         3852    
      E_nip_4415   250        46692   
     E_nip_16421   1          404     
     E_nip_18066   3          7147    
     E_nip_16259   30         7053    
     E_nip_12976   70         11898   
     E_nip_16335   39         6077    
     E_nip_10759   35         18418   
      E_nip_5292   135        43161   
     E_nip_15757   30         6386    
      E_nip_9320   328        29364   
     E_nip_15771   41         7524    
     E_nip_20130   24         2867    
      E_nip_9699   46         19859   
     E_nip_18520   15         4791    
      E_nip_1727   281        71337   
     E_nip_17165   7          7852    
      E_nip_7935   52         32751   
     E_nip_15719   38         6014    
      E_nip_2539   208        66640   
       E_nip_957   294        94430   
      E_nip_9918   69         13059   
      E_nip_6417   110        26081   
      E_nip_1028   405        79816   
      E_nip_9098   100        21640   
     E_nip_20405   24         2398    
     E_nip_11020   28         14069   
     E_nip_19853   35         4849    
     E_nip_17343   19         3997    
      E_nip_7925   52         34318   
     E_nip_10287   65         16038   
      E_nip_8429   72         29974   
     E_nip_12732   26         9632    
     E_nip_11023   52         16522   
      E_nip_3703   227        46189   
     E_nip_16775   23         5219    
      E_nip_4570   103        57130   
     E_nip_17197   9          7487    
     E_nip_19372   21         4549    
     E_nip_18010   5          7168    
     E_nip_16476   4          8628    
     E_nip_15685   21         6184    
      E_nip_5400   94         45789   
      E_nip_8312   98         20338   
     E_nip_13325   12         12690   
     E_nip_16403   23         4468    
     E_nip_12098   51         14327   
      E_nip_6558   116        22935   
     E_nip_14383   41         9385    
      E_nip_8314   118        16704   
      E_nip_7457   80         17629   
     E_nip_17654   3          6779    
     E_nip_10390   62         12847   
      E_nip_4304   160        29407   
     E_nip_11407   39         14335   
      E_nip_1280   374        75172   
     E_nip_12291   19         17109   
     E_nip_18742   20         6025    
       E_nip_449   354        126319  
      E_nip_8951   36         30285   
     E_nip_17352   25         6303    
      E_nip_9563   49         10414   
     E_nip_12193   40         7556    
     E_nip_19547   22         3624    
      E_nip_6866   85         18615   
     E_nip_20495   15         5095    
     E_nip_20817   1          5161    
      E_nip_5520   154        37793   
      E_nip_8435   73         24985   
       E_nip_233   481        160434  
      E_nip_7205   87         32724   
      E_nip_4082   199        47044   
     E_nip_11462   42         10396   
      E_nip_6075   93         26121   
      E_nip_9768   75         18563   
     E_nip_16416   22         5958    
     E_nip_15249   14         8337    
     E_nip_10648   59         14414   
     E_nip_13967   32         5607    
     E_nip_10745   23         21729   
     E_nip_11900   73         15243   
     E_nip_20750   22         4625    
      E_nip_1656   198        109442  
     E_nip_18894   6          6412    
       E_nip_442   558        128717  
     E_nip_20731   2          5207    
     E_nip_13401   15         7015    
      E_nip_9256   30         7193    
     E_nip_11033   48         16070   
      E_nip_9997   82         16853   
     E_nip_16300   15         7495    
     E_nip_15496   30         8009    
     E_nip_15062   20         5392    
       E_nip_961   315        80061   
      E_nip_4469   202        48179   
      E_nip_5884   149        28017   
     E_nip_14648   24         6083    
     E_nip_19438   11         5536    
     E_nip_16502   17         2010    
      E_nip_5023   114        45994   
     E_nip_11380   45         19443   
     E_nip_12863   28         8557    
      E_nip_9352   51         15405   
       E_nip_496   607        134608  
     E_nip_13689   18         12894   
      E_nip_9241   61         11897   
      E_nip_3607   164        63060   
      E_nip_1169   302        113729  
       E_nip_858   437        96612   
     E_nip_20958   15         3464    
      E_nip_2809   167        74856   
      E_nip_2310   200        82360   
      E_nip_7760   59         31640   
      E_nip_6239   127        33183   
      E_nip_6678   89         27917   
      E_nip_9844   46         13808   
     E_nip_11209   62         10440   
      E_nip_4460   220        53651   
     E_nip_16713   8          8330    
     E_nip_14839   25         6256    
     E_nip_14351   23         11605   
     E_nip_11206   51         9579    
      E_nip_1576   280        51654   
     E_nip_12538   52         8693    
      E_nip_4425   81         61255   
      E_nip_5079   164        44650   
     E_nip_16345   23         8567    
     E_nip_14067   44         6412    
     E_nip_14707   23         8502    
      E_nip_6896   102        31042   
     E_nip_20822   4          4831    
      E_nip_5059   159        41936   
     E_nip_16804   11         2181    
      E_nip_5329   183        39803   
     E_nip_13462   51         7299    
     E_nip_16776   18         5237    
      E_nip_1387   388        87128   
     E_nip_17985   81         7187    
      E_nip_5815   180        33672   
     E_nip_20017   9          2793    
      E_nip_4533   204        48432   
      E_nip_2165   371        57110   
     E_nip_20557   3          5293    
       E_nip_822   505        123725  
     E_nip_15151   8          9770    
      E_nip_8198   63         14251   
     E_nip_12810   56         9654    
      E_nip_8099   111        15791   
     E_nip_12595   63         13846   
      E_nip_3616   242        41625   
      E_nip_3139   294        63308   
     E_nip_17581   21         5166    
     E_nip_13291   16         12871   
     E_nip_15357   35         9157    
     E_nip_16525   15         8244    
      E_nip_1168   282        52320   
     E_nip_20105   2          5585    
      E_nip_5985   110        41948   
      E_nip_4521   217        39115   
     E_nip_10681   17         22895   
     E_nip_14943   9          10440   
      E_nip_7716   123        20078   
      E_nip_3007   199        58050   
      E_nip_5039   99         51677   
     E_nip_17993   1          7187    
      E_nip_5787   112        25490   
     E_nip_12202   39         15160   
      E_nip_3131   135        65103   
     E_nip_15427   4          9907    
     E_nip_10566   73         10983   
      E_nip_6717   112        31861   
     E_nip_16140   25         5102    
      E_nip_6499   169        29220   
      E_nip_5908   101        36005   
      E_nip_7120   60         41470   
     E_nip_10217   1          1454    
      E_nip_6700   124        31778   
      E_nip_8586   43         30849   
       E_nip_899   351        102971  
      E_nip_6400   150        31996   
     E_nip_17647   24         3370    
     E_nip_13379   30         9341    
      E_nip_9804   35         26633   
     E_nip_13240   53         7776    
      E_nip_7635   80         32828   
     E_nip_11431   64         13088   
     E_nip_15794   39         7186    
      E_nip_5287   96         26254   
     E_nip_20732   13         3976    
     E_nip_10267   66         13069   
     E_nip_14435   2          11655   
     E_nip_17465   27         6419    
      E_nip_8525   83         16331   
      E_nip_8320   96         24867   
     E_nip_11622   50         12834   
      E_nip_9524   34         8829    
     E_nip_17531   5          776     
       E_nip_638   294        150828  
      E_nip_7671   41         18424   
     E_nip_10306   94         16031   
     E_nip_17392   11         3873    
      E_nip_8991   100        17014   
      E_nip_1492   291        54129   
     E_nip_16250   34         8899    
     E_nip_10069   110        25701   
     E_nip_18017   1          7178    
     E_nip_14720   12         8693    
      E_nip_2490   273        58518   
      E_nip_2866   159        38314   
     E_nip_12071   45         9927    
     E_nip_13649   35         10524   
      E_nip_7504   130        22934   
      E_nip_2258   265        66722   
      E_nip_7446   92         18681   
     E_nip_18432   15         6237    
     E_nip_19133   19         3100    
      E_nip_8021   59         32197   
     E_nip_15664   15         2188    
     E_nip_19104   27         5425    
      E_nip_5895   95         44118   
      E_nip_7840   71         29824   
     E_nip_13481   6          9959    
     E_nip_18370   14         1854    
     E_nip_13163   43         11152   
      E_nip_8685   41         29187   
     E_nip_19957   16         2395    
     E_nip_14300   14         2970    
      E_nip_3900   162        41322   
      E_nip_2715   266        52030   
       E_nip_738   389        97590   
      E_nip_5445   67         41562   
     E_nip_13609   25         5411    
     E_nip_15178   9          9796    
     E_nip_20541   6          4586    
     E_nip_14856   18         10557   
     E_nip_13591   30         11169   
     E_nip_19787   4          5797    
     E_nip_14413   1          11715   
      E_nip_4997   124        36924   
     E_nip_15790   20         8629    
     E_nip_20047   3          5621    
      E_nip_7279   95         32506   
     E_nip_20366   1          5412    
     E_nip_15239   18         8747    
     E_nip_18076   16         4683    
      E_nip_9325   34         28671   
      E_nip_9769   61         15356   
     E_nip_15807   7          9357    
     E_nip_13510   28         5371    
      E_nip_4821   113        48457   
     E_nip_13387   18         13995   
     E_nip_10747   47         14196   
     E_nip_15316   30         7255    
      E_nip_2058   326        73144   
      E_nip_8801   43         30105   
      E_nip_5750   166        41994   
      E_nip_3799   142        45587   
      E_nip_4714   166        35783   
       E_nip_137   575        190710  
      E_nip_4463   185        41196   
      E_nip_5352   91         20060   
      E_nip_6476   127        25809   
     E_nip_17687   3          7434    
     E_nip_18790   18         5923    
      E_nip_3024   198        71048   
      E_nip_4301   216        43058   
      E_nip_7401   144        24385   
     E_nip_11421   47         11045   
     E_nip_17692   24         5198    
      E_nip_8060   87         25550   
      E_nip_6982   101        21100   
      E_nip_6307   77         36068   
      E_nip_8933   71         24385   
      E_nip_5646   146        33028   
      E_nip_2211   228        56428   
     E_nip_13569   38         8031    
     E_nip_16924   27         4398    
     E_nip_19216   19         4504    
     E_nip_17099   40         7430    
      E_nip_8888   78         24365   
     E_nip_10340   84         14694   
     E_nip_10894   78         12483   
      E_nip_3244   186        63619   
      E_nip_3012   220        54584   
     E_nip_18601   17         2211    
      E_nip_4438   148        42300   
     E_nip_15510   17         9306    
     E_nip_14388   2          11764   
     E_nip_10775   32         15352   
      E_nip_3071   176        46376   
     E_nip_17395   22         4783    
      E_nip_1781   258        56506   
      E_nip_7669   72         32460   
     E_nip_18399   17         4953    
     E_nip_11434   57         17136   
     E_nip_12456   13         16728   
      E_nip_1029   308        124238  
      E_nip_6026   130        34557   
     E_nip_20510   5          1485    
     E_nip_20420   28         3155    
      E_nip_6547   58         47342   
      E_nip_8163   62         23060   
      E_nip_9908   59         23260   
      E_nip_9777   62         14225   
     E_nip_14639   24         10210   
      E_nip_8758   87         15790   
     E_nip_12587   41         12816   
     E_nip_19938   1          5685    
     E_nip_16875   8          4965    
      E_nip_9805   19         1759    
     E_nip_14968   33         5842    
     E_nip_13159   42         11172   
      E_nip_8514   131        24562   
      E_nip_1770   383        77629   
      E_nip_9441   36         11407   
     E_nip_16497   4          8111    
     E_nip_15682   3          9601    
      E_nip_5730   142        30939   
      E_nip_4768   270        54522   
     E_nip_13607   30         12448   
      E_nip_5285   137        20893   
      E_nip_6359   99         29081   
     E_nip_13543   20         13614   
     E_nip_12270   5          16919   
      E_nip_7836   100        24486   
     E_nip_18914   3          2951    
      E_nip_8510   86         19015   
      E_nip_3659   223        48245   
     E_nip_19264   31         4142    
      E_nip_2732   214        70777   
      E_nip_7977   83         30785   
     E_nip_18410   22         3985    
      E_nip_1249   365        93933   
     E_nip_16303   21         4989    
      E_nip_8321   60         25120   
     E_nip_16645   2          8466    
       E_nip_414   390        167013  
      E_nip_7691   72         28316   
     E_nip_17437   18         4837    
     E_nip_12298   48         10389   
     E_nip_20939   7          4277    
      E_nip_3878   188        52917   
     E_nip_11866   31         12620   
     E_nip_11082   38         18934   
     E_nip_14320   34         9868    
     E_nip_13669   33         8117    
     E_nip_17114   5          7961    
     E_nip_14468   34         7981    
     E_nip_19712   5          5285    
      E_nip_8118   123        23872   
      E_nip_6492   154        28866   
      E_nip_6784   102        30433   
      E_nip_6387   154        27725   
     E_nip_16532   16         7429    
     E_nip_20536   12         3236    
      E_nip_4318   139        33304   
      E_nip_2439   248        60879   
      E_nip_7725   66         31515   
     E_nip_13356   30         7728    
      E_nip_2379   276        67700   
     E_nip_13912   28         11918   
      E_nip_4120   178        40232   
      E_nip_5636   102        37771   
      E_nip_6640   90         38690   
     E_nip_20873   10         1700    
     E_nip_12583   62         11466   
      E_nip_5265   195        41273   
      E_nip_1662   306        80104   
     E_nip_11215   49         12234   
     E_nip_15112   20         4163    
      E_nip_7543   73         28640   
     E_nip_13381   36         6684    
     E_nip_17159   16         5279    
      E_nip_5860   124        38948   
     E_nip_12755   33         14441   
      E_nip_4718   173        43173   
      E_nip_4932   88         53016   
     E_nip_14857   28         8079    
     E_nip_17271   5          7804    
      E_nip_8436   87         19102   
     E_nip_17871   36         4717    
     E_nip_17559   3          7550    
      E_nip_1035   335        111976  
     E_nip_10825   49         19994   
      E_nip_3592   192        42566   
     E_nip_17524   14         7413    
     E_nip_12606   41         9651    
      E_nip_6029   130        26021   
     E_nip_12284   11         17250   
     E_nip_12801   58         8541    
      E_nip_9198   75         19339   
     E_nip_19470   20         5805    
      E_nip_8070   82         21580   
     E_nip_20782   13         4256    
      E_nip_2307   242        73877   
     E_nip_20568   11         1938    
     E_nip_16573   22         8068    
      E_nip_6325   108        36582   
      E_nip_8411   95         22725   
     E_nip_12689   10         16028   
     E_nip_20145   7          4387    
     E_nip_19448   10         1833    
      E_nip_3349   217        46040   
      E_nip_3857   142        33176   
      E_nip_7218   156        29850   
       E_nip_755   493        114993  
      E_nip_1470   337        70849   
      E_nip_7429   141        33577   
     E_nip_18499   18         4922    
     E_nip_18645   15         5975    
     E_nip_16801   27         5926    
      E_nip_3815   145        65078   
      E_nip_5480   121        33428   
     E_nip_16267   11         8837    
     E_nip_15864   7          9359    
     E_nip_13892   35         9182    
      E_nip_1592   255        71390   
     E_nip_14335   23         5815    
      E_nip_1469   331        80397   
     E_nip_19188   4          5580    
     E_nip_15411   3          9929    
     E_nip_12553   43         6005    
     E_nip_18765   12         4626    
      E_nip_2644   248        50781   
      E_nip_9485   58         19906   
     E_nip_16690   36         7476    
     E_nip_15785   11         9095    
      E_nip_3563   182        50050   
     E_nip_13030   50         7894    
     E_nip_12957   28         5197    
     E_nip_17040   3          7794    
      E_nip_7148   129        23948   
     E_nip_14917   15         10551   
      E_nip_5139   129        39308   
      E_nip_5713   143        33487   
      E_nip_9368   107        16737   
      E_nip_8462   80         18587   
     E_nip_17318   17         4389    
      E_nip_7825   123        22119   
     E_nip_18930   13         3153    
     E_nip_20314   12         5394    
     E_nip_14773   14         10987   
     E_nip_13741   37         8159    
     E_nip_20828   20         3905    
     E_nip_18487   10         6796    
      E_nip_9616   74         14832   
     E_nip_19868   12         4992    
      E_nip_4744   191        41225   
      E_nip_8094   89         23270   
      E_nip_9495   63         21176   
     E_nip_14767   21         3881    
      E_nip_5695   83         31381   
     E_nip_15927   5          9248    
     E_nip_14915   34         6060    
      E_nip_6962   135        25071   
       E_nip_993   353        127740  
      E_nip_9612   60         17076   
      E_nip_8683   63         28181   
      E_nip_5541   97         48506   
     E_nip_17805   19         3461    
     E_nip_15937   37         7476    
     E_nip_16571   17         4823    
      E_nip_4514   110        53611   
      E_nip_3249   211        50875   
     E_nip_19479   6          5986    
     E_nip_13074   46         12483   
      E_nip_9924   33         25468   
     E_nip_12013   36         11442   
      E_nip_7534   111        30239   
     E_nip_13674   29         7096    
     E_nip_14287   2          11969   
      E_nip_1764   216        99968   
     E_nip_11095   35         18238   
      E_nip_4707   190        39548   
      E_nip_3897   206        50259   
      E_nip_7862   53         28485   
        E_nip_57   667        251789  
      E_nip_9772   71         15070   
     E_nip_19492   17         3430    
      E_nip_1799   150        99251   
     E_nip_11466   59         12696   
     E_nip_17004   20         6750    
      E_nip_7853   64         34600   
      E_nip_2115   237        81539   
     E_nip_19167   12         5608    
      E_nip_6137   24         5305    
      E_nip_5848   125        27879   
      E_nip_2087   275        64864   
     E_nip_14885   11         2543    
      E_nip_8900   59         25120   
      E_nip_9223   52         20940   
     E_nip_12795   36         10449   
      E_nip_6801   127        27902   
     E_nip_17327   8          7749    
      E_nip_2393   264        68681   
     E_nip_15019   31         5078    
      E_nip_4119   173        41877   
     E_nip_11146   62         12171   
      E_nip_3022   179        69875   
      E_nip_1725   258        63221   
     E_nip_10182   45         22087   
      E_nip_6089   95         30425   
      E_nip_6497   124        38834   
      E_nip_5315   128        43934   
       E_nip_287   475        142879  
     E_nip_14246   7          12033   
      E_nip_1096   311        103374  
      E_nip_2838   240        70886   
      E_nip_7787   2          136     
      E_nip_7982   48         34149   
     E_nip_13293   5          14305   
      E_nip_6344   82         23254   
     E_nip_18225   21         5214    
     E_nip_18980   20         6128    
     E_nip_14129   36         8158    
      E_nip_2649   273        47379   
      E_nip_7128   84         34590   
      E_nip_2156   202        84346   
     E_nip_20680   3          4962    
      E_nip_2173   251        72633   
      E_nip_8551   46         22700   
     E_nip_15075   8          10319   
      E_nip_7646   51         30574   
      E_nip_9197   93         24000   
      E_nip_8606   75         19572   
      E_nip_7984   149        25866   
     E_nip_13007   36         5610    
     E_nip_19357   4          6113    
      E_nip_7481   105        26293   
      E_nip_3819   214        39761   
     E_nip_15515   27         8099    
     E_nip_14565   8          11003   
     E_nip_19641   13         2485    
     E_nip_11851   27         14364   
      E_nip_3377   204        51503   
     E_nip_18605   19         2688    
      E_nip_7815   98         27459   
      E_nip_6207   94         33793   
     E_nip_11441   13         15422   
     E_nip_16786   22         4774    
     E_nip_16231   37         6594    
     E_nip_15254   25         5882    
     E_nip_19523   8          5345    
     E_nip_18247   18         3309    
      E_nip_3231   226        64691   
     E_nip_10413   94         14882   
      E_nip_5532   127        32512   
      E_nip_7480   105        27023   
      E_nip_8222   123        26058   
      E_nip_2421   196        60196   
     E_nip_17459   24         5298    
      E_nip_5529   80         45167   
     E_nip_17436   8          7615    
     E_nip_18545   9          6599    
     E_nip_10640   70         16249   
      E_nip_1139   449        89335   
       E_nip_223   647        172454  
      E_nip_7142   70         27436   
     E_nip_14381   33         5554    
      E_nip_4568   159        32942   
      E_nip_9113   40         20129   
      E_nip_1354   217        109106  
      E_nip_4342   137        48048   
     E_nip_15480   18         8907    
       E_nip_205   618        141837  
     E_nip_17968   23         3139    
     E_nip_18775   14         3811    
     E_nip_10732   57         12057   
      E_nip_7027   94         31243   
      E_nip_3756   215        41225   
     E_nip_12145   37         9903    
     E_nip_11411   34         16074   
      E_nip_3418   160        67495   
     E_nip_17695   3          7421    
      E_nip_6994   75         39006   
     E_nip_20690   20         4009    
      E_nip_2028   261        76356   
        E_nip_92   663        221424  
     E_nip_14920   6          10740   
      E_nip_4700   155        36538   
     E_nip_11638   47         15142   
     E_nip_15049   26         8655    
     E_nip_19902   9          5636    
      E_nip_1237   255        112711  
      E_nip_8402   77         22225   
      E_nip_9421   83         18028   
      E_nip_1743   251        78317   
     E_nip_15103   21         7268    
      E_nip_7403   61         31791   
      E_nip_2248   159        83828   
     E_nip_19477   3          6026    
     E_nip_18269   16         6537    
      E_nip_4331   151        37913   
      E_nip_2167   213        89571   
     E_nip_18703   18         2702    
      E_nip_2104   256        74539   
      E_nip_3230   202        45757   
     E_nip_12337   48         10903   
      E_nip_9459   67         18937   
      E_nip_7898   89         27113   
       E_nip_380   530        98722   
      E_nip_7747   100        25596   
     E_nip_16145   11         7931    
     E_nip_15778   36         6770    
     E_nip_10678   62         8097    
      E_nip_8432   67         15624   
      E_nip_2127   241        62133   
      E_nip_8382   103        21350   
     E_nip_15096   19         8390    
     E_nip_20592   3          5272    
      E_nip_7988   52         29785   
     E_nip_10857   67         14356   
     E_nip_14308   31         4533    
     E_nip_17746   25         5632    
     E_nip_14601   5          11331   
     E_nip_20735   10         3294    
      E_nip_7698   60         34685   
     E_nip_18008   18         3548    
      E_nip_2147   282        59606   
      E_nip_4261   228        37743   
     E_nip_19546   11         5905    
     E_nip_19674   12         5858    
     E_nip_14225   27         5088    
     E_nip_14879   16         10745   
      E_nip_8802   35         21590   
      E_nip_5658   125        40336   
      E_nip_5984   182        25455   
      E_nip_8598   114        17575   
     E_nip_20213   16         1889    
     E_nip_10082   29         25634   
      E_nip_2512   220        65213   
     E_nip_18005   6          5653    
      E_nip_5653   73         40881   
     E_nip_13069   44         9194    
     E_nip_14758   22         5457    
      E_nip_9364   57         15859   
      E_nip_4300   259        52975   
      E_nip_8653   92         24299   
     E_nip_18721   13         6136    
     E_nip_16941   10         5096    
     E_nip_19235   4          5248    
     E_nip_20566   8          3189    
     E_nip_15150   9          10242   
      E_nip_5749   138        33819   
     E_nip_17329   25         5036    
     E_nip_14279   13         11932   
       E_nip_502   412        140921  
      E_nip_4754   126        34775   
      E_nip_6588   153        32721   
      E_nip_4625   108        55343   
     E_nip_15488   1          121     
     E_nip_10293   37         20551   
      E_nip_4880   164        49142   
      E_nip_9416   69         17257   
     E_nip_13139   41         7016    
       E_nip_651   493        129950  
     E_nip_13898   14         11895   
     E_nip_18152   8          6609    
      E_nip_6634   72         35317   
     E_nip_15426   4          9908    
     E_nip_13102   43         11687   
      E_nip_8373   81         18604   
      E_nip_5463   77         55671   
      E_nip_2109   330        80359   
     E_nip_11144   52         10980   
      E_nip_7539   102        25006   
     E_nip_13388   47         6072    
     E_nip_18656   10         5931    
     E_nip_10483   22         23450   
      E_nip_8756   74         21165   
     E_nip_17704   16         7009    
     E_nip_14263   44         7114    
      E_nip_7253   66         30800   
     E_nip_10051   34         23876   
     E_nip_16014   14         7483    
      E_nip_3127   172        61043   
     E_nip_12987   29         7167    
      E_nip_8290   111        19168   
     E_nip_18077   5          7122    
      E_nip_3279   151        66402   
     E_nip_18780   19         4413    
      E_nip_9675   52         9027    
      E_nip_2411   181        77066   
     E_nip_18356   9          4751    
     E_nip_20395   17         4844    
      E_nip_4771   142        48613   
     E_nip_18400   17         6818    
     E_nip_15780   32         4236    
      E_nip_4013   237        44356   
     E_nip_12414   40         8654    
     E_nip_10596   50         17506   
      E_nip_9020   81         21943   
      E_nip_9674   93         17201   
     E_nip_10014   108        19453   
      E_nip_5651   150        25463   
      E_nip_2126   233        67458   
     E_nip_19569   3          5356    
     E_nip_15969   3          166     
     E_nip_10821   55         8474    
     E_nip_20440   16         3676    
      E_nip_6422   111        27956   
     E_nip_15157   7          10098   
     E_nip_19139   14         2252    
     E_nip_12686   42         11856   
      E_nip_3446   218        47856   
     E_nip_16609   7          8499    
     E_nip_10045   44         22577   
     E_nip_11135   30         20360   
     E_nip_12030   37         17664   
     E_nip_17096   16         7867    
     E_nip_14316   30         6916    
      E_nip_4954   131        51443   
      E_nip_9181   111        20265   
     E_nip_11190   65         15352   
     E_nip_12700   46         9575    
     E_nip_19031   4          6330    
      E_nip_1631   295        68846   
     E_nip_13809   38         8428    
     E_nip_12040   31         12163   
     E_nip_10209   78         20025   
     E_nip_14776   26         8750    
      E_nip_8317   57         28080   
       E_nip_325   369        164699  
      E_nip_4644   129        54486   
      E_nip_8976   74         16042   
     E_nip_10576   28         18867   
      E_nip_7058   81         24727   
      E_nip_5795   97         38344   
      E_nip_3599   140        66942   
     E_nip_17759   13         5662    
      E_nip_9318   84         14003   
     E_nip_12508   26         16193   
     E_nip_18049   16         4620    
     E_nip_17224   34         6062    
      E_nip_7749   116        22682   
     E_nip_12418   47         9812    
      E_nip_4624   90         46481   
     E_nip_11491   63         13098   
     E_nip_11059   55         10396   
      E_nip_7096   77         29074   
       E_nip_150   650        171288  
     E_nip_17491   3          7187    
     E_nip_10799   47         20767   
     E_nip_19460   8          3077    
      E_nip_6771   99         29505   
      E_nip_5949   114        30494   
     E_nip_16162   24         5551    
     E_nip_11820   42         13091   
      E_nip_5105   161        29663   
      E_nip_5737   108        28129   
      E_nip_1939   274        64791   
     E_nip_19386   16         5719    
     E_nip_17254   8          7802    
      E_nip_8123   108        25892   
      E_nip_3980   169        37643   
     E_nip_11186   57         11155   
      E_nip_3628   138        63921   
     E_nip_20223   11         3392    
      E_nip_5725   132        27841   
     E_nip_16951   12         7326    
     E_nip_10823   48         10791   
      E_nip_1488   368        89287   
      E_nip_9246   46         27879   
      E_nip_1247   303        103964  
      E_nip_1202   297        73283   
     E_nip_13330   42         9656    
     E_nip_11799   29         18528   
     E_nip_20080   19         4247    
     E_nip_12958   26         10660   
     E_nip_11858   31         17887   
      E_nip_5410   84         45667   
     E_nip_15774   42         7061    
     E_nip_19921   28         4198    
      E_nip_2229   213        78434   
     E_nip_10549   74         17836   
      E_nip_8015   67         35364   
      E_nip_8120   91         17004   
      E_nip_5283   151        30072   
      E_nip_2924   204        41576   
      E_nip_7234   132        19743   
      E_nip_3840   190        47246   
      E_nip_7213   34         41656   
      E_nip_6827   106        26746   
      E_nip_4878   194        42678   
      E_nip_6582   103        30596   
     E_nip_11502   32         14383   
      E_nip_8101   78         24705   
     E_nip_11561   40         16097   
     E_nip_13081   31         5737    
      E_nip_2990   150        76992   
     E_nip_15214   25         4402    
      E_nip_1655   316        98587   
       E_nip_508   439        88405   
      E_nip_7859   34         22523   
     E_nip_17761   15         3069    
     E_nip_17045   19         4971    
       E_nip_147   553        184940  
     E_nip_17130   24         4345    
       E_nip_806   353        98277   
     E_nip_19246   22         3877    
      E_nip_3273   166        41024   
      E_nip_6621   95         23275   
      E_nip_9592   32         21324   
     E_nip_11945   55         14275   
       E_nip_104   447        167850  
     E_nip_10066   60         17405   
     E_nip_13194   23         11790   
      E_nip_9802   66         16668   
       E_nip_857   389        82821   
     E_nip_12015   45         9481    
     E_nip_19554   5          2361    
      E_nip_7026   77         27053   
     E_nip_11142   37         15773   
      E_nip_1066   207        75244   
     E_nip_20001   10         1556    
      E_nip_9445   80         16990   
      E_nip_7283   106        29533   
      E_nip_2646   227        53196   
      E_nip_2564   255        59485   
      E_nip_7078   113        23287   
     E_nip_14560   38         10786   
      E_nip_4736   68         54192   
     E_nip_20261   9          3624    
     E_nip_10698   80         15102   
      E_nip_9155   64         13495   
      E_nip_6848   133        29965   
      E_nip_6563   96         24477   
     E_nip_11444   45         12444   
     E_nip_10933   73         13663   
      E_nip_6390   87         37824   
      E_nip_5812   152        34827   
      E_nip_2729   146        83278   
     E_nip_14685   4          11181   
     E_nip_15684   14         9102    
     E_nip_10075   68         14009   
     E_nip_17449   25         5227    
     E_nip_11178   61         14205   
      E_nip_6145   91         20953   
      E_nip_1350   344        73645   
      E_nip_1688   274        74334   
      E_nip_5926   168        26340   
     E_nip_20431   46         5354    
     E_nip_20346   1          5423    
     E_nip_11978   99         14007   
     E_nip_13716   20         11574   
      E_nip_3498   234        53895   
     E_nip_14166   19         4200    
     E_nip_19738   1          5829    
     E_nip_13223   23         13548   
      E_nip_9977   69         19240   
      E_nip_2467   296        70933   
      E_nip_7459   77         29432   
      E_nip_6949   91         17320   
      E_nip_5897   136        27739   
     E_nip_16948   14         7620    
     E_nip_11637   25         16151   
     E_nip_13769   31         6352    
     E_nip_17059   14         5952    
     E_nip_10196   67         16913   
     E_nip_12182   40         11345   
      E_nip_9701   103        16923   
      E_nip_9632   20         27600   
     E_nip_18981   7          2131    
      E_nip_6505   139        25668   
       E_nip_406   537        147703  
     E_nip_12520   20         15675   
     E_nip_13938   40         6889    
      E_nip_9194   99         24236   
     E_nip_18012   6          7169    
     E_nip_12572   34         15657   
     E_nip_16847   33         5465    
      E_nip_6834   98         26383   
     E_nip_11895   48         11197   
      E_nip_8032   67         15070   
     E_nip_10023   77         14719   
     E_nip_17064   23         5874    
      E_nip_2376   214        71519   
     E_nip_20675   7          4545    
      E_nip_1228   373        76058   
      E_nip_9347   54         22606   
        E_nip_40   802        186040  
     E_nip_14073   35         6300    
      E_nip_8619   89         19439   
      E_nip_8623   93         16838   
     E_nip_16784   1          8343    
      E_nip_3729   106        72033   
     E_nip_10225   53         13765   
     E_nip_20496   27         4439    
      E_nip_9851   68         21832   
      E_nip_9980   62         13142   
     E_nip_12267   30         15461   
     E_nip_17588   21         7046    
     E_nip_15006   33         9020    
     E_nip_20984   9          3321    
      E_nip_1850   330        69565   
      E_nip_3449   249        62400   
     E_nip_18298   6          6177    
     E_nip_11717   30         15732   
      E_nip_9516   59         19028   
      E_nip_6045   98         21300   
      E_nip_4143   164        28109   
      E_nip_4899   169        37993   
      E_nip_8253   71         26793   
     E_nip_12028   39         10053   
     E_nip_10188   51         11024   
      E_nip_6238   103        19662   
     E_nip_16746   19         7776    
     E_nip_20178   18         2990    
      E_nip_7432   62         23712   
     E_nip_13264   7          14443   
      E_nip_5974   63         48548   
     E_nip_11340   40         4971    
      E_nip_3769   188        42804   
       E_nip_888   361        85452   
      E_nip_9733   12         25866   
     E_nip_14462   30         9844    
     E_nip_10181   39         19104   
     E_nip_15195   13         8515    
     E_nip_15522   10         9088    
     E_nip_15560   29         5077    
      E_nip_5469   125        30328   
      E_nip_8285   59         11725   
      E_nip_9050   103        16351   
     E_nip_18655   40         6652    
     E_nip_15675   24         4257    
     E_nip_17508   17         3799    
     E_nip_16168   13         3110    
     E_nip_17042   4          6082    
      E_nip_9460   52         24417   
      E_nip_1338   190        126767  
     E_nip_12924   35         10276   
     E_nip_11264   26         18385   
      E_nip_7695   37         38845   
     E_nip_12902   43         7922    
     E_nip_12954   12         4612    
      E_nip_1047   392        92157   
     E_nip_20094   4          5590    
     E_nip_10105   65         12434   
      E_nip_8159   76         20190   
       E_nip_372   469        161848  
     E_nip_20403   18         3311    
     E_nip_13805   22         9651    
     E_nip_12573   31         13436   
      E_nip_2895   248        51649   
     E_nip_16620   17         7800    
     E_nip_14545   14         11341   
      E_nip_3121   205        53219   
      E_nip_4043   280        49499   
     E_nip_15404   14         7607    
      E_nip_6691   66         41238   
     E_nip_18705   9          527     
      E_nip_8560   96         20254   
     E_nip_14270   52         11645   
     E_nip_10036   62         20913   
      E_nip_6416   139        23827   
      E_nip_5106   184        29880   
      E_nip_5928   222        42485   
     E_nip_19440   3          6039    
     E_nip_17998   1          7186    
     E_nip_12034   34         12912   
     E_nip_12305   40         10522   
      E_nip_1409   214        107171  
      E_nip_8830   75         14442   
      E_nip_4696   161        44267   
      E_nip_8655   72         17649   
       E_nip_704   329        131146  
      E_nip_2975   218        70580   
      E_nip_5269   132        32575   
     E_nip_10949   61         12014   
     E_nip_20349   9          2834    
     E_nip_19947   10         4295    
     E_nip_15064   15         9326    
     E_nip_11876   35         10247   
     E_nip_13222   26         14507   
     E_nip_13758   58         8751    
     E_nip_12683   2          16057   
     E_nip_12097   67         13666   
      E_nip_5977   104        39246   
      E_nip_9725   45         15252   
     E_nip_20603   19         2358    
      E_nip_5456   162        30197   
     E_nip_20189   8          1323    
     E_nip_14223   34         9585    
     E_nip_19676   17         5325    
     E_nip_14057   21         10212   
     E_nip_11706   25         8309    
      E_nip_2018   151        80051   
      E_nip_4534   99         52557   
     E_nip_16869   34         6726    
     E_nip_13589   34         5943    
     E_nip_20141   19         4748    
     E_nip_11191   40         13881   
      E_nip_2003   281        60468   
     E_nip_17793   23         5130    
     E_nip_13756   26         12490   
     E_nip_13451   42         8144    
     E_nip_19191   19         5386    
     E_nip_15266   17         4653    
      E_nip_6004   163        37003   
      E_nip_3981   196        43601   
     E_nip_15534   10         9330    
      E_nip_4970   103        53123   
      E_nip_3484   167        73584   
     E_nip_17547   8          7559    
     E_nip_15568   20         4258    
      E_nip_4402   113        62747   
      E_nip_1376   369        76975   
     E_nip_10641   46         11063   
     E_nip_16550   2          8541    
      E_nip_2195   230        79302   
      E_nip_7259   140        32348   
      E_nip_1430   325        64062   
     E_nip_17456   9          6178    
      E_nip_8507   129        24308   
       E_nip_178   471        199064  
      E_nip_4434   126        40067   
      E_nip_5006   151        44490   
       E_nip_576   401        94884   
       E_nip_834   403        109047  
     E_nip_14217   45         8437    
     E_nip_14159   12         2710    
      E_nip_5647   156        41045   
     E_nip_17057   22         2449    
     E_nip_11742   26         9859    
     E_nip_16289   6          8852    
      E_nip_9683   51         22512   
     E_nip_19533   2          5983    
     E_nip_13034   18         10838   
     E_nip_12851   59         9257    
      E_nip_5697   145        24906   
     E_nip_16452   3          8647    
     E_nip_13246   24         4923    
      E_nip_8303   82         19603   
     E_nip_13824   17         11675   
     E_nip_16621   1          8487    
      E_nip_8609   74         22717   
     E_nip_15024   4          4282    
     E_nip_18305   11         3612    
     E_nip_16683   15         6289    
     E_nip_10930   50         13268   
      E_nip_8022   154        24138   
     E_nip_16721   23         5657    
      E_nip_7913   117        27584   
      E_nip_6681   120        31872   
     E_nip_19657   13         4229    
      E_nip_5993   51         47564   
      E_nip_8716   67         22466   
     E_nip_15650   23         4386    
      E_nip_5967   158        35825   
      E_nip_3811   147        68125   
     E_nip_11358   32         18148   
     E_nip_18578   16         3829    
     E_nip_18796   10         5305    
     E_nip_10808   58         9577    
     E_nip_12577   33         15249   
     E_nip_20831   12         4830    
      E_nip_8419   89         16363   
      E_nip_3835   193        45612   
     E_nip_18517   18         2944    
      E_nip_6550   93         33642   
      E_nip_9149   27         29831   
       E_nip_323   542        110956  
     E_nip_19092   13         2334    
     E_nip_21003   13         4787    
      E_nip_4144   173        49316   
      E_nip_7342   95         26302   
      E_nip_5669   117        22107   
      E_nip_7312   87         24771   
      E_nip_4037   163        57201   
     E_nip_16072   20         4590    
     E_nip_16781   17         8308    
      E_nip_3419   222        51311   
      E_nip_5409   114        27399   
      E_nip_6992   99         27331   
     E_nip_12816   53         10976   
      E_nip_9035   56         13824   
      E_nip_2712   148        80982   
     E_nip_19365   3          124     
      E_nip_2481   224        50584   
      E_nip_4477   132        32090   
     E_nip_11847   77         12091   
     E_nip_12542   60         14788   
      E_nip_3425   150        58423   
      E_nip_8589   137        23939   
     E_nip_17777   22         6427    
     E_nip_20201   1          5526    
     E_nip_20467   11         2379    
      E_nip_5546   155        35065   
     E_nip_15196   34         6469    
       E_nip_234   548        155363  
     E_nip_20629   16         3536    
      E_nip_6758   53         38910   
      E_nip_1911   313        82253   
     E_nip_11600   53         10917   
      E_nip_2753   260        49905   
      E_nip_2385   260        67816   
     E_nip_12588   21         14377   
     E_nip_16907   21         7395    
     E_nip_11254   67         14664   
      E_nip_6280   91         20462   
       E_nip_455   402        155294  
     E_nip_17515   12         5578    
      E_nip_1649   237        87524   
     E_nip_10391   57         13280   
      E_nip_6707   82         24778   
      E_nip_7486   73         33548   
     E_nip_17051   27         7294    
     E_nip_10095   45         8216    
      E_nip_2417   140        95173   
      E_nip_8521   89         19319   
      E_nip_5614   122        37363   
     E_nip_18904   17         2455    
     E_nip_19080   3          6302    
      E_nip_4271   76         59112   
     E_nip_17364   7          7743    
      E_nip_8352   114        23274   
      E_nip_8567   61         31361   
      E_nip_9298   72         20318   
      E_nip_3876   199        57539   
     E_nip_12644   34         9235    
      E_nip_8688   82         24077   
      E_nip_9166   35         21910   
      E_nip_1930   192        72373   
      E_nip_1785   286        86534   
     E_nip_20804   8          2645    
     E_nip_13281   35         6906    
     E_nip_14962   20         5181    
     E_nip_18965   18         3085    
      E_nip_3274   216        37506   
     E_nip_18985   9          6365    
     E_nip_14624   18         9694    
      E_nip_8046   71         30362   
     E_nip_15134   1          10338   
     E_nip_14726   27         9507    
     E_nip_11311   40         12571   
      E_nip_1974   239        55652   
     E_nip_14672   46         6483    
      E_nip_7352   82         31300   
     E_nip_13438   19         1885    
     E_nip_19250   16         5110    
     E_nip_18292   12         1797    
      E_nip_3873   127        35707   
      E_nip_3086   112        74150   
      E_nip_7607   71         16240   
      E_nip_7955   113        20186   
      E_nip_4638   162        48670   
     E_nip_20565   12         5183    
     E_nip_19623   18         4400    
     E_nip_20704   12         3405    
      E_nip_8169   80         27800   
     E_nip_18433   17         3409    
     E_nip_15610   7          9666    
      E_nip_4979   147        37616   
      E_nip_3564   237        45364   
     E_nip_12769   20         15343   
      E_nip_5738   82         53543   
     E_nip_15232   31         5222    
     E_nip_17663   8          5775    
      E_nip_2281   299        70969   
      E_nip_6824   66         19941   
      E_nip_2551   245        61366   
     E_nip_19686   29         3547    
     E_nip_11791   42         10426   
      E_nip_7400   130        25803   
     E_nip_18475   18         3580    
     E_nip_16076   24         6956    
     E_nip_14359   43         8062    
     E_nip_17304   16         6587    
      E_nip_9821   78         18021   
      E_nip_9954   56         12339   
      E_nip_9242   45         26148   
      E_nip_1153   357        98307   
     E_nip_10797   35         2959    
     E_nip_10876   33         16473   
     E_nip_15769   23         4520    
     E_nip_17634   9          7285    
     E_nip_12602   26         3388    
      E_nip_2384   307        57263   
     E_nip_14930   29         5409    
     E_nip_14845   32         5618    
      E_nip_7263   86         31867   
      E_nip_4675   153        34613   
      E_nip_6449   125        33369   
      E_nip_3278   171        52985   
     E_nip_18486   3          6779    
      E_nip_8264   129        23634   
     E_nip_19267   9          6137    
     E_nip_13174   49         8313    
     E_nip_12190   27         14416   
     E_nip_13520   44         11476   
     E_nip_18819   10         3344    
      E_nip_9232   90         18493   
     E_nip_14262   7          12014   
     E_nip_15244   29         4321    
     E_nip_17277   15         6735    
      E_nip_4074   128        53574   
      E_nip_3053   214        47483   
     E_nip_13428   1          13997   
      E_nip_2403   276        64829   
      E_nip_2812   220        66369   
      E_nip_8131   60         32954   
      E_nip_9637   41         22000   
     E_nip_11019   49         18053   
      E_nip_3026   249        54017   
     E_nip_20847   20         2131    
      E_nip_6054   125        35335   
     E_nip_10914   51         9746    
     E_nip_19231   22         4951    
      E_nip_1758   280        89734   
     E_nip_15154   21         9491    
     E_nip_20131   16         3565    
     E_nip_14831   32         7032    
      E_nip_6366   98         42255   
     E_nip_21028   10         2605    
     E_nip_12784   33         8595    
      E_nip_5201   56         50930   
      E_nip_9160   87         19903   
      E_nip_8148   33         34914   
     E_nip_19335   16         5262    
     E_nip_19740   16         4044    
     E_nip_15814   17         2896    
      E_nip_3011   212        57390   
     E_nip_17020   23         7752    
      E_nip_3772   234        36248   
     E_nip_19875   11         4243    
      E_nip_5534   136        39906   
     E_nip_17172   4          7929    
     E_nip_16541   28         6256    
     E_nip_18044   25         5235    
     E_nip_17942   16         4320    
     E_nip_17752   12         6195    
      E_nip_1793   284        78147   
     E_nip_10756   39         11083   
     E_nip_10088   73         17209   
     E_nip_17533   29         5862    
      E_nip_2876   218        67899   
      E_nip_8799   73         15143   
     E_nip_20167   6          4921    
     E_nip_20273   4          5311    
      E_nip_8180   133        24462   
     E_nip_11568   15         18890   
     E_nip_13393   27         12440   
      E_nip_4494   179        35189   
      E_nip_7451   89         19960   
     E_nip_20259   2          5479    
     E_nip_14874   13         10285   
      E_nip_3482   171        67337   
       E_nip_701   412        75155   
      E_nip_3444   144        78012   
     E_nip_16984   12         7824    
     E_nip_17673   9          7404    
       E_nip_505   447        100638  
      E_nip_8258   59         31404   
     E_nip_15976   18         9079    
      E_nip_6091   143        26300   
      E_nip_5575   150        42660   
       E_nip_103   711        155883  
     E_nip_16747   8          7190    
     E_nip_19359   20         3013    
      E_nip_3224   176        64979   
      E_nip_6696   136        30198   
     E_nip_13664   29         6148    
      E_nip_9431   76         20488   
     E_nip_11766   43         9407    
      E_nip_1922   299        66435   
      E_nip_2256   269        60329   
      E_nip_2885   211        53629   
     E_nip_16753   12         8353    
     E_nip_12889   33         9078    
      E_nip_3312   142        65840   
      E_nip_9378   80         17377   
      E_nip_8940   65         24446   
      E_nip_3041   245        54026   
      E_nip_3473   143        59859   
     E_nip_13842   5          12956   
     E_nip_19963   12         2260    
     E_nip_15132   11         10096   
      E_nip_5517   117        25575   
     E_nip_19630   10         5038    
     E_nip_15111   16         6480    
      E_nip_4212   226        53444   
      E_nip_6454   151        32136   
     E_nip_16578   17         5636    
     E_nip_15694   31         6344    
       E_nip_809   439        117265  
     E_nip_18006   4          7170    
     E_nip_18015   33         3903    
     E_nip_11084   48         12803   
      E_nip_7995   101        24764   
       E_nip_498   502        145317  
     E_nip_13455   22         12821   
       E_nip_640   425        116179  
     E_nip_20588   1          5285    
     E_nip_11628   27         10852   
      E_nip_7733   59         22369   
     E_nip_20967   5          4586    
     E_nip_19779   19         4291    
     E_nip_20665   3          542     
     E_nip_11636   77         12819   
      E_nip_9450   97         22016   
     E_nip_20542   17         3411    
     E_nip_19920   26         4532    
     E_nip_12963   63         9412    
     E_nip_11735   30         16240   
     E_nip_20901   1          5113    
     E_nip_15660   11         9606    
      E_nip_7944   79         16059   
     E_nip_10309   34         21785   
     E_nip_11152   49         15424   
     E_nip_18286   12         5029    
      E_nip_6579   97         45147   
     E_nip_15580   34         6237    
     E_nip_10992   43         9958    
       E_nip_427   618        144218  
     E_nip_17626   12         5748    
      E_nip_4552   116        51393   
      E_nip_4324   95         60185   
      E_nip_9164   77         21327   
      E_nip_8178   59         31766   
      E_nip_2549   193        64651   
      E_nip_3356   204        49580   
     E_nip_11665   39         17983   
      E_nip_9557   91         16888   
      E_nip_9147   88         19312   
      E_nip_7980   72         28936   
      E_nip_3578   190        41982   
      E_nip_7132   86         24090   
      E_nip_3087   192        54448   
     E_nip_11260   72         13863   
     E_nip_12017   33         8776    
     E_nip_19172   3          6108    
      E_nip_9762   63         20743   
      E_nip_5427   142        31723   
     E_nip_16094   17         3562    
     E_nip_12624   50         11048   
     E_nip_15875   25         5279    
     E_nip_13719   27         7361    
     E_nip_20679   2          5240    
     E_nip_12571   36         10278   
     E_nip_14417   32         8592    
     E_nip_20077   3          5452    
      E_nip_4784   133        47673   
       E_nip_289   597        153342  
       E_nip_214   599        153059  
     E_nip_16501   12         7940    
     E_nip_10890   79         14005   
      E_nip_4418   153        38875   
      E_nip_3593   191        54190   
       E_nip_859   326        131934  
      E_nip_8001   111        19018   
     E_nip_19366   22         4062    
     E_nip_19565   5          5952    
     E_nip_19872   20         4316    
     E_nip_17110   11         4932    
     E_nip_12085   24         17435   
     E_nip_18554   8          6226    
     E_nip_20083   27         4300    
     E_nip_18477   12         2758    
     E_nip_11062   39         18028   
      E_nip_7192   390        42477   
     E_nip_15400   7          6330    
      E_nip_7609   111        27380   
     E_nip_20315   6          2313    
     E_nip_14946   9          897     
      E_nip_8135   44         28259   
     E_nip_15732   27         9436    
     E_nip_11313   49         10743   
      E_nip_8063   74         24790   
     E_nip_17058   26         6234    
      E_nip_8241   83         25450   
      E_nip_9863   74         19404   
     E_nip_13250   3          12080   
      E_nip_1034   331        96635   
     E_nip_13063   28         13456   
     E_nip_15369   1          9981    
     E_nip_12206   31         9668    
     E_nip_18960   33         5142    
     E_nip_18574   15         5361    
     E_nip_14420   19         11303   
     E_nip_14407   23         4649    
     E_nip_16949   4          8151    
     E_nip_10844   71         13747   
     E_nip_12743   33         11853   
      E_nip_1026   328        122174  
      E_nip_8781   48         11819   
      E_nip_6141   95         49102   
      E_nip_7409   61         23731   
     E_nip_15367   16         8692    
      E_nip_2422   247        63596   
      E_nip_8221   73         16399   
     E_nip_11823   16         987     
     E_nip_10124   79         13596   
      E_nip_8931   56         24300   
     E_nip_20518   20         4326    
      E_nip_5312   163        34303   
       E_nip_750   365        78874   
     E_nip_18192   22         4628    
      E_nip_6369   99         20959   
     E_nip_17060   13         7935    
      E_nip_9446   79         22595   
       E_nip_330   556        111051  
     E_nip_11015   39         17748   
     E_nip_13615   28         11812   
      E_nip_4672   164        45792   
      E_nip_6415   98         24198   
     E_nip_20561   20         4273    
     E_nip_16602   27         4672    
     E_nip_10729   29         19648   
     E_nip_17865   16         4069    
      E_nip_7741   81         28728   
      E_nip_1881   206        100613  
     E_nip_10338   64         15450   
      E_nip_3877   140        54545   
      E_nip_3898   220        44578   
      E_nip_3533   253        45749   
      E_nip_3337   242        54125   
      E_nip_1924   87         106143  
     E_nip_18607   15         1789    
      E_nip_6279   121        40476   
      E_nip_6321   111        27110   
      E_nip_4176   187        34403   
       E_nip_830   438        134674  
      E_nip_3841   155        59035   
     E_nip_19333   65         6031    
     E_nip_16693   17         6452    
      E_nip_8182   91         23491   
      E_nip_3728   192        34269   
      E_nip_9706   35         26672   
      E_nip_1074   231        130171  
      E_nip_4798   177        32137   
      E_nip_5443   132        46787   
      E_nip_6548   148        27497   
     E_nip_16708   5          8374    
     E_nip_18509   22         5082    
     E_nip_15398   22         6600    
      E_nip_9108   62         16672   
      E_nip_8197   48         35353   
      E_nip_4941   186        37151   
      E_nip_7399   57         35978   
      E_nip_5225   105        46498   
     E_nip_17259   1          7839    
      E_nip_7593   82         29169   
     E_nip_20220   8          1216    
       E_nip_132   744        159597  
      E_nip_3905   232        42958   
     E_nip_19045   2          6329    
     E_nip_10941   59         15589   
      E_nip_3693   190        42886   
     E_nip_15726   18         3251    
      E_nip_7767   93         27359   
     E_nip_20932   10         1764    
     E_nip_19958   7          3367    
     E_nip_13542   41         7947    
     E_nip_14072   38         7633    
      E_nip_9263   46         23129   
      E_nip_9404   69         23002   
     E_nip_18176   11         6742    
      E_nip_8851   87         18470   
     E_nip_20705   10         3074    
     E_nip_19424   18         5874    
      E_nip_9770   64         17993   
      E_nip_7554   43         36824   
      E_nip_9559   81         14256   
      E_nip_9757   52         17220   
     E_nip_14239   17         8239    
      E_nip_6456   73         39532   
     E_nip_17546   17         3948    
      E_nip_1438   290        109609  
      E_nip_5995   97         40674   
     E_nip_11375   60         9453    
      E_nip_5786   139        38930   
     E_nip_19886   18         3737    
      E_nip_6984   77         31371   
     E_nip_20453   18         5132    
     E_nip_11942   66         9584    
      E_nip_1938   312        71516   
     E_nip_12813   28         14875   
      E_nip_6649   99         29763   
      E_nip_3132   210        48923   
       E_nip_542   354        130596  
      E_nip_6713   118        33110   
     E_nip_14118   16         4184    
      E_nip_6778   108        26048   
      E_nip_2795   205        73269   
     E_nip_10343   54         17109   
      E_nip_6299   107        33752   
      E_nip_4116   166        52031   
     E_nip_13306   45         12161   
      E_nip_2407   215        55123   
     E_nip_18339   22         6211    
      E_nip_2718   175        72549   
      E_nip_6175   89         43358   
      E_nip_9045   75         15670   
      E_nip_1589   375        89988   
      E_nip_3298   214        54191   
     E_nip_15733   28         5425    
      E_nip_5235   99         31748   
     E_nip_18957   9          2304    
     E_nip_17317   14         7477    
     E_nip_19670   12         3522    
       E_nip_728   397        103481  
       E_nip_317   473        163297  
     E_nip_19992   1          5650    
      E_nip_5602   99         23694   
      E_nip_8950   82         23832   
     E_nip_20573   7          4675    
      E_nip_4385   157        51949   
     E_nip_11983   11         18245   
      E_nip_6388   137        30838   
     E_nip_12875   32         8521    
      E_nip_6704   67         37879   
     E_nip_13400   44         9135    
     E_nip_14903   5          10559   
      E_nip_4734   129        54009   
      E_nip_4879   149        39816   
     E_nip_13336   29         9058    
      E_nip_9776   91         16291   
       E_nip_659   372        120238  
      E_nip_7347   76         29971   
     E_nip_15828   16         9266    
     E_nip_13221   51         9752    
     E_nip_15001   27         7142    
      E_nip_2741   133        76927   
      E_nip_6463   120        29466   
      E_nip_6245   163        25402   
     E_nip_18596   26         5897    
     E_nip_15532   28         8603    
     E_nip_13215   52         9379    
     E_nip_20306   13         5153    
      E_nip_4831   133        44257   
      E_nip_6320   110        32802   
     E_nip_21038   14         3063    
     E_nip_20594   13         2806    
     E_nip_10195   82         18097
[truncated: 651,769 more chars]
