# Supplementary material for: An insight into the functional genomics and species classification of Eudiplozoon nipponicum (Monogenea, Diplozoidae), a haematophagous parasite of the common carp Cyprinus carpio
Source: BMC Genomics. 2023 Jun 29;24:363. doi: 10.1186/s12864-023-09461-8 (PMC10308649; doi:10.1186/s12864-023-09461-8)
Supplement: Supplementary file 3 — Additional file 3: Table S3. Spreadsheet representing and summarising all results from the annotation of E. nipponicum predicted proteins. [file 12864_2023_9461_MOESM3_ESM.xlsx]

## Sheet: Sequence databases annotation
Protein/transcript ID	Length (bp)	Length (aa)	UniProt ID	UniProt annotation	Identity (%)	E-value	Bit score	NCBI (nr) ID	NCBI (nr) annotation	Identity (%)	E-value	Bit score	NCBI (nt) ID	NCBI (nt) annotation	Identity (%)	E-value	Bit score	MEROPS ID	MEROPS annotation	Family	Catalytic type	Identity (%)	E-value	Bit score
Enippred_000001-T1	288	95
Enippred_000002-T1	4023	1340	A0A4S2LHZ6	Cadherin_domain-containing_protein_n=1_Tax=Opisthorchis_felineus_TaxID=147828_RepID=A0A4S2LHZ6_OPIFE	28.5	2.86e-45	193	TGZ60509.1	hypothetical_protein_CRM22_008469_[Opisthorchis_felineus]	28.5	4.70e-45	193						MER0286031	U69_unassigned_peptidases_(Echinococcus_multilocularis)	U69	Unknown	26.897	5.77e-28	129
Enippred_000003-T1	1161	386	A0A448WHP0	Membrane-associated_guanylate_kinase,_WW_and_PDZ_domain-containing_protein_2_n=1_Tax=Protopolystoma_xenopodis_TaxID=117903_RepID=A0A448WHP0_9PLAT	50.5	8.32e-14	84.0	VEL12016.1	unnamed_protein_product_[Protopolystoma_xenopodis]	50.5	1.37e-13	84.0
Enippred_000004-T1	483	160	A0A448WHP0	Membrane-associated_guanylate_kinase,_WW_and_PDZ_domain-containing_protein_2_n=1_Tax=Protopolystoma_xenopodis_TaxID=117903_RepID=A0A448WHP0_9PLAT	68.8	4.50e-28	117	VEL12016.1	unnamed_protein_product_[Protopolystoma_xenopodis]	68.8	7.41e-28	117
Enippred_000005-T1	900	299
Enippred_000008-T1	373	124	A0A183JG04	PDZ_domain-containing_protein_n=1_Tax=Schistosoma_curassoni_TaxID=6186_RepID=A0A183JG04_9TREM	64.1	3.27e-25	101	VDO68879.1	unnamed_protein_product,_partial_[Schistosoma_curassoni]	64.1	5.38e-25	101
Enippred_000010-T1	183	60
Enippred_000011-T1	204	67
Enippred_000012-T1	834	277
Enippred_000013-T1	1794	597	UPI00022DC775	membrane_associated_guanylate_kinase_inverted_related_n=1_Tax=Schistosoma_mansoni_TaxID=6183_RepID=UPI00022DC775	48.4	8.46e-19	99.4	CAH8293744.1	unnamed_protein_product,_partial_[Schistosoma_turkestanicum]	49.1	1.19e-18	95.5						MER1151089	S41A_unassigned_peptidases_(Ramazzottius_varieornatus)	S41	Serine	32.432	6.60e-08	57.4
Enippred_000015-T1	621	206
Enippred_000016-T1	375	124	A0A3S5CCJ7	PDZ_domain-containing_protein_n=1_Tax=Protopolystoma_xenopodis_TaxID=117903_RepID=A0A3S5CCJ7_9PLAT	56.7	4.47e-10	65.1	VEL09794.1	unnamed_protein_product_[Protopolystoma_xenopodis]	56.7	7.36e-10	65.1						MER0421433	M17_non-peptidase_homologues_(Bombyx_mori)	M17	Metallo	42.188	9.62e-07	50.8
Enippred_000017-T1	648	215
Enippred_000018-T1	540	179
Enippred_000019-T1	306	101																MER0744659	C86_unassigned_peptidases_(Hydra_vulgaris)	C86	Cysteine	81.319	3.00e-28	110
Enippred_000021-T1	576	191																MER0744659	C86_unassigned_peptidases_(Hydra_vulgaris)	C86	Cysteine	89.189	1.30e-61	202
Enippred_000022-T1	516	171
Enippred_000023-T1	204	67
Enippred_000024-T1	180	59
Enippred_000025-T1	201	66
Enippred_000026-T1	279	92
Enippred_000031-T1	990	329	A0A1S8X069	TPR_REGION_domain-containing_protein_n=1_Tax=Opisthorchis_viverrini_TaxID=6198_RepID=A0A1S8X069_9TREM	35.0	4.17e-07	63.5	OON19913.1	hypothetical_protein_X801_04210_[Opisthorchis_viverrini]	35.0	6.87e-07	63.5
Enippred_000032-T1	900	299	A0A8T0DEV6	A_deaminase_domain-containing_protein_n=1_Tax=Paragonimus_westermani_TaxID=34504_RepID=A0A8T0DEV6_9TREM	42.6	7.27e-68	223	KAF8565962.1	hypothetical_protein_P879_02991_[Paragonimus_westermani]	42.6	1.20e-67	223
Enippred_000033-T1	2841	946
Enippred_000035-T1	507	168	A0A183Q5R1	Reverse_transcriptase_domain-containing_protein_n=1_Tax=Schistosoma_mattheei_TaxID=31246_RepID=A0A183Q5R1_9TREM	75.0	1.41e-26	109	VDP86071.1	unnamed_protein_product_[Schistosoma_mattheei]	75.0	2.33e-26	109						MER0744659	C86_unassigned_peptidases_(Hydra_vulgaris)	C86	Cysteine	92.647	5.80e-28	112
Enippred_000040-T1	288	95
Enippred_000041-T1	228	75
Enippred_000042-T1	1332	443																MER0518530	I8_unassigned_peptidase_inhibitors_(Panthera_tigris)	I08	Inhibitor	26.692	2.67e-18	92.8
Enippred_000043-T1	1443	480
Enippred_000044-T1	243	80
Enippred_000045-T1	360	119
Enippred_000046-T1	1158	385
Enippred_000047-T1	4296	1431	UPI0010A0B0E1	LOW_QUALITY_PROTEIN:_neuroblast_differentiation-associated_protein_AHNAK-like_n=1_Tax=Erpetoichthys_calabaricus_TaxID=27687_RepID=UPI0010A0B0E1	23.6	2.71e-29	140	XP	051775151.1_neuroblast_differentiation-associated_protein_AHNAK_isoform_X22_[Erpetoichthys_calabaricus]	26.1	2.16e-27	135						MER0181254	T3_unassigned_peptidases_(Hydra_magnipapillata)	T03	Threonine	21.697	2.52e-08	64.3
Enippred_000048-T1	315	104
Enippred_000049-T1	1653	550	A0A1S8WJG9	SAP_domain_protein_n=1_Tax=Opisthorchis_viverrini_TaxID=6198_RepID=A0A1S8WJG9_9TREM	33.3	6.34e-54	208	OON14601.1	SAP_domain_protein_[Opisthorchis_viverrini]	33.3	1.04e-53	208						MER0565895	C1A_non-peptidase_homologues_(Diaphorina_citri)	C01	Cysteine	25.253	2.43e-11	72.4
Enippred_000050-T1	1221	406	A0A183VXI4	SAP_domain-containing_protein_n=1_Tax=Trichobilharzia_regenti_TaxID=157069_RepID=A0A183VXI4_TRIRE	26.9	1.14e-20	106	VDQ01070.1	unnamed_protein_product_[Trichobilharzia_regenti]	26.9	1.88e-20	106
Enippred_000051-T1	240	79
Enippred_000052-T1	252	83
Enippred_000053-T1	255	84
Enippred_000054-T1	2928	975	A0A3S5FBW4	ANK_REP_REGION_domain-containing_protein_n=1_Tax=Protopolystoma_xenopodis_TaxID=117903_RepID=A0A3S5FBW4_9PLAT	38.2	5.35e-62	234	VEL08700.1	unnamed_protein_product_[Protopolystoma_xenopodis]	38.2	8.80e-62	234
Enippred_000057-T1	1809	602	A0A7M5UXJ2	MSP_domain-containing_protein_n=1_Tax=Clytia_hemisphaerica_TaxID=252671_RepID=A0A7M5UXJ2_9CNID	21.6	1.40e-13	87.0	XP	050388962.1_cilia-_and_flagella-associated_protein_65-like_[Patella_vulgata]	23.1	1.58e-12	84.3
Enippred_000058-T1	402	133
Enippred_000060-T1	216	71
Enippred_000061-T1	334	110
Enippred_000062-T1	573	190																MER0744659	C86_unassigned_peptidases_(Hydra_vulgaris)	C86	Cysteine	94.000	1.17e-21	95.9
Enippred_000063-T1	252	83
Enippred_000064-T1	297	98
Enippred_000065-T1	708	235
Enippred_000066-T1	237	78
Enippred_000067-T1	249	82
Enippred_000069-T1	654	217	A0A448WHE5	G_PROTEIN_RECEP_F3_4_domain-containing_protein_n=1_Tax=Protopolystoma_xenopodis_TaxID=117903_RepID=A0A448WHE5_9PLAT	42.6	1.01e-25	110	VEL11764.1	unnamed_protein_product_[Protopolystoma_xenopodis]	42.6	1.66e-25	110						MER0607596	M12B_non-peptidase_homologues_(Sus_scrofa)	M12	Metallo	29.771	8.66e-13	71.6
Enippred_000073-T1	201	66
Enippred_000074-T1	387	128
Enippred_000077-T1	462	154
Enippred_000079-T1	1276	425
Enippred_000082-T1	846	281	A0A182DZW4	PDZ_domain-containing_protein_n=2_Tax=Onchocerca_TaxID=6281_RepID=A0A182DZW4_ONCOC	40.6	4.81e-27	117	VDK63735.1	unnamed_protein_product_[Onchocerca_ochengi]	40.6	7.91e-27	117
Enippred_000083-T1	240	79
Enippred_000086-T1	888	295	A0A5K3FIK4	PIPK_domain-containing_protein_n=1_Tax=Mesocestoides_corti_TaxID=53468_RepID=A0A5K3FIK4_MESCO	79.8	2.71e-71	226	VZH90410.1	unnamed_protein_product_[Sparganum_proliferum]	72.1	6.91e-71	238	XM_026072901	PREDICTED:_Apteryx_rowi_phosphatidylinositol-5-phosphate_4-kinase_type_2_beta_(PIP4K2B),_transcript_variant_X5,_mRNA	87.692	6.16e-09	76.8
Enippred_000087-T1	633	210
Enippred_000088-T1	267	88
Enippred_000089-T1	1212	403	A0A8S9YYT2	PIPK_domain-containing_protein_n=1_Tax=Paragonimus_skrjabini_miyazakii_TaxID=59628_RepID=A0A8S9YYT2_9TREM	39.4	1.50e-51	191	KAF7258273.1	hypothetical_protein_EG68_04675_[Paragonimus_skrjabini_miyazakii]	39.4	2.46e-51	191
Enippred_000090-T1	3615	1204	A0A4S2M9F7	RNA-binding_protein_12_n=1_Tax=Opisthorchis_felineus_TaxID=147828_RepID=A0A4S2M9F7_OPIFE	32.4	2.98e-94	335	TGZ73073.1	hypothetical_protein_CRM22_001726_[Opisthorchis_felineus]	32.4	4.91e-94	335
Enippred_000091-T1	192	63
Enippred_000092-T1	225	74																MER0744659	C86_unassigned_peptidases_(Hydra_vulgaris)	C86	Cysteine	80.000	1.45e-08	53.9
Enippred_000093-T1	264	87
Enippred_000094-T1	387	128																MER0744659	C86_unassigned_peptidases_(Hydra_vulgaris)	C86	Cysteine	83.898	2.29e-39	141
Enippred_000096-T1	213	70
Enippred_000097-T1	754	250
Enippred_000098-T1	312	103	A0A183LZ69	VHS_domain-containing_protein_n=1_Tax=Schistosoma_margrebowiei_TaxID=48269_RepID=A0A183LZ69_9TREM	41.5	1.87e-07	56.2	AAX28464.2	SJCHGC05432_protein,_partial_[Schistosoma_japonicum]	51.9	2.57e-07	58.5
Enippred_000100-T1	1311	436	W6UXK3	ADP-ribosylation_factor-binding_protein_n=1_Tax=Echinococcus_granulosus_TaxID=6210_RepID=W6UXK3_ECHGR	40.9	5.16e-18	98.6	XP	024349485.1_ADP-ribosylation_factor-binding_protein_[Echinococcus_granulosus]	40.9	8.49e-18	98.6
Enippred_000101-T1	609	202						CAH8616004.1	unnamed_protein_product_[Schistosoma_curassoni]	28.7	1.20e-06	60.5
Enippred_000102-T1	333	110
Enippred_000103-T1	198	65
Enippred_000105-T1	348	115
Enippred_000106-T1	3510	1169
Enippred_000107-T1	342	113
Enippred_000109-T1	339	112
Enippred_000110-T1	1623	540	A0A3Q0KKR7	NRF_domain-containing_protein_n=1_Tax=Schistosoma_mansoni_TaxID=6183_RepID=A0A3Q0KKR7_SCHMA	38.0	1.31e-55	210	CAH8433166.1	unnamed_protein_product_[Schistosoma_mattheei]	38.8	8.43e-56	201						MER0097691	Mername-AA228_putative_signal_peptidase_(Ornithorhynchus_anatinus)	S26	Serine	25.108	2.21e-19	97.1
Enippred_000111-T1	423	140
Enippred_000112-T1	816	271	A0A8J4WCT0	Dynein_heavy_chain_8_axonemal_n=2_Tax=Paragonimus_TaxID=34503_RepID=A0A8J4WCT0_9TREM	73.8	6.00e-142	412	KAF8560634.1	hypothetical_protein_P879_05007_[Paragonimus_westermani]	73.8	2.42e-142	412						MER0485706	S1A_unassigned_peptidases_(Harpegnathos_saltator)	S01	Serine	33.585	1.15e-39	151
Enippred_000113-T1	213	70
Enippred_000114-T1	384	127
Enippred_000115-T1	252	83	A0A183JSH3	AAA_lid_11_domain-containing_protein_n=1_Tax=Schistosoma_curassoni_TaxID=6186_RepID=A0A183JSH3_9TREM	60.0	1.86e-15	75.9	VDO97381.1	unnamed_protein_product,_partial_[Schistosoma_curassoni]	60.0	3.07e-15	75.9
Enippred_000116-T1	195	64
Enippred_000117-T1	873	290
Enippred_000118-T1	3213	1070	G7YJ81	PH_domain-containing_protein_n=1_Tax=Clonorchis_sinensis_TaxID=79923_RepID=G7YJ81_CLOSI	30.2	1.84e-12	84.7	KAG5443501.1	hypothetical_protein_CSKR_101061_[Clonorchis_sinensis]	30.2	3.03e-12	84.7
Enippred_000119-T1	450	149																MER0744659	C86_unassigned_peptidases_(Hydra_vulgaris)	C86	Cysteine	75.862	2.65e-39	142
Enippred_000121-T1	1368	455	A0A8T0D5E0	ATPase_AAA_core_domain-containing_protein_n=1_Tax=Paragonimus_westermani_TaxID=34504_RepID=A0A8T0D5E0_9TREM	66.4	1.50e-181	532	KAF8561797.1	hypothetical_protein_P879_06193_[Paragonimus_westermani]	66.4	2.46e-181	532						MER0903538	M18_unassigned_peptidases_(Ostreococcus_tauri)	M18	Metallo	28.571	5.52e-08	60.8
Enippred_000122-T1	204	67
Enippred_000124-T1	888	295																MER0744659	C86_unassigned_peptidases_(Hydra_vulgaris)	C86	Cysteine	75.000	1.59e-68	224
Enippred_000125-T1	534	177																MER0744659	C86_unassigned_peptidases_(Hydra_vulgaris)	C86	Cysteine	82.759	7.75e-52	176
Enippred_000126-T1	324	107	A0A075A4A2	ATPase_AAA_core_domain-containing_protein_n=1_Tax=Opisthorchis_viverrini_TaxID=6198_RepID=A0A075A4A2_9TREM	52.2	6.96e-18	88.6	XP	009165830.1_hypothetical_protein_T265_03153_[Opisthorchis_viverrini]	52.2	1.15e-17	88.6
Enippred_000127-T1	468	155	A0A183S088	Uncharacterized_protein_n=1_Tax=Schistosoma_rodhaini_TaxID=6188_RepID=A0A183S088_9TREM	62.1	2.52e-57	189	CAH8532093.1	unnamed_protein_product_[Schistosoma_intercalatum]	62.8	9.82e-55	194
Enippred_000128-T1	1971	656	A0A448WJQ4	RRM_domain-containing_protein_n=1_Tax=Protopolystoma_xenopodis_TaxID=117903_RepID=A0A448WJQ4_9PLAT	61.4	1.20e-85	288	VEL13403.1	unnamed_protein_product,_partial_[Protopolystoma_xenopodis]	61.4	1.97e-85	288						MER0181539	ADAM9_peptidase_(Heterocephalus_glaber)	M12	Metallo	47.436	7.02e-10	67.8
Enippred_000129-T1	324	107
Enippred_000130-T1	324	107
Enippred_000131-T1	627	208																MER0636519	S12_unassigned_peptidases_(Nipponia_nippon)	S12	Serine	49.655	3.05e-29	119
Enippred_000132-T1	1368	455	A0A094ZGE6	Putative_tropomyosin_n=1_Tax=Schistosoma_haematobium_TaxID=6185_RepID=A0A094ZGE6_SCHHA	50.0	8.94e-10	73.2	CAH8636891.1	unnamed_protein_product_[Schistosoma_haematobium]	50.0	1.25e-09	73.2
Enippred_000133-T1	324	107	C1LNS3	Tropomyosin-2_n=1_Tax=Schistosoma_japonicum_TaxID=6182_RepID=C1LNS3_SCHJA	81.8	1.46e-06	52.4	CAX76351.1	Tropomyosin-2_[Schistosoma_japonicum]	81.8	2.41e-06	52.4
Enippred_000134-T1	652	217
Enippred_000135-T1	438	145
Enippred_000136-T1	1332	443	A0A8J4SKL2	Ubiquitin_carboxyl-terminal_hydrolase_n=1_Tax=Paragonimus_heterotremus_TaxID=100268_RepID=A0A8J4SKL2_9TREM	45.9	3.02e-115	362	KAF5395342.1	Ubiquitin_carboxyl-terminal_hydrolase_36_[Paragonimus_heterotremus]	45.9	4.97e-115	362						MER0710804	C19_unassigned_peptidases_(Opisthorchis_viverrini)	C19	Cysteine	46.883	1.05e-118	370
Enippred_000137-T1	312	103
Enippred_000138-T1	429	142	A0A8K0NZ92	WKF_domain-containing_protein_n=1_Tax=Ladona_fulva_TaxID=123851_RepID=A0A8K0NZ92_LADFU	32.8	1.49e-12	73.9	KAG8226938.1	hypothetical_protein_J437_LFUL004656_[Ladona_fulva]	32.8	2.45e-12	73.9
Enippred_000139-T1	1476	491	A0A068X0D7	mRNA_binding_protein_n=1_Tax=Echinococcus_granulosus_TaxID=6210_RepID=A0A068X0D7_ECHGR	47.7	4.97e-25	119	CDS23418.1	mRNA_binding_protein_[Echinococcus_granulosus]	47.7	8.18e-25	119
Enippred_000141-T1	387	128
Enippred_000143-T1	1650	549
Enippred_000144-T1	234	77
Enippred_000145-T1	360	119
Enippred_000147-T1	1131	376																MER0744659	C86_unassigned_peptidases_(Hydra_vulgaris)	C86	Cysteine	89.423	6.96e-50	178
Enippred_000148-T1	720	239																MER0744659	C86_unassigned_peptidases_(Hydra_vulgaris)	C86	Cysteine	73.460	9.49e-72	231
Enippred_000149-T1	1386	461
Enippred_000150-T1	1125	374
Enippred_000152-T1	9883	3294	A0A183L8P4	Uncharacterized_protein_n=2_Tax=Platyhelminthes_TaxID=6157_RepID=A0A183L8P4_9TREM	27.5	2.67e-23	122	VDO43600.1	unnamed_protein_product_[Schistosoma_margrebowiei]	27.5	4.40e-23	122
Enippred_000153-T1	3843	1280																MER0549338	I8_unassigned_peptidase_inhibitors_(Galeopterus_variegatus)	I08	Inhibitor	35.368	5.37e-09	66.6
Enippred_000154-T1	1485	494
Enippred_000155-T1	429	142																MER0744659	C86_unassigned_peptidases_(Hydra_vulgaris)	C86	Cysteine	78.912	2.72e-42	150
Enippred_000156-T1	546	181																MER0744659	C86_unassigned_peptidases_(Hydra_vulgaris)	C86	Cysteine	70.000	4.78e-42	150
Enippred_000157-T1	1074	357																MER0744659	C86_unassigned_peptidases_(Hydra_vulgaris)	C86	Cysteine	82.390	4.57e-63	213
Enippred_000158-T1	2775	924	A0A3S5CRS2	Secreted_protein_n=1_Tax=Protopolystoma_xenopodis_TaxID=117903_RepID=A0A3S5CRS2_9PLAT	35.4	2.20e-10	69.7	VEL42812.1	unnamed_protein_product_[Protopolystoma_xenopodis]	35.4	3.63e-10	69.7
Enippred_000160-T1	321	106																MER0744659	C86_unassigned_peptidases_(Hydra_vulgaris)	C86	Cysteine	93.814	2.48e-40	143
Enippred_000161-T1	333	110
Enippred_000162-T1	546	181
Enippred_000164-T1	243	80	A0A430Q8L4	Dynein_light_chain_n=1_Tax=Schistosoma_bovis_TaxID=6184_RepID=A0A430Q8L4_SCHBO	72.1	5.94e-24	95.5	RTG84050.1	dynein_light_chain_LC8-type_[Schistosoma_bovis]	72.1	9.78e-24	95.5	XM_005056591	PREDICTED:_Ficedula_albicollis_dynein_light_chain_LC8-type_2_(DYNLL2),_transcript_variant_X3,_mRNA	81.739	1.50e-14	93.5
Enippred_000165-T1	2133	710	A0A8E0VD70	28S_ribosomal_protein_S30_mitochondrial_n=1_Tax=Fasciolopsis_buski_TaxID=27845_RepID=A0A8E0VD70_9TREM	40.2	6.79e-104	341	KAA0185513.1	28S_ribosomal_protein_S30_mitochondrial_[Fasciolopsis_buski]	40.2	1.12e-103	341
Enippred_000166-T1	528	175																MER0744659	C86_unassigned_peptidases_(Hydra_vulgaris)	C86	Cysteine	92.053	2.47e-65	211
Enippred_000167-T1	225	74
Enippred_000171-T1	246	81	UPI001B8896D5	dynein_regulatory_complex_subunit_3-like_n=1_Tax=Gigantopelta_aegis_TaxID=1735272_RepID=UPI001B8896D5	51.9	6.72e-19	90.1	XP	041363471.1_dynein_regulatory_complex_subunit_3-like_[Gigantopelta_aegis]	51.9	1.11e-18	90.1
Enippred_000172-T1	279	92
Enippred_000173-T1	243	80
Enippred_000174-T1	357	118
Enippred_000175-T1	2598	865	A0A8E0RRC5	Regulator_of_chromosome_condensation_n=1_Tax=Fasciolopsis_buski_TaxID=27845_RepID=A0A8E0RRC5_9TREM	41.7	1.00e-132	427	KAA0188240.1	Regulator_of_chromosome_condensation_[Fasciolopsis_buski]	41.7	1.65e-132	427						MER0988702	S8A_unassigned_peptidases_(Clostridium_papyrosolvens)	S08	Serine	25.291	2.00e-08	63.9
Enippred_000176-T1	462	153	A0A8E0RJS2	Protein_hu-li_tai_shao_n=1_Tax=Fasciolopsis_buski_TaxID=27845_RepID=A0A8E0RJS2_9TREM	54.8	6.43e-42	159	KAA0184717.1	Protein_hu-li_tai_shao_[Fasciolopsis_buski]	54.8	1.06e-41	159
Enippred_000177-T1	768	255	A0A504YUD8	Protein_hu-li_tai_shao_n=1_Tax=Fasciola_gigantica_TaxID=46835_RepID=A0A504YUD8_FASGI	45.5	1.85e-53	197	CAH8829450.1	unnamed_protein_product_[Trichobilharzia_szidati]	47.1	6.35e-57	205
Enippred_000178-T1	531	176	A0A448X4X6	Uncharacterized_protein_n=1_Tax=Protopolystoma_xenopodis_TaxID=117903_RepID=A0A448X4X6_9PLAT	30.2	4.55e-07	59.7	VEL28231.1	unnamed_protein_product_[Protopolystoma_xenopodis]	30.2	7.48e-07	59.7
Enippred_000180-T1	735	244	A0A8E0RJS2	Protein_hu-li_tai_shao_n=1_Tax=Fasciolopsis_buski_TaxID=27845_RepID=A0A8E0RJS2_9TREM	40.8	7.24e-18	94.0	CAH8441526.1	unnamed_protein_product_[Heterobilharzia_americana]	39.6	1.70e-18	96.3
Enippred_000181-T1	564	187	A0A183KAK2	Anaphase-promoting_complex_subunit_10_n=3_Tax=Schistosoma_TaxID=6181_RepID=A0A183KAK2_9TREM	66.3	4.78e-82	251	CAH8448727.1	unnamed_protein_product_[Heterobilharzia_americana]	66.9	3.91e-82	251
Enippred_000182-T1	465	154
Enippred_000183-T1	1308	435	A0A0X3NX70	Bromo_domain-containing_protein_n=3_Tax=Schistocephalus_solidus_TaxID=70667_RepID=A0A0X3NX70_SCHSO	65.4	3.86e-41	161	THD20523.1	Anaphase-promoting_complex_subunit_10_[Fasciola_hepatica]	63.2	1.40e-40	165
Enippred_000184-T1	348	115
Enippred_000186-T1	246	81
Enippred_000187-T1	282	93
Enippred_000188-T1	4509	1502	A0A3S5CKL2	C2H2-type_domain-containing_protein_(Fragment)_n=1_Tax=Protopolystoma_xenopodis_TaxID=117903_RepID=A0A3S5CKL2_9PLAT	69.0	5.90e-26	120	VEL28861.1	unnamed_protein_product,_partial_[Protopolystoma_xenopodis]	69.0	9.71e-26	120						MER0744659	C86_unassigned_peptidases_(Hydra_vulgaris)	C86	Cysteine	90.323	2.40e-10	70.1
Enippred_000189-T1	1122	373
Enippred_000190-T1	673	223	A0A5K4EQ18	Myelin_proteolipid-related_n=1_Tax=Schistosoma_mansoni_TaxID=6183_RepID=A0A5K4EQ18_SCHMA	60.8	8.16e-28	115	XP	051069533.1_CCT_complex_interacting_protein,_variant_2_[Schistosoma_haematobium]	60.8	1.58e-27	115
Enippred_000193-T1	267	88																MER0744659	C86_unassigned_peptidases_(Hydra_vulgaris)	C86	Cysteine	88.732	2.81e-24	99.0
Enippred_000194-T1	321	107																MER0744659	C86_unassigned_peptidases_(Hydra_vulgaris)	C86	Cysteine	94.393	2.05e-43	151
Enippred_000199-T1	180	59
Enippred_000200-T1	180	59
Enippred_000202-T1	267	88	A0A419PGJ5	Histidine_ammonia-lyase_n=1_Tax=Clonorchis_sinensis_TaxID=79923_RepID=A0A419PGJ5_CLOSI	80.3	7.19e-36	138	KAG5445074.1	Histidine_ammonia-lyase_[Clonorchis_sinensis]	80.3	1.18e-35	138						MER0069696	M38_non-peptidase_homologues_(Brucella_melitensis)	M38	Metallo	42.424	8.53e-11	61.2
Enippred_000203-T1	891	296	UPI001425AB70	histidine_ammonia-lyase-like_n=1_Tax=Anneissia_japonica_TaxID=1529436_RepID=UPI001425AB70	70.6	1.01e-114	354	KAH9503644.1	hypothetical_protein_Btru_067050_[Bulinus_truncatus]	72.5	1.28e-114	352						MER1119607	M38_unassigned_peptidases_(Globodera_pallida)	M38	Metallo	48.963	1.47e-61	215
Enippred_000205-T1	189	62
Enippred_000207-T1	207	68	A0A8X6UIQ0	NAD(P)H-hydrate_epimerase_n=1_Tax=Nephila_pilipes_TaxID=299642_RepID=A0A8X6UIQ0_NEPPI	77.8	2.03e-12	70.1	GFU21435.1	NAD(P)H-hydrate_epimerase_[Nephila_pilipes]	77.8	3.34e-12	70.1						MER0032200	M20A_unassigned_peptidases_(Emericella_nidulans)	M20	Metallo	57.143	2.59e-06	47.4
Enippred_000209-T1	399	132	A0A5K4EQI1	NAD(P)H-hydrate_epimerase_n=1_Tax=Schistosoma_mansoni_TaxID=6183_RepID=A0A5K4EQI1_SCHMA	58.2	2.99e-48	164	CAH8454611.1	unnamed_protein_product_[Schistosoma_rodhaini]	58.2	5.69e-48	164
Enippred_000215-T1	249	82
Enippred_000216-T1	339	112
Enippred_000217-T1	1155	384
Enippred_000218-T1	207	68
Enippred_000228-T1	450	149
Enippred_000229-T1	207	68
Enippred_000230-T1	1053	350	A0A448WM66	Amidase_domain-containing_protein_n=1_Tax=Protopolystoma_xenopodis_TaxID=117903_RepID=A0A448WM66_9PLAT	47.9	9.52e-60	210	VEL15217.1	unnamed_protein_product_[Protopolystoma_xenopodis]	47.9	1.57e-59	210						MER0744659	C86_unassigned_peptidases_(Hydra_vulgaris)	C86	Cysteine	46.457	4.87e-21	98.6
Enippred_000231-T1	906	301	A0A448WM66	Amidase_domain-containing_protein_n=1_Tax=Protopolystoma_xenopodis_TaxID=117903_RepID=A0A448WM66_9PLAT	40.4	7.32e-50	182	VEL15217.1	unnamed_protein_product_[Protopolystoma_xenopodis]	40.4	1.21e-49	182
Enippred_000233-T1	183	60
Enippred_000234-T1	498	165
Enippred_000238-T1	2787	928
Enippred_000240-T1	234	77
Enippred_000241-T1	183	60
Enippred_000242-T1	5328	1775
Enippred_000243-T1	180	59
Enippred_000244-T1	279	92
Enippred_000245-T1	243	80
Enippred_000246-T1	687	228	A0A8B7Z1C4	cAMP-dependent_protein_kinase_type_II_regulatory_subunit-like_isoform_X2_n=1_Tax=Acanthaster_planci_TaxID=133434_RepID=A0A8B7Z1C4_ACAPL	34.1	9.18e-24	108	XP	022098772.1_cAMP-dependent_protein_kinase_type_II_regulatory_subunit-like_isoform_X2_[Acanthaster_planci]	34.1	1.51e-23	108						MER0744771	C86_non-peptidase_homologues_(Parasitella_parasitica)	C86	Cysteine	27.007	1.07e-06	53.9
Enippred_000247-T1	261	86
Enippred_000248-T1	209	68
Enippred_000249-T1	267	88
Enippred_000250-T1	1938	645
Enippred_000251-T1	222	73
Enippred_000252-T1	468	155																MER0744659	C86_unassigned_peptidases_(Hydra_vulgaris)	C86	Cysteine	73.643	2.43e-34	129
Enippred_000253-T1	1839	612	A0A3S5B0U5	TIR_domain-containing_protein_n=1_Tax=Protopolystoma_xenopodis_TaxID=117903_RepID=A0A3S5B0U5_9PLAT	46.0	2.92e-138	432	VEL33430.1	unnamed_protein_product_[Protopolystoma_xenopodis]	46.0	4.81e-138	432
Enippred_000254-T1	405	134
Enippred_000255-T1	1413	470
Enippred_000256-T1	264	87
Enippred_000258-T1	1836	611	A0A3S5B0U5	TIR_domain-containing_protein_n=1_Tax=Protopolystoma_xenopodis_TaxID=117903_RepID=A0A3S5B0U5_9PLAT	45.7	9.57e-136	426	VEL33430.1	unnamed_protein_product_[Protopolystoma_xenopodis]	45.7	1.57e-135	426
Enippred_000259-T1	195	64
Enippred_000260-T1	363	120	A0A183RI71	FERM_domain-containing_protein_n=1_Tax=Schistosoma_rodhaini_TaxID=6188_RepID=A0A183RI71_9TREM	37.9	6.34e-16	80.1	CAH8680845.1	unnamed_protein_product_[Schistosoma_rodhaini]	38.5	3.73e-15	82.0
Enippred_000262-T1	651	216
Enippred_000263-T1	309	102
Enippred_000264-T1	516	171
Enippred_000265-T1	672	223
Enippred_000266-T1	192	63
Enippred_000268-T1	333	110
Enippred_000270-T1	942	313	A0A8J4WHS0	Actin_regulatory_protein_CAP-G_n=1_Tax=Paragonimus_heterotremus_TaxID=100268_RepID=A0A8J4WHS0_9TREM	56.7	4.70e-114	344	KAF5400896.1	Actin_regulatory_protein_CAP-G_[Paragonimus_heterotremus]	56.7	7.74e-114	344						MER1234260	M14B_non-peptidase_homologues_(Patagioenas_fasciata)	M14	Metallo	36.905	6.28e-10	65.5
Enippred_000271-T1	1521	506
Enippred_000272-T1	462	153
Enippred_000273-T1	180	59
Enippred_000274-T1	456	151
Enippred_000277-T1	204	67
Enippred_000278-T1	189	62
Enippred_000280-T1	408	135	A0A183M7T4	G_PROTEIN_RECEP_F1_2_domain-containing_protein_n=1_Tax=Schistosoma_margrebowiei_TaxID=48269_RepID=A0A183M7T4_9TREM	58.8	1.27e-16	82.0	VDO98676.1	unnamed_protein_product_[Schistosoma_margrebowiei]	58.8	2.09e-16	82.0						MER0959087	S1A_unassigned_peptidases_(Oncorhynchus_mykiss)	S01	Serine	49.231	1.12e-08	57.0
Enippred_000282-T1	807	268	C1LEE0	Dopamine_D2-like_receptor_n=1_Tax=Schistosoma_japonicum_TaxID=6182_RepID=C1LEE0_SCHJA	57.3	1.08e-15	88.2	KAH8851771.1	Dopamine_D2-like_receptor_[Schistosoma_japonicum]	57.3	1.77e-15	88.2
Enippred_000283-T1	336	111
Enippred_000284-T1	1614	537
Enippred_000285-T1	333	110
Enippred_000286-T1	195	64
Enippred_000287-T1	201	66
Enippred_000288-T1	303	100	A0A4E0QZQ1	D(2)_dopamine_receptor_n=1_Tax=Fasciola_hepatica_TaxID=6192_RepID=A0A4E0QZQ1_FASHE	54.1	1.94e-10	67.0	CAH8464572.1	unnamed_protein_product_[Heterobilharzia_americana]	47.5	4.36e-11	64.3						MER1135131	S9_non-peptidase_homologues_(Rhabditophanes_sp._KR3021)	S09	Serine	46.667	9.61e-07	50.1
Enippred_000290-T1	222	73
Enippred_000291-T1	258	85
Enippred_000292-T1	192	63
Enippred_000293-T1	459	152	UPI00022C8169	calbindin-32,_putative_n=1_Tax=Schistosoma_mansoni_TaxID=6183_RepID=UPI00022C8169	61.1	2.04e-42	151	CAH8648375.1	unnamed_protein_product_[Schistosoma_rodhaini]	61.1	3.58e-43	151
Enippred_000294-T1	210	69
Enippred_000295-T1	213	70	A0A5J4NYJ5	Calbindin-32_n=1_Tax=Paragonimus_westermani_TaxID=34504_RepID=A0A5J4NYJ5_9TREM	60.0	2.70e-06	52.0	KAA3680551.1	uncharacterized_protein_DEA37_0012184_[Paragonimus_westermani]	60.0	4.45e-06	52.0
Enippred_000296-T1	213	70
Enippred_000297-T1	270	89
Enippred_000299-T1	1188	395	A0A7L2B9K3	Tubulin_alpha_chain_(Fragment)_n=3_Tax=Neognathae_TaxID=8825_RepID=A0A7L2B9K3_9GRUI	71.8	2.70e-41	153	NXE03414.1	TBA_protein_[Chaetorhynchus_papuensis]	71.8	2.88e-41	153	OX365958	Spisula_solida_genome_assembly,_chromosome:_15	75.379	4.91e-21	117	MER0713030	C19_unassigned_peptidases_(Echinococcus_granulosus)	C19	Cysteine	65.049	2.50e-27	119
Enippred_000300-T1	198	65
Enippred_000301-T1	249	82
Enippred_000302-T1	228	75	A2VD44	Zgc:158701_protein_n=1_Tax=Danio_rerio_TaxID=7955_RepID=A2VD44_DANRE	93.8	5.07e-31	113	XP	009584574.1_PREDICTED:_histone_H3,_embryonic,_partial_[Fulmarus_glacialis]	93.8	7.48e-31	113	JX443551	Nereis_denhamensis_voucher_NTMW23275_histone_H3_gene,_partial_cds;_mitochondrial	89.542	3.70e-45	195	MER0171115	CG4914_protein_({Drosophila_melanogaster})_(Nasonia_vitripennis)	S01	Serine	93.846	1.45e-33	121
Enippred_000304-T1	2232	743
Enippred_000305-T1	2130	709	A0A448WKZ9	E3_ubiquitin-protein_ligase_RBBP6_n=1_Tax=Protopolystoma_xenopodis_TaxID=117903_RepID=A0A448WKZ9_9PLAT	54.0	1.61e-146	458	VEL14364.1	unnamed_protein_product,_partial_[Protopolystoma_xenopodis]	54.0	2.66e-146	458
Enippred_000306-T1	201	66
Enippred_000308-T1	702	233	A0A5J4N7J1	Pre-mRNA_3'-end-processing_factor_FIP1_(Fragment)_n=1_Tax=Paragonimus_westermani_TaxID=34504_RepID=A0A5J4N7J1_9TREM	62.1	8.62e-31	127	XP	018652135.1_fip1-like_1_protein_[Schistosoma_mansoni]	62.1	5.02e-31	128	XR_002768635	PREDICTED:_Eurytemora_affinis_uncharacterized_LOC111716934_(LOC111716934),_ncRNA	85.714	3.72e-10	80.5
Enippred_000309-T1	186	61
Enippred_000310-T1	462	153
Enippred_000311-T1	2034	677
Enippred_000312-T1	438	145	A0A448XAY5	Uncharacterized_protein_n=1_Tax=Protopolystoma_xenopodis_TaxID=117903_RepID=A0A448XAY5_9PLAT	42.2	6.43e-07	56.6	VEL32591.1	unnamed_protein_product_[Protopolystoma_xenopodis]	42.2	1.06e-06	56.6
Enippred_000314-T1	936	312	A0A8S9Z3P1	Annexin_n=1_Tax=Paragonimus_skrjabini_miyazakii_TaxID=59628_RepID=A0A8S9Z3P1_9TREM	43.8	1.74e-75	244	CAH8864063.1	unnamed_protein_product_[Trichobilharzia_szidati]	44.9	1.45e-75	246						MER0256271	proteasome_subunit_alpha_6_(Otolemur_garnettii)	T01	Threonine	28.000	7.87e-24	107
Enippred_000315-T1	2148	715	A0A267EK67	BRCT_domain-containing_protein_n=1_Tax=Macrostomum_lignano_TaxID=282301_RepID=A0A267EK67_9PLAT	56.1	2.33e-10	72.4	PAA61888.1	hypothetical_protein_BOX15_Mlig004018g1_[Macrostomum_lignano]	56.1	3.83e-10	72.4
Enippred_000316-T1	2217	739
Enippred_000318-T1	402	133
Enippred_000319-T1	222	73
Enippred_000323-T1	333	110
Enippred_000324-T1	219	72	A0A3S5CQV6	ANK_REP_REGION_domain-containing_protein_n=1_Tax=Protopolystoma_xenopodis_TaxID=117903_RepID=A0A3S5CQV6_9PLAT	57.6	1.55e-17	79.0	VEL40763.1	unnamed_protein_product_[Protopolystoma_xenopodis]	57.6	2.55e-17	79.0
Enippred_000325-T1	342	113
Enippred_000326-T1	645	214	A0A4Z2DXJ0	GTP-binding_nuclear_protein_n=2_Tax=Schistosoma_japonicum_TaxID=6182_RepID=A0A4Z2DXJ0_SCHJA	90.0	1.31e-139	399	CAH8830282.1	unnamed_protein_product_[Trichobilharzia_regenti]	90.5	2.63e-140	401	XM_027345446	PREDICTED:_Dermatophagoides_pteronyssinus_GTP-binding_nuclear_protein_Ran_(LOC113795254),_mRNA	79.781	3.86e-104	392	MER0277440	I25B_unassigned_peptidase_inhibitors_(Trichinella_spiralis)	I25	Inhibitor	29.012	6.66e-22	96.7
Enippred_000330-T1	207	68
Enippred_000331-T1	273	90
Enippred_000332-T1	243	80
Enippred_000333-T1	183	60
Enippred_000334-T1	228	75
Enippred_000335-T1	771	256
Enippred_000337-T1	402	133
Enippred_000339-T1	1833	610
Enippred_000340-T1	399	132
Enippred_000341-T1	429	142	A0A3S5FFM6	PDZ_domain-containing_protein_n=1_Tax=Protopolystoma_xenopodis_TaxID=117903_RepID=A0A3S5FFM6_9PLAT	66.7	1.17e-08	63.2	VEL32743.1	unnamed_protein_product_[Protopolystoma_xenopodis]	66.7	1.93e-08	63.2						MER0331351	melanotransferrin_domain_2_(Cricetulus_griseus)	S60	Serine	56.410	7.28e-06	49.3
Enippred_000342-T1	582	193	A0A5J4P1U0	PDZ/DHR/GLGF_domain_protein_n=1_Tax=Paragonimus_westermani_TaxID=34504_RepID=A0A5J4P1U0_9TREM	48.1	1.25e-12	76.3	KAA3681400.1	uncharacterized_protein_DEA37_0002534_[Paragonimus_westermani]	48.1	2.06e-12	76.3						MER0260985	A2A_unassigned_peptidases_(Dasypus_novemcinctus)	A02	Aspartic	41.096	9.95e-06	50.1
Enippred_000343-T1	1290	429	A0A8T1MN94	beta-ketoacyl-[acyl-carrier-protein]_synthase_I_n=1_Tax=Clonorchis_sinensis_TaxID=79923_RepID=A0A8T1MN94_CLOSI	45.1	1.65e-97	307	KAG5450305.1	3-oxoacyl-[acyl-carrier-protein]_synthase,_mitochondrial,_variant_2_[Clonorchis_sinensis]	45.1	2.71e-97	307						MER0214188	S33_unassigned_peptidases_(Streptomyces_sp._NRRL_11266)	S33	Serine	25.839	6.43e-12	73.2
Enippred_000344-T1	339	112
Enippred_000345-T1	909	302	A0A3Q0KS20	RING-type_E3_ubiquitin_transferase_n=5_Tax=Schistosoma_TaxID=6181_RepID=A0A3Q0KS20_SCHMA	50.0	4.49e-92	286	CAH8585511.1	unnamed_protein_product_[Schistosoma_turkestanicum]	50.0	5.21e-92	286						MER0541074	S54_unassigned_peptidases_(Melopsittacus_undulatus)	S54	Serine	45.018	4.96e-74	242
Enippred_000346-T1	924	307
Enippred_000347-T1	3465	1154	A0A8E0VIW5	Transcriptional_activator_n=1_Tax=Fasciolopsis_buski_TaxID=27845_RepID=A0A8E0VIW5_9TREM	66.2	1.83e-20	111	KAA0190725.1	Transcriptional_activator_[Fasciolopsis_buski]	66.2	3.00e-20	111
Enippred_000348-T1	6357	2118	A0A3P8KBZ4	Gamma-tubulin_complex_component_n=1_Tax=Schistosoma_mattheei_TaxID=31246_RepID=A0A3P8KBZ4_9TREM	37.7	3.92e-17	101	CAH8872038.1	unnamed_protein_product_[Trichobilharzia_regenti]	40.0	4.45e-19	108
Enippred_000349-T1	243	80
Enippred_000350-T1	1224	407	C3YC19	Sterol_O-acyltransferase_1_n=1_Tax=Branchiostoma_floridae_TaxID=7739_RepID=C3YC19_BRAFL	30.0	1.03e-43	164	XP	035688379.1_sterol_O-acyltransferase_1-like_isoform_X2_[Branchiostoma_floridae]	30.2	3.39e-42	167						MER0141923	I31_unassigned_peptidase_inhibitors_(Ursus_maritimus)	I31	Inhibitor	33.937	1.07e-26	117
Enippred_000351-T1	2958	985	A0A3P8HHB7	CMP/dCMP-type_deaminase_domain-containing_protein_n=1_Tax=Trichobilharzia_regenti_TaxID=157069_RepID=A0A3P8HHB7_TRIRE	30.1	3.74e-19	102	VDQ01703.1	unnamed_protein_product_[Trichobilharzia_regenti]	30.1	6.16e-19	102
Enippred_000353-T1	204	67
Enippred_000355-T1	489	162
Enippred_000356-T1	183	60
Enippred_000363-T1	951	316	A0A3S5CHY2	Very-long-chain_3-oxoacyl-CoA_reductase_n=1_Tax=Protopolystoma_xenopodis_TaxID=117903_RepID=A0A3S5CHY2_9PLAT	48.9	2.58e-74	239	VEL22824.1	unnamed_protein_product_[Protopolystoma_xenopodis]	48.9	4.24e-74	239						MER1132412	M12A_non-peptidase_homologues_(Parastrongyloides_trichosuri)	M12	Metallo	32.867	6.56e-30	124
Enippred_000366-T1	180	59
Enippred_000368-T1	252	83
Enippred_000369-T1	192	63
Enippred_000371-T1	318	105
Enippred_000374-T1	210	69
Enippred_000375-T1	183	60
Enippred_000377-T1	318	105
Enippred_000380-T1	270	89
Enippred_000381-T1	1332	443
Enippred_000383-T1	912	303																MER0916612	I63_unassigned_peptidase_inhibitors_(Branchiostoma_floridae)	I63	Inhibitor	32.353	2.58e-06	54.3
Enippred_000384-T1	876	291	A0A448WWH3	Leucine-rich_repeat_protein_(Fragment)_n=1_Tax=Protopolystoma_xenopodis_TaxID=117903_RepID=A0A448WWH3_9PLAT	49.4	1.51e-34	137	VEL21952.1	unnamed_protein_product,_partial_[Protopolystoma_xenopodis]	49.4	2.48e-34	137						MER0548139	PIDD_auto-processing_protein_unit_1_(Jaculus_jaculus)	S68	Serine	40.496	1.42e-10	67.0
Enippred_000385-T1	294	97
Enippred_000386-T1	1914	637	A0A183SB98	26S_proteasome_non-ATPase_regulatory_subunit_4_n=1_Tax=Schistocephalus_solidus_TaxID=70667_RepID=A0A183SB98_SCHSO	78.6	9.21e-118	363	VDL87881.1	unnamed_protein_product_[Schistocephalus_solidus]	78.6	1.52e-117	363						MER0744659	C86_unassigned_peptidases_(Hydra_vulgaris)	C86	Cysteine	83.871	2.39e-58	208
Enippred_000387-T1	732	243																MER0744659	C86_unassigned_peptidases_(Hydra_vulgaris)	C86	Cysteine	61.494	3.00e-32	127
Enippred_000388-T1	1989	662	A0A419QCP9	Endothelin-converting_enzyme_n=1_Tax=Clonorchis_sinensis_TaxID=79923_RepID=A0A419QCP9_CLOSI	27.8	3.57e-41	172	KAG5446555.1	Endothelin-converting_enzyme_[Clonorchis_sinensis]	27.8	5.88e-41	172						MER0339336	M13_non-peptidase_homologues_(Clonorchis_sinensis)	M13	Metallo	26.667	4.74e-46	179
Enippred_000389-T1	219	72
Enippred_000390-T1	378	125	A0A8E0VED9	Endothelin-converting_enzyme_1_n=1_Tax=Fasciolopsis_buski_TaxID=27845_RepID=A0A8E0VED9_9TREM	37.8	6.92e-08	60.8	KAA0184759.1	Endothelin-converting_enzyme_1_[Fasciolopsis_buski]	37.8	1.14e-07	60.8						MER0339351	M13_non-peptidase_homologues_(Clonorchis_sinensis)	M13	Metallo	31.818	4.09e-09	57.8
Enippred_000391-T1	2847	948
Enippred_000392-T1	363	120
Enippred_000393-T1	1200	399	UPI001E1D47C8	leucine-rich_repeat-containing_protein_58-like_n=1_Tax=Mercenaria_mercenaria_TaxID=6596_RepID=UPI001E1D47C8	58.0	6.56e-19	98.6	XP	045207911.1_leucine-rich_repeat-containing_protein_58-like_[Mercenaria_mercenaria]	58.0	1.08e-18	98.6						MER1059832	S41A_non-peptidase_homologues_(Strongyloides_ratti)	S41	Serine	46.053	2.38e-09	64.7
Enippred_000394-T1	387	128	L8GJ09	Leucinerich_repeat_protein_n=1_Tax=Acanthamoeba_castellanii_str._Neff_TaxID=1257118_RepID=L8GJ09_ACACA	37.5	2.07e-06	56.6	XP	004334852.1_leucinerich_repeat_protein_[Acanthamoeba_castellanii_str._Neff]	37.5	3.41e-06	56.6						MER1176841	C14A_unassigned_peptidases_(Branchiostoma_belcheri)	C14	Cysteine	35.714	9.72e-07	51.2
Enippred_000395-T1	234	77
Enippred_000396-T1	333	110
Enippred_000397-T1	219	72
Enippred_000398-T1	225	74
Enippred_000399-T1	510	169
Enippred_000400-T1	1545	514	A0A8E0S5I3	Ubiquitin_protein_ligase_BRE1_n=1_Tax=Fasciolopsis_buski_TaxID=27845_RepID=A0A8E0S5I3_9TREM	40.1	1.30e-94	317	KAA0197538.1	Ubiquitin_protein_ligase_BRE1_[Fasciolopsis_buski]	40.1	2.14e-94	317						MER0626563	C110_non-peptidase_homologues_(Echinococcus_multilocularis)	C110	Cysteine	38.552	1.24e-100	326
Enippred_000401-T1	405	134	A0A448WKX7	F5/8_type_C_domain-containing_protein_n=1_Tax=Protopolystoma_xenopodis_TaxID=117903_RepID=A0A448WKX7_9PLAT	38.7	4.07e-23	99.0	VEL14294.1	unnamed_protein_product_[Protopolystoma_xenopodis]	38.7	6.70e-23	99.0						MER0626563	C110_non-peptidase_homologues_(Echinococcus_multilocularis)	C110	Cysteine	41.667	5.40e-16	77.8
Enippred_000402-T1	192	63
Enippred_000403-T1	804	267	A0A4Z2D841	Hillarin_n=1_Tax=Schistosoma_japonicum_TaxID=6182_RepID=A0A4Z2D841_SCHJA	29.3	7.99e-06	58.9	CAH8291280.1	unnamed_protein_product,_partial_[Schistosoma_turkestanicum]	35.2	4.96e-07	60.8						MER0626867	C110_non-peptidase_homologues_(Schistosoma_haematobium)	C110	Cysteine	32.331	2.45e-09	62.8
Enippred_000409-T1	591	196
Enippred_000411-T1	552	183	A0A4Z2DI80	Fructose-2,6-bisphosphatase_TIGAR_isoform_2_n=1_Tax=Schistosoma_japonicum_TaxID=6182_RepID=A0A4Z2DI80_SCHJA	37.3	3.58e-07	60.5	KAH8868208.1	phosphoglycerate_mutase_[Schistosoma_japonicum]	37.3	5.20e-07	60.5
Enippred_000412-T1	483	160
Enippred_000413-T1	381	126
Enippred_000414-T1	243	80	A0A0X3P443	F-BAR_domain-containing_protein_n=1_Tax=Schistocephalus_solidus_TaxID=70667_RepID=A0A0X3P443_SCHSO	66.7	8.33e-13	72.4	VDD80791.1	unnamed_protein_product_[Mesocestoides_corti]	63.2	1.91e-12	72.4
Enippred_000415-T1	1254	417
Enippred_000416-T1	360	119	A0A3S4ZNR6	Leucine-rich_repeat_domain-containing_protein_n=1_Tax=Protopolystoma_xenopodis_TaxID=117903_RepID=A0A3S4ZNR6_9PLAT	44.4	3.43e-23	97.1	VEL16082.1	unnamed_protein_product_[Protopolystoma_xenopodis]	44.4	5.64e-23	97.1
Enippred_000417-T1	351	116
Enippred_000418-T1	225	74
Enippred_000419-T1	573	190
Enippred_000420-T1	468	155
Enippred_000421-T1	402	133	A0A448XG28	G_domain-containing_protein_n=1_Tax=Protopolystoma_xenopodis_TaxID=117903_RepID=A0A448XG28_9PLAT	49.0	1.45e-06	57.4	VEL35855.1	unnamed_protein_product_[Protopolystoma_xenopodis]	49.0	2.38e-06	57.4
Enippred_000422-T1	1314	437
Enippred_000427-T1	1233	410	A0A3S4ZZ78	GRAM_domain-containing_protein_n=1_Tax=Protopolystoma_xenopodis_TaxID=117903_RepID=A0A3S4ZZ78_9PLAT	30.4	5.59e-36	148	VEL15634.1	unnamed_protein_product_[Protopolystoma_xenopodis]	30.4	9.20e-36	148
Enippred_000428-T1	183	60
Enippred_000430-T1	228	75
Enippred_000431-T1	197	64
Enippred_000432-T1	228	75
Enippred_000433-T1	1110	369
Enippred_000434-T1	1737	578	A0A448WDM3	C2H2-type_domain-containing_protein_n=1_Tax=Protopolystoma_xenopodis_TaxID=117903_RepID=A0A448WDM3_9PLAT	31.1	9.39e-53	197	VEL09151.1	unnamed_protein_product_[Protopolystoma_xenopodis]	31.1	1.55e-52	197
Enippred_000435-T1	414	137
Enippred_000436-T1	1926	641	A0A448WDM3	C2H2-type_domain-containing_protein_n=1_Tax=Protopolystoma_xenopodis_TaxID=117903_RepID=A0A448WDM3_9PLAT	33.0	2.89e-59	216	VEL09151.1	unnamed_protein_product_[Protopolystoma_xenopodis]	33.0	4.76e-59	216
Enippred_000437-T1	1926	641	A0A448WDM3	C2H2-type_domain-containing_protein_n=1_Tax=Protopolystoma_xenopodis_TaxID=117903_RepID=A0A448WDM3_9PLAT	33.0	5.52e-60	218	VEL09151.1	unnamed_protein_product_[Protopolystoma_xenopodis]	33.0	9.08e-60	218
Enippred_000439-T1	585	194	A0A094ZJG3	C2H2-type_domain-containing_protein_n=2_Tax=Schistosoma_haematobium_TaxID=6185_RepID=A0A094ZJG3_SCHHA	31.3	1.80e-22	101	XP	051069164.1_hypothetical_protein_MS3_00005184_[Schistosoma_haematobium]	31.3	2.53e-21	101
Enippred_000440-T1	1926	641	A0A448WDM3	C2H2-type_domain-containing_protein_n=1_Tax=Protopolystoma_xenopodis_TaxID=117903_RepID=A0A448WDM3_9PLAT	33.1	2.84e-60	218	VEL09151.1	unnamed_protein_product_[Protopolystoma_xenopodis]	33.1	4.68e-60	218
Enippred_000441-T1	1926	641	A0A448WDM3	C2H2-type_domain-containing_protein_n=1_Tax=Protopolystoma_xenopodis_TaxID=117903_RepID=A0A448WDM3_9PLAT	33.0	5.52e-60	218	VEL09151.1	unnamed_protein_product_[Protopolystoma_xenopodis]	33.0	9.08e-60	218
Enippred_000442-T1	1572	523	A0A448WDM3	C2H2-type_domain-containing_protein_n=1_Tax=Protopolystoma_xenopodis_TaxID=117903_RepID=A0A448WDM3_9PLAT	33.1	3.55e-58	210	VEL09151.1	unnamed_protein_product_[Protopolystoma_xenopodis]	33.1	5.85e-58	210
Enippred_000443-T1	194	64
Enippred_000444-T1	167	55
Enippred_000445-T1	2073	690	A0A448WDM3	C2H2-type_domain-containing_protein_n=1_Tax=Protopolystoma_xenopodis_TaxID=117903_RepID=A0A448WDM3_9PLAT	39.8	2.82e-112	356	VEL09151.1	unnamed_protein_product_[Protopolystoma_xenopodis]	39.8	4.64e-112	356
Enippred_000446-T1	696	231																MER0744659	C86_unassigned_peptidases_(Hydra_vulgaris)	C86	Cysteine	72.581	4.87e-57	192
Enippred_000447-T1	189	62
Enippred_000448-T1	274	91
Enippred_000449-T1	3210	1069																MER0744659	C86_unassigned_peptidases_(Hydra_vulgaris)	C86	Cysteine	85.088	3.38e-52	196
Enippred_000450-T1	510	169
Enippred_000451-T1	429	142
Enippred_000452-T1	4026	1341
Enippred_000453-T1	360	119
Enippred_000454-T1	948	315
Enippred_000462-T1	8031	2676																MER0744659	C86_unassigned_peptidases_(Hydra_vulgaris)	C86	Cysteine	96.226	1.47e-30	133
Enippred_000463-T1	237	78
Enippred_000464-T1	183	60
Enippred_000465-T1	1284	427	A0A3S5AHE4	Homeobox_domain-containing_protein_(Fragment)_n=1_Tax=Protopolystoma_xenopodis_TaxID=117903_RepID=A0A3S5AHE4_9PLAT	63.6	7.85e-19	92.8	VEL29272.1	unnamed_protein_product,_partial_[Protopolystoma_xenopodis]	63.6	1.29e-18	92.8						MER1177946	C14A_non-peptidase_homologues_(Eufriesea_mexicana)	C14	Cysteine	72.131	6.04e-18	91.7
Enippred_000466-T1	1689	562
Enippred_000470-T1	555	184
Enippred_000471-T1	186	61
Enippred_000472-T1	303	100
Enippred_000473-T1	201	66
Enippred_000474-T1	234	77
Enippred_000475-T1	630	209																MER0744659	C86_unassigned_peptidases_(Hydra_vulgaris)	C86	Cysteine	71.090	3.05e-62	205
Enippred_000476-T1	891	296																MER0744659	C86_unassigned_peptidases_(Hydra_vulgaris)	C86	Cysteine	66.512	6.20e-55	189
Enippred_000477-T1	459	152																MER0744659	C86_unassigned_peptidases_(Hydra_vulgaris)	C86	Cysteine	68.387	1.22e-32	124
Enippred_000478-T1	2268	755	A0A8T0DZU2	DC_STAMP_domain-containing_protein_n=1_Tax=Paragonimus_westermani_TaxID=34504_RepID=A0A8T0DZU2_9TREM	24.2	3.35e-42	178	KAF8572061.1	hypothetical_protein_P879_00356_[Paragonimus_westermani]	24.2	5.52e-42	178						MER1217327	M12B_non-peptidase_homologues_(Alligator_mississippiensis)	M12	Metallo	25.547	3.11e-13	79.3
Enippred_000479-T1	1308	435																MER0661458	I63_unassigned_peptidase_inhibitors_(Esox_lucius)	I63	Inhibitor	42.813	1.17e-27	121
Enippred_000480-T1	1191	396
Enippred_000481-T1	192	63
Enippred_000483-T1	866	287	A0A7M3QCY1	Polypeptide_N-acetylgalactosaminyltransferase_n=1_Tax=Spirometra_erinaceieuropaei_TaxID=99802_RepID=A0A7M3QCY1_SPIER	61.2	1.39e-109	342	VZI14332.1	unnamed_protein_product_[Spirometra_erinaceieuropaei]	61.2	2.29e-109	342						MER0185858	C48_unassigned_peptidases_(Monosiga_brevicollis)	C48	Cysteine	44.800	1.90e-63	221
Enippred_000484-T1	426	141	A0A183JFJ3	Glyco_transf_7C_domain-containing_protein_n=1_Tax=Schistosoma_curassoni_TaxID=6186_RepID=A0A183JFJ3_9TREM	53.1	2.52e-39	140	KAF6776718.1	polypeptide_N-acetylgalactosaminyltransferase_4_[Paragonimus_kellicotti]	61.3	4.82e-41	148						MER0185858	C48_unassigned_peptidases_(Monosiga_brevicollis)	C48	Cysteine	47.826	6.66e-29	115
Enippred_000485-T1	372	123	A0A8T0DB62	Polypeptide_N-acetylgalactosaminyltransferase_n=1_Tax=Paragonimus_westermani_TaxID=34504_RepID=A0A8T0DB62_9TREM	35.6	1.87e-13	76.6	KAF8565083.1	hypothetical_protein_P879_05882_[Paragonimus_westermani]	35.6	3.08e-13	76.6
Enippred_000486-T1	420	139	A0A8J4WDV7	Ubiquitin_carboxyl-terminal_hydrolase_14_n=1_Tax=Paragonimus_heterotremus_TaxID=100268_RepID=A0A8J4WDV7_9TREM	63.1	3.71e-44	156	KAF5396098.1	hypothetical_protein_PHET_11242_[Paragonimus_heterotremus]	63.1	6.10e-44	156						MER0239009	C19_unassigned_peptidases_(Schistosoma_japonicum)	C19	Cysteine	60.156	3.31e-47	156
Enippred_000487-T1	1098	365	A0A0X3P7V3	USP_domain-containing_protein_n=1_Tax=Schistocephalus_solidus_TaxID=70667_RepID=A0A0X3P7V3_SCHSO	63.2	3.33e-134	398	VZI13106.1	unnamed_protein_product_[Sparganum_proliferum]	62.8	9.52e-133	396						MER0714949	C19_unassigned_peptidases_(Schistosoma_haematobium)	C19	Cysteine	57.980	1.95e-127	377
Enippred_000489-T1	459	152	A0A183R8K0	Exocyst_complex_component_Sec8_n=2_Tax=Schistosoma_TaxID=6181_RepID=A0A183R8K0_9TREM	56.2	7.27e-35	128	CAH8432970.1	unnamed_protein_product_[Dicrocoelium_dendriticum]	52.8	2.00e-35	132
Enippred_000491-T1	258	86
Enippred_000492-T1	212	70
Enippred_000493-T1	249	82	A0A183JKE8	MIF4G_like_domain-containing_protein_n=1_Tax=Schistosoma_curassoni_TaxID=6186_RepID=A0A183JKE8_9TREM	72.5	1.82e-32	122	VDO79967.1	unnamed_protein_product_[Schistosoma_curassoni]	72.5	2.99e-32	122
Enippred_000494-T1	284	94	A0A183AS37	HORMA_domain-containing_protein_n=1_Tax=Echinostoma_caproni_TaxID=27848_RepID=A0A183AS37_9TREM	64.5	1.85e-34	125	VDP85941.1	unnamed_protein_product_[Echinostoma_caproni]	64.5	3.05e-34	125
Enippred_000496-T1	417	138	A0A448X8P5	Transmembrane_protein_188_n=1_Tax=Protopolystoma_xenopodis_TaxID=117903_RepID=A0A448X8P5_9PLAT	66.4	4.14e-53	173	VEL30882.1	unnamed_protein_product_[Protopolystoma_xenopodis]	66.4	6.81e-53	173
Enippred_000497-T1	4893	1630	A0A3S5FD64	BAH_domain-containing_protein_(Fragment)_n=1_Tax=Protopolystoma_xenopodis_TaxID=117903_RepID=A0A3S5FD64_9PLAT	34.1	2.04e-15	95.1	VEL16902.1	unnamed_protein_product,_partial_[Protopolystoma_xenopodis]	34.1	3.35e-15	95.1
Enippred_000498-T1	201	66
Enippred_000499-T1	2041	680	H2KSB5	C2_domain-containing_protein_n=1_Tax=Clonorchis_sinensis_TaxID=79923_RepID=H2KSB5_CLOSI	45.1	5.42e-45	185	GAA32734.2	hypothetical_protein_CLF_108739_[Clonorchis_sinensis]	45.1	8.92e-45	185
Enippred_000500-T1	984	327	A0A3S5BL42	RNase_NYN_domain-containing_protein_n=1_Tax=Protopolystoma_xenopodis_TaxID=117903_RepID=A0A3S5BL42_9PLAT	40.7	6.66e-24	110	VEL28471.1	unnamed_protein_product_[Protopolystoma_xenopodis]	40.7	1.10e-23	110
Enippred_000501-T1	285	94	A0A448XAE7	RNase_NYN_domain-containing_protein_n=1_Tax=Protopolystoma_xenopodis_TaxID=117903_RepID=A0A448XAE7_9PLAT	63.6	3.98e-36	128	VEL32239.1	unnamed_protein_product_[Protopolystoma_xenopodis]	63.6	6.55e-36	128
Enippred_000502-T1	1056	351
Enippred_000503-T1	276	91
Enippred_000504-T1	570	189	A0A183R491	6PF2K_domain-containing_protein_n=1_Tax=Schistosoma_rodhaini_TaxID=6188_RepID=A0A183R491_9TREM	57.6	9.00e-51	173	KAH8862419.1	6-phosphofructo-2-kinase/fructose-2,6-bisphosphatase_[Schistosoma_japonicum]	59.0	2.38e-50	176						MER0520533	I2_unassigned_peptidase_inhibitors_(Physeter_catodon)	I02	Inhibitor	46.715	2.40e-37	141
Enippred_000505-T1	711	236	A0A183K1S9	6-phosphofructo-2-kinase_n=1_Tax=Schistosoma_curassoni_TaxID=6186_RepID=A0A183K1S9_9TREM	63.7	4.39e-101	303	VDP33351.1	unnamed_protein_product_[Schistosoma_curassoni]	63.7	7.23e-101	303						MER0261966	collagen_alpha_1(VII)_chain_(Tursiops_truncatus)	I02	Inhibitor	57.923	2.94e-65	223
Enippred_000506-T1	4350	1449
Enippred_000507-T1	819	272
Enippred_000508-T1	1488	495
Enippred_000510-T1	177	58
Enippred_000512-T1	243	80
Enippred_000513-T1	267	88
Enippred_000514-T1	708	235
Enippred_000515-T1	333	110
Enippred_000516-T1	1206	401
Enippred_000517-T1	579	192
Enippred_000518-T1	594	197
Enippred_000522-T1	213	70
Enippred_000523-T1	453	150	A0A0X3PSU6	poly(A)-specific_ribonuclease_n=1_Tax=Schistocephalus_solidus_TaxID=70667_RepID=A0A0X3PSU6_SCHSO	61.2	4.13e-53	183	VDK88811.1	unnamed_protein_product_[Dibothriocephalus_latus]	61.2	6.79e-53	183						MER0963758	M50B_unassigned_peptidases_(Acanthocheilonema_viteae)	M50	Metallo	41.912	3.55e-22	96.3
Enippred_000524-T1	423	140	A0A183AD15	poly(A)-specific_ribonuclease_n=1_Tax=Echinostoma_caproni_TaxID=27848_RepID=A0A183AD15_9TREM	47.0	5.32e-33	126	VDP73790.1	unnamed_protein_product_[Echinostoma_caproni]	47.0	8.75e-33	126						MER0963758	M50B_unassigned_peptidases_(Acanthocheilonema_viteae)	M50	Metallo	37.179	1.53e-10	62.4
Enippred_000526-T1	747	248	UPI002076E785	STAM-binding_protein_n=1_Tax=Nematostella_vectensis_TaxID=45351_RepID=UPI002076E785	42.9	1.19e-37	147	XP	032242870.2_STAM-binding_protein_[Nematostella_vectensis]	42.9	1.95e-37	147						MER1098001	M67C_unassigned_peptidases_(Octopus_bimaculoides)	M67	Metallo	38.049	2.82e-40	147
Enippred_000527-T1	771	256	UPI000A2A77DC	STAM-binding_protein-like_A_n=1_Tax=Exaiptasia_diaphana_TaxID=2652724_RepID=UPI000A2A77DC	43.0	1.16e-19	98.6	XP	020913349.1_STAM-binding_protein-like_A_[Exaiptasia_diaphana]	43.0	1.91e-19	98.6						MER1098001	M67C_unassigned_peptidases_(Octopus_bimaculoides)	M67	Metallo	33.742	4.68e-22	98.2
Enippred_000528-T1	828	275	A0A4E0R692	poly(A)-specific_ribonuclease_n=1_Tax=Fasciola_hepatica_TaxID=6192_RepID=A0A4E0R692_FASHE	49.4	1.29e-73	239	THD22266.1	Subunit_of_mRNA_deadenylase_[Fasciola_hepatica]	49.4	2.13e-73	239						MER0963758	M50B_unassigned_peptidases_(Acanthocheilonema_viteae)	M50	Metallo	37.415	1.57e-25	110
Enippred_000530-T1	468	155
Enippred_000531-T1	243	80
Enippred_000532-T1	465	154
Enippred_000533-T1	195	64
Enippred_000534-T1	267	88
Enippred_000542-T1	279	92
Enippred_000543-T1	435	144	A0A0X3PUE6	Plus3_domain-containing_protein_n=1_Tax=Schistocephalus_solidus_TaxID=70667_RepID=A0A0X3PUE6_SCHSO	41.5	4.91e-06	56.2
Enippred_000544-T1	462	153	A0A0X3PUE6	Plus3_domain-containing_protein_n=1_Tax=Schistocephalus_solidus_TaxID=70667_RepID=A0A0X3PUE6_SCHSO	43.4	4.59e-08	62.4	VZI23960.1	unnamed_protein_product_[Sparganum_proliferum]	41.2	1.02e-07	62.0
Enippred_000545-T1	240	79
Enippred_000547-T1	834	277	A0A183N015	WD_REPEATS_REGION_domain-containing_protein_n=1_Tax=Schistosoma_margrebowiei_TaxID=48269_RepID=A0A183N015_9TREM	38.1	5.45e-48	174	CAH8867902.1	unnamed_protein_product_[Trichobilharzia_szidati]	40.0	4.50e-49	178
Enippred_000548-T1	225	74
Enippred_000549-T1	1092	363	A0A094ZRQ2	Putative_pak_inhibitor_skb15_n=1_Tax=Schistosoma_haematobium_TaxID=6185_RepID=A0A094ZRQ2_SCHHA	43.9	5.53e-09	69.3	CAH8631084.1	unnamed_protein_product_[Schistosoma_guineensis]	43.9	9.11e-09	69.3
Enippred_000550-T1	225	74
Enippred_000551-T1	339	112	A0A448WGP4	40S_ribosomal_protein_S26_(Fragment)_n=1_Tax=Protopolystoma_xenopodis_TaxID=117903_RepID=A0A448WGP4_9PLAT	75.2	8.40e-50	163	VEL11352.1	unnamed_protein_product,_partial_[Protopolystoma_xenopodis]	75.2	1.38e-49	163	XM_018800080	Schistosoma_mansoni_putative_40s_ribosomal_protein_S26_partial_mRNA	74.908	1.29e-21	117	MER0565312	I63_unassigned_peptidase_inhibitors_(Elephantulus_edwardii)	I63	Inhibitor	44.444	1.13e-07	53.1
Enippred_000552-T1	339	112	A0A448WGP4	40S_ribosomal_protein_S26_(Fragment)_n=1_Tax=Protopolystoma_xenopodis_TaxID=117903_RepID=A0A448WGP4_9PLAT	75.2	8.40e-50	163	VEL11352.1	unnamed_protein_product,_partial_[Protopolystoma_xenopodis]	75.2	1.38e-49	163	XM_018800080	Schistosoma_mansoni_putative_40s_ribosomal_protein_S26_partial_mRNA	74.908	1.29e-21	117	MER0565312	I63_unassigned_peptidase_inhibitors_(Elephantulus_edwardii)	I63	Inhibitor	44.444	1.13e-07	53.1
Enippred_000553-T1	8847	2948	A0A5J4NSH1	Nipped-B_protein_n=1_Tax=Paragonimus_westermani_TaxID=34504_RepID=A0A5J4NSH1_9TREM	27.6	6.66e-140	506	KAA3678482.1	cohesin_loading_factor_subunit_SCC2_[Paragonimus_westermani]	27.6	1.10e-139	506
Enippred_000554-T1	342	113
Enippred_000555-T1	2712	903	A0A8S9YEK2	Calponin-homology_(CH)_domain-containing_protein_(Fragment)_n=1_Tax=Paragonimus_skrjabini_miyazakii_TaxID=59628_RepID=A0A8S9YEK2_9TREM	33.8	1.05e-40	175	KAF7236410.1	hypothetical_protein_EG68_11334,_partial_[Paragonimus_skrjabini_miyazakii]	33.8	1.73e-40	175
Enippred_000557-T1	2085	694
Enippred_000558-T1	633	210
Enippred_000559-T1	2157	718	A0A3S5BQC2	Suppressor_of_cytokine_signaling_7_n=1_Tax=Protopolystoma_xenopodis_TaxID=117903_RepID=A0A3S5BQC2_9PLAT	44.8	6.72e-26	126	VEL13450.1	unnamed_protein_product_[Protopolystoma_xenopodis]	44.8	1.11e-25	126
Enippred_000560-T1	252	83
Enippred_000561-T1	195	64
Enippred_000562-T1	213	70
Enippred_000564-T1	1569	522	A0A4E0R8T7	GDP-fucose_protein_O-fucosyltransferase_2_n=1_Tax=Fasciola_hepatica_TaxID=6192_RepID=A0A4E0R8T7_FASHE	34.0	1.51e-65	231	THD23416.1	Peptide-O-fucosyltransferase_[Fasciola_hepatica]	34.0	2.49e-65	231
Enippred_000565-T1	321	106	A0A5K3EJG5	Ras_and_EF-hand_domain-containing_protein_n=1_Tax=Mesocestoides_corti_TaxID=53468_RepID=A0A5K3EJG5_MESCO	47.2	7.44e-09	62.8	VZI15084.1	unnamed_protein_product_[Spirometra_erinaceieuropaei]	45.8	4.32e-08	61.2
Enippred_000566-T1	195	64
Enippred_000567-T1	237	78
Enippred_000568-T1	411	136
Enippred_000569-T1	198	65
Enippred_000570-T1	183	60
Enippred_000571-T1	282	93
Enippred_000572-T1	324	107
Enippred_000573-T1	192	63
Enippred_000574-T1	423	140
Enippred_000575-T1	431	142
Enippred_000576-T1	372	123
Enippred_000577-T1	180	59
Enippred_000578-T1	183	60
Enippred_000579-T1	1371	456	A0A087W070	tRNA_dihydrouridine_synthase_2_n=1_Tax=Echinococcus_multilocularis_TaxID=6211_RepID=A0A087W070_ECHMU	45.1	1.43e-103	325	CDI97886.1	tRNA_dihydrouridine_synthase_2_[Echinococcus_multilocularis]	45.1	2.36e-103	325						MER1135892	S16_unassigned_peptidases_(Romanomermis_culicivorax)	S16	Serine	41.643	1.01e-69	243
Enippred_000582-T1	924	307	A0A3S5C3U9	DUF4408_domain-containing_protein_n=1_Tax=Protopolystoma_xenopodis_TaxID=117903_RepID=A0A3S5C3U9_9PLAT	56.3	1.39e-37	147	VEL33543.1	unnamed_protein_product_[Protopolystoma_xenopodis]	56.3	2.29e-37	147						MER1137421	I2_unassigned_peptidase_inhibitors_(Schistosoma_haematobium)	I02	Inhibitor	57.627	5.20e-14	77.8
Enippred_000585-T1	1650	549	A0A3P8LVY5	Spondin_domain-containing_protein_n=1_Tax=Trichobilharzia_regenti_TaxID=157069_RepID=A0A3P8LVY5_TRIRE	54.5	5.23e-102	321	VDQ12617.1	unnamed_protein_product_[Trichobilharzia_regenti]	54.5	8.61e-102	321						MER0753472	I2_unassigned_peptidase_inhibitors_(Opisthorchis_viverrini)	I02	Inhibitor	66.814	1.95e-95	316
Enippred_000586-T1	1032	343	A0A8S9YB13	F-spondin_n=1_Tax=Paragonimus_skrjabini_miyazakii_TaxID=59628_RepID=A0A8S9YB13_9TREM	49.0	1.41e-83	283	KAF7233312.1	hypothetical_protein_EG68_03201_[Paragonimus_skrjabini_miyazakii]	49.0	2.32e-83	283						MER1118716	I2_unassigned_peptidase_inhibitors_(Fasciola_hepatica)	I02	Inhibitor	48.571	7.87e-90	278
Enippred_000587-T1	309	102																MER0748928	I1_unassigned_peptidase_inhibitors_(Nematostella_vectensis)	I01	Inhibitor	50.685	6.42e-09	56.2
Enippred_000588-T1	330	109																MER0744659	C86_unassigned_peptidases_(Hydra_vulgaris)	C86	Cysteine	80.357	1.00e-30	117
Enippred_000589-T1	870	289	A0A7M3RV82	Kunitz/Bovine_pancreatic_trypsin_inhibitor_domain_protein_n=1_Tax=Spirometra_erinaceieuropaei_TaxID=99802_RepID=A0A7M3RV82_SPIER	46.8	2.25e-78	253	VZI51790.1	unnamed_protein_product_[Spirometra_erinaceieuropaei]	46.8	3.71e-78	253						MER1117324	I2_unassigned_peptidase_inhibitors_(Echinostoma_caproni)	I02	Inhibitor	48.070	2.59e-78	261
Enippred_000591-T1	687	228	UPI00022DCC26	putative_pre-mRNA_splicing_factor_n=1_Tax=Schistosoma_mansoni_TaxID=6183_RepID=UPI00022DCC26	70.1	7.37e-102	310	CAH8646873.1	unnamed_protein_product_[Schistosoma_margrebowiei]	69.9	6.70e-103	311	XM_004716055	PREDICTED:_Echinops_telfairi_pre-mRNA_processing_factor_6_(PRPF6),_mRNA	72.043	1.01e-10	82.4	MER1150350	S33_non-peptidase_homologues_(Trichuris_muris)	S33	Serine	53.906	4.23e-81	268
Enippred_000592-T1	2295	764	A0A8J4TDI0	Activating_signal_cointegrator_1_complex_subunit_2_n=1_Tax=Paragonimus_heterotremus_TaxID=100268_RepID=A0A8J4TDI0_9TREM	26.7	3.34e-28	132	KAF5399507.1	Activating_signal_cointegrator_1_complex_subunit_2_[Paragonimus_heterotremus]	26.7	5.50e-28	132
Enippred_000593-T1	456	151	A0A8C5RKZ7	Activating_signal_cointegrator_1_complex_subunit_2_n=1_Tax=Laticauda_laticaudata_TaxID=8630_RepID=A0A8C5RKZ7_LATLA	37.9	2.49e-15	83.2	XP	042702042.1_activating_signal_cointegrator_1_complex_subunit_2-like_isoform_X2_[Chrysemys_picta_bellii]	35.0	1.82e-14	79.7
Enippred_000594-T1	1863	620	A0A8J4SN98	Cilia-_and_flagella-associated_protein_52_n=1_Tax=Paragonimus_heterotremus_TaxID=100268_RepID=A0A8J4SN98_9TREM	61.5	2.82e-290	815	KAF5399735.1	WD_repeat-containing_protein_16_[Paragonimus_heterotremus]	61.5	4.64e-290	815						MER0148842	S9_non-peptidase_homologues_(Ciona_intestinalis)	S09	Serine	50.000	0.0	643
Enippred_000595-T1	360	119	A0A448X0X2	WD_REPEATS_REGION_domain-containing_protein_n=1_Tax=Protopolystoma_xenopodis_TaxID=117903_RepID=A0A448X0X2_9PLAT	85.1	2.80e-22	93.2	VEL25144.1	unnamed_protein_product_[Protopolystoma_xenopodis]	85.1	4.61e-22	93.2						MER0155900	S9_non-peptidase_homologues_(Dipodomys_ordii)	S09	Serine	59.574	7.79e-13	68.2
Enippred_000596-T1	420	139
Enippred_000597-T1	825	274
Enippred_000598-T1	477	158	A0A8I5ZQR9	Ankyrin_repeat_domain_13C_n=1_Tax=Rattus_norvegicus_TaxID=10116_RepID=A0A8I5ZQR9_RAT	33.6	9.22e-10	67.4	XP	038964774.1_ankyrin_repeat_domain-containing_protein_13C-like_[Rattus_norvegicus]	33.6	1.54e-09	67.4
Enippred_000599-T1	183	60
Enippred_000600-T1	360	119
Enippred_000602-T1	252	83
Enippred_000603-T1	3111	1036
Enippred_000604-T1	172	56
Enippred_000605-T1	273	90
Enippred_000606-T1	1830	609	A0A7M3Q151	Non-specific_serine/threonine_protein_kinase_n=1_Tax=Spirometra_erinaceieuropaei_TaxID=99802_RepID=A0A7M3Q151_SPIER	31.7	4.90e-56	217	VZI02158.1	unnamed_protein_product_[Spirometra_erinaceieuropaei]	31.7	8.06e-56	217						MER0420226	I71_unassigned_peptidase_inhibitors_(Bombus_terrestris)	I71	Inhibitor	40.000	1.72e-22	107
Enippred_000608-T1	675	224
Enippred_000609-T1	3006	1001	W6UAZ7	TATA-binding_protein-associated_factor_n=1_Tax=Echinococcus_granulosus_TaxID=6210_RepID=W6UAZ7_ECHGR	31.3	3.27e-39	171	CAH8616599.1	unnamed_protein_product_[Heterobilharzia_americana]	30.4	4.98e-44	187
Enippred_000610-T1	183	60
Enippred_000611-T1	264	87	A0A0R3W753	Bystin_n=1_Tax=Taenia_asiatica_TaxID=60517_RepID=A0A0R3W753_TAEAS	58.8	9.06e-20	92.0	VDK36103.1	unnamed_protein_product_[Taenia_asiatica]	58.8	1.49e-19	92.0
Enippred_000612-T1	1002	333	A0A7M3RFG8	GCS_light_chain_n=1_Tax=Spirometra_erinaceieuropaei_TaxID=99802_RepID=A0A7M3RFG8_SPIER	46.9	8.05e-36	141	VZI43885.1	unnamed_protein_product_[Spirometra_erinaceieuropaei]	46.9	1.32e-35	141						MER0485774	S1A_unassigned_peptidases_(Anopheles_darlingi)	S01	Serine	30.769	1.70e-16	85.5
Enippred_000613-T1	207	68
Enippred_000614-T1	2097	698	A0A8E0RJC8	Transmembrane_protein_63B_n=1_Tax=Fasciolopsis_buski_TaxID=27845_RepID=A0A8E0RJC8_9TREM	41.8	1.09e-43	181	KAA0184302.1	Transmembrane_protein_63B_[Fasciolopsis_buski]	41.8	1.80e-43	181						MER0744659	C86_unassigned_peptidases_(Hydra_vulgaris)	C86	Cysteine	77.604	5.20e-77	259
Enippred_000618-T1	267	88
Enippred_000619-T1	975	324
Enippred_000623-T1	201	66
Enippred_000624-T1	2931	976																MER0744659	C86_unassigned_peptidases_(Hydra_vulgaris)	C86	Cysteine	42.350	9.83e-83	280
Enippred_000625-T1	3123	1040	A0A3S5BVN3	Homeobox_domain-containing_protein_n=1_Tax=Protopolystoma_xenopodis_TaxID=117903_RepID=A0A3S5BVN3_9PLAT	81.7	6.36e-20	101	VEL42231.1	unnamed_protein_product_[Protopolystoma_xenopodis]	81.7	1.05e-19	101						MER0744659	C86_unassigned_peptidases_(Hydra_vulgaris)	C86	Cysteine	42.974	3.21e-81	277
Enippred_000626-T1	1170	389																MER0744659	C86_unassigned_peptidases_(Hydra_vulgaris)	C86	Cysteine	94.574	1.39e-69	231
Enippred_000628-T1	621	206
Enippred_000629-T1	552	183
Enippred_000630-T1	528	175																MER0744659	C86_unassigned_peptidases_(Hydra_vulgaris)	C86	Cysteine	73.797	2.24e-54	183
Enippred_000632-T1	168	56
Enippred_000633-T1	201	66
Enippred_000634-T1	1302	433
Enippred_000635-T1	192	63
Enippred_000636-T1	1374	457
Enippred_000637-T1	228	75
Enippred_000640-T1	465	154
Enippred_000646-T1	183	60
Enippred_000647-T1	237	78
Enippred_000648-T1	1568	522	A0A183VWI2	Protein-tyrosine-phosphatase_n=1_Tax=Trichobilharzia_regenti_TaxID=157069_RepID=A0A183VWI2_TRIRE	74.6	1.55e-20	97.8	VDQ00718.1	unnamed_protein_product_[Trichobilharzia_regenti]	74.6	2.56e-20	97.8						MER0779370	I43_unassigned_peptidase_inhibitors_(Amphimedon_queenslandica)	I43	Inhibitor	56.863	2.52e-11	71.6
Enippred_000657-T1	840	280
Enippred_000658-T1	240	80	A0A3S5CGQ7	Uncharacterized_protein_n=1_Tax=Protopolystoma_xenopodis_TaxID=117903_RepID=A0A3S5CGQ7_9PLAT	75.9	2.68e-06	51.6	VEL07021.1	unnamed_protein_product_[Protopolystoma_xenopodis]	75.9	4.42e-06	51.6
Enippred_000659-T1	195	64	R7UKA8	Protein-tyrosine-phosphatase_n=1_Tax=Capitella_teleta_TaxID=283909_RepID=R7UKA8_CAPTE	67.3	7.58e-14	73.9	ELU06625.1	hypothetical_protein_CAPTEDRAFT_168672_[Capitella_teleta]	67.3	1.25e-13	73.9						MER0779699	I43_unassigned_peptidase_inhibitors_(Xenopus_laevis)	I43	Inhibitor	55.319	4.30e-11	60.8
Enippred_000661-T1	1507	501	A0A3S5AFP0	Uncharacterized_protein_n=1_Tax=Protopolystoma_xenopodis_TaxID=117903_RepID=A0A3S5AFP0_9PLAT	60.6	1.29e-12	81.6	VEL35844.1	unnamed_protein_product_[Protopolystoma_xenopodis]	60.6	2.12e-12	81.6
Enippred_000663-T1	1621	539
Enippred_000665-T1	3514	1171
Enippred_000666-T1	2589	862
Enippred_000667-T1	1305	434	A0A068XYH4	Golgi_resident_protein_gcp60_n=1_Tax=Echinococcus_multilocularis_TaxID=6211_RepID=A0A068XYH4_ECHMU	38.0	1.33e-14	87.4	CDS37288.1	golgi_resident_protein_gcp60_[Echinococcus_multilocularis]	38.0	2.20e-14	87.4
Enippred_000668-T1	1356	451	A0A8E0RSG5	Protein_involved_in_maintenance_of_golgi_structure_and_er-golgi_transport_(Fragment)_n=1_Tax=Fasciolopsis_buski_TaxID=27845_RepID=A0A8E0RSG5_9TREM	69.7	4.24e-22	105	KAA0188053.1	Protein_involved_in_maintenance_of_golgi_structure_and_er-golgi_transport,_partial_[Fasciolopsis_buski]	69.7	6.98e-22	105
Enippred_000670-T1	801	266	A0A183QIY5	J_domain-containing_protein_n=1_Tax=Schistosoma_rodhaini_TaxID=6188_RepID=A0A183QIY5_9TREM	44.7	7.90e-68	221	CAH8573528.1	unnamed_protein_product_[Schistosoma_rodhaini]	44.7	1.30e-67	221						MER1134177	C19_non-peptidase_homologues_(Pristionchus_pacificus)	C19	Cysteine	44.776	2.64e-07	56.2
Enippred_000676-T1	189	62
Enippred_000677-T1	253	83
Enippred_000678-T1	629	209																MER0744659	C86_unassigned_peptidases_(Hydra_vulgaris)	C86	Cysteine	80.000	2.26e-65	213
Enippred_000679-T1	180	59
Enippred_000683-T1	1414	470	A0A504YEG0	XPA-binding_protein_n=1_Tax=Fasciola_gigantica_TaxID=46835_RepID=A0A504YEG0_FASGI	75.8	5.49e-185	533	TPP60072.1	XPA-binding_protein_[Fasciola_gigantica]	75.8	9.04e-185	533	OW626787	Tribolium_freemani_genome_assembly,_chromosome:_fLG5	77.880	2.10e-25	132	MER1116660	C56_non-peptidase_homologues_(Strigamia_maritima)	C56	Cysteine	66.463	2.43e-159	481
Enippred_000684-T1	381	126
Enippred_000685-T1	1965	654	A0A183QGV5	Chromatin-remodeling_ATPase_INO80_n=1_Tax=Schistosoma_rodhaini_TaxID=6188_RepID=A0A183QGV5_9TREM	55.4	1.48e-131	431	CAH8440142.1	unnamed_protein_product_[Schistosoma_haematobium]	59.6	3.95e-134	430						MER0744659	C86_unassigned_peptidases_(Hydra_vulgaris)	C86	Cysteine	42.566	5.02e-68	234
Enippred_000686-T1	765	254
Enippred_000687-T1	486	161
Enippred_000688-T1	1986	661	A0A183MKA4	Chromatin-remodeling_ATPase_INO80_n=1_Tax=Schistosoma_margrebowiei_TaxID=48269_RepID=A0A183MKA4_9TREM	74.6	1.53e-89	316	CAH8491860.1	unnamed_protein_product_[Schistosoma_rodhaini]	70.5	2.27e-91	315	XM_048133021	PREDICTED:_Leguminivora_glycinivorella_chromatin-remodeling_ATPase_INO80_(LOC125228443),_transcript_variant_X3,_mRNA	82.126	4.86e-38	174	MER0832676	M13_non-peptidase_homologues_(Strigamia_maritima)	M13	Metallo	45.833	1.53e-44	176
Enippred_000689-T1	189	62
Enippred_000690-T1	4377	1458
Enippred_000691-T1	882	293
Enippred_000692-T1	240	79
Enippred_000693-T1	5196	1731	A0A8E0VRZ8	UBA_domain-containing_protein_n=1_Tax=Fasciolopsis_buski_TaxID=27845_RepID=A0A8E0VRZ8_9TREM	49.4	3.75e-07	68.2	CAH8584836.1	unnamed_protein_product_[Schistosoma_turkestanicum]	44.9	6.15e-08	71.6
Enippred_000694-T1	402	133
Enippred_000695-T1	4002	1333	A0A3S5CF95	HSF_DOMAIN_domain-containing_protein_n=1_Tax=Protopolystoma_xenopodis_TaxID=117903_RepID=A0A3S5CF95_9PLAT	65.0	4.34e-07	65.9	VEL16396.1	unnamed_protein_product_[Protopolystoma_xenopodis]	65.0	7.15e-07	65.9
Enippred_000698-T1	360	119																MER0744659	C86_unassigned_peptidases_(Hydra_vulgaris)	C86	Cysteine	86.667	4.07e-40	143
Enippred_000699-T1	765	254																MER0744659	C86_unassigned_peptidases_(Hydra_vulgaris)	C86	Cysteine	73.196	1.09e-57	195
Enippred_000705-T1	2778	925	A0A1S8WYG8	tRNA_(cytosine(34)-C(5))-methyltransferase_(Fragment)_n=1_Tax=Opisthorchis_viverrini_TaxID=6198_RepID=A0A1S8WYG8_9TREM	43.3	6.57e-176	539	OON19283.1	NOL1/NOP2/sun_family_protein,_partial_[Opisthorchis_viverrini]	43.3	1.08e-175	539						MER0217143	S1C_unassigned_peptidases_(Perkinsus_marinus)	S01	Serine	28.409	5.05e-30	133
Enippred_000706-T1	399	132	A0A8S9YPF1	tRNA_(cytosine(34)-C(5))-methyltransferase_n=1_Tax=Paragonimus_skrjabini_miyazakii_TaxID=59628_RepID=A0A8S9YPF1_9TREM	54.7	9.82e-39	149	KAF6773592.1	hypothetical_protein_AHF37_06900_[Paragonimus_kellicotti]	54.0	1.74e-42	147
Enippred_000708-T1	1446	481	A0A0X3NI18	26S_proteasome_non-ATPase_regulatory_subunit_13_n=1_Tax=Schistocephalus_solidus_TaxID=70667_RepID=A0A0X3NI18_SCHSO	41.0	1.79e-110	342	XP	024349912.1_26S_proteasome_non-ATPase_regulatory_subunit_[Echinococcus_granulosus]	40.6	3.79e-108	336						MER0744659	C86_unassigned_peptidases_(Hydra_vulgaris)	C86	Cysteine	85.714	6.34e-30	126
Enippred_000710-T1	2790	929	A0A448WWT0	Uso1_p115_head_domain-containing_protein_n=1_Tax=Protopolystoma_xenopodis_TaxID=117903_RepID=A0A448WWT0_9PLAT	61.2	4.06e-159	485	VEL22168.1	unnamed_protein_product_[Protopolystoma_xenopodis]	61.2	6.68e-159	485						MER0229211	M23B_non-peptidase_homologues_(Candida_glabrata)	M23	Metallo	24.362	2.23e-18	96.7
Enippred_000711-T1	744	247																MER0917310	I63_unassigned_peptidase_inhibitors_(Tetraodon_nigroviridis)	I63	Inhibitor	36.923	8.42e-17	84.3
Enippred_000712-T1	303	100											OX235268	Trichobilharzia_regenti_genome_assembly,_chromosome:_7	94.545	3.22e-12	86.1
Enippred_000713-T1	393	130
Enippred_000714-T1	303	100											OX235268	Trichobilharzia_regenti_genome_assembly,_chromosome:_7	94.545	3.22e-12	86.1
Enippred_000715-T1	393	130
Enippred_000716-T1	303	100											OX235268	Trichobilharzia_regenti_genome_assembly,_chromosome:_7	94.545	3.22e-12	86.1
Enippred_000717-T1	393	130
Enippred_000718-T1	303	100											OX235268	Trichobilharzia_regenti_genome_assembly,_chromosome:_7	94.545	3.22e-12	86.1
Enippred_000719-T1	393	130
Enippred_000720-T1	393	130
Enippred_000721-T1	393	130
Enippred_000722-T1	393	130
Enippred_000723-T1	393	130
Enippred_000724-T1	393	130
Enippred_000725-T1	393	130
Enippred_000726-T1	393	130
Enippred_000727-T1	393	130
Enippred_000728-T1	393	130
Enippred_000729-T1	393	130
Enippred_000730-T1	393	130
Enippred_000731-T1	393	130
Enippred_000732-T1	393	130
Enippred_000733-T1	393	130
Enippred_000734-T1	393	130
Enippred_000735-T1	393	130
Enippred_000736-T1	393	130
Enippred_000737-T1	393	130
Enippred_000738-T1	390	130											OX235268	Trichobilharzia_regenti_genome_assembly,_chromosome:_7	91.379	7.13e-10	78.7
Enippred_000739-T1	291	96
Enippred_000741-T1	582	193	A0A0R3WT90	Kinase_n=1_Tax=Hydatigena_taeniaeformis_TaxID=6205_RepID=A0A0R3WT90_HYDTA	63.3	7.56e-11	68.2	VDM23883.1	unnamed_protein_product_[Hydatigera_taeniaeformis]	63.3	1.24e-10	68.2						MER0744659	C86_unassigned_peptidases_(Hydra_vulgaris)	C86	Cysteine	77.698	2.76e-42	152
Enippred_000742-T1	336	111	A0A0S7HS58	Kinase_n=1_Tax=Poeciliopsis_prolifica_TaxID=188132_RepID=A0A0S7HS58_9TELE	58.4	9.29e-30	114	KAG7250748.1	hypothetical_protein_CRUP_021259_[Coryphaenoides_rupestris]	60.7	4.41e-30	116
Enippred_000743-T1	186	61
Enippred_000746-T1	270	89
Enippred_000748-T1	189	62
Enippred_000749-T1	255	84
Enippred_000750-T1	215	70
Enippred_000751-T1	201	66
Enippred_000753-T1	345	114
Enippred_000754-T1	313	104																MER0744659	C86_unassigned_peptidases_(Hydra_vulgaris)	C86	Cysteine	85.437	9.39e-34	125
Enippred_000755-T1	1076	358
Enippred_000756-T1	189	62
Enippred_000758-T1	372	123																MER0748928	I1_unassigned_peptidase_inhibitors_(Nematostella_vectensis)	I01	Inhibitor	49.315	1.97e-09	58.9
Enippred_000762-T1	1584	527	A0A8E0VKM7	OTU_domain-containing_protein_5-A_(Fragment)_n=1_Tax=Fasciolopsis_buski_TaxID=27845_RepID=A0A8E0VKM7_9TREM	33.7	2.05e-54	209	KAA0194733.1	OTU_domain-containing_protein_5-A,_partial_[Fasciolopsis_buski]	33.7	3.37e-54	209
Enippred_000763-T1	2466	821	A0A654HGP8	WAPL_domain-containing_protein_n=1_Tax=Sparganum_proliferum_TaxID=64606_RepID=A0A654HGP8_9CEST	33.1	5.31e-46	191	VZI28843.1	unnamed_protein_product_[Sparganum_proliferum]	33.1	8.73e-46	191
Enippred_000764-T1	180	59
Enippred_000769-T1	342	113
Enippred_000770-T1	558	185
Enippred_000771-T1	831	276
Enippred_000772-T1	189	62
Enippred_000776-T1	270	89
Enippred_000777-T1	240	79
Enippred_000778-T1	339	112
Enippred_000779-T1	336	111
Enippred_000780-T1	288	95
Enippred_000781-T1	1233	410	UPI001B8883EC	LOW_QUALITY_PROTEIN:_major_vault_protein-like_n=1_Tax=Gigantopelta_aegis_TaxID=1735272_RepID=UPI001B8883EC	67.3	1.55e-165	498	CAH8567966.1	unnamed_protein_product_[Dicrocoelium_dendriticum]	63.7	1.95e-166	500						MER0681461	prohead_peptidase_gp21_(bacteriophage_T4)_(Balearica_regulorum)	S77	Serine	63.415	1.32e-07	58.5
Enippred_000783-T1	852	283	A0A6F9DKX4	Major_vault_protein_n=1_Tax=Phallusia_mammillata_TaxID=59560_RepID=A0A6F9DKX4_9ASCI	55.5	7.80e-31	132	CAB3264092.1	major_vault_protein_[Phallusia_mammillata]	55.5	1.28e-30	132						MER0681461	prohead_peptidase_gp21_(bacteriophage_T4)_(Balearica_regulorum)	S77	Serine	38.462	3.38e-21	96.7
Enippred_000784-T1	828	275	Q5C1Q2	SJCHGC03579_protein_(Fragment)_n=1_Tax=Schistosoma_japonicum_TaxID=6182_RepID=Q5C1Q2_SCHJA	70.8	2.00e-117	348	CAH8642333.1	unnamed_protein_product_[Schistosoma_guineensis]	69.6	3.21e-118	351
Enippred_000785-T1	468	155	A0A8E0RYB6	Non-specific_protein-tyrosine_kinase_n=1_Tax=Fasciolopsis_buski_TaxID=27845_RepID=A0A8E0RYB6_9TREM	75.0	7.47e-71	225	KAA0191275.1	Non-specific_protein-tyrosine_kinase_[Fasciolopsis_buski]	75.0	1.23e-70	225						MER0779766	I43_unassigned_peptidase_inhibitors_(Chelonia_mydas)	I43	Inhibitor	54.605	5.36e-48	170
Enippred_000788-T1	233	77	A0A3S5FBZ6	Protein_kinase_domain-containing_protein_(Fragment)_n=1_Tax=Protopolystoma_xenopodis_TaxID=117903_RepID=A0A3S5FBZ6_9PLAT	74.0	3.74e-33	122	VEL09305.1	unnamed_protein_product,_partial_[Protopolystoma_xenopodis]	74.0	6.15e-33	122						MER0777507	I43_unassigned_peptidase_inhibitors_(Trichuris_trichiura)	I43	Inhibitor	40.741	3.68e-09	55.8
Enippred_000789-T1	336	112	UPI001EF788D9	folylpolyglutamate_synthase,_mitochondrial-like_isoform_X3_n=1_Tax=Diprion_similis_TaxID=362088_RepID=UPI001EF788D9	48.0	4.24e-25	108	XP	046752859.1_folylpolyglutamate_synthase,_mitochondrial-like_isoform_X3_[Diprion_similis]	48.0	6.97e-25	108						MER0517404	M38_unassigned_peptidases_(Pantholops_hodgsonii)	M38	Metallo	45.614	2.50e-09	58.2
Enippred_000790-T1	252	83
Enippred_000791-T1	2301	766	A0A8S9YW50	VWFA_domain-containing_protein_n=1_Tax=Paragonimus_skrjabini_miyazakii_TaxID=59628_RepID=A0A8S9YW50_9TREM	37.0	3.56e-118	385	KAF7257606.1	hypothetical_protein_EG68_05229_[Paragonimus_skrjabini_miyazakii]	37.0	5.87e-118	385
Enippred_000792-T1	891	296	A0A183NWC2	VWFA_domain-containing_protein_n=1_Tax=Schistosoma_mattheei_TaxID=31246_RepID=A0A183NWC2_9TREM	39.5	5.25e-44	171	CAH8642143.1	unnamed_protein_product_[Heterobilharzia_americana]	37.6	2.31e-47	173
Enippred_000793-T1	576	191	A0A183NWC2	VWFA_domain-containing_protein_n=1_Tax=Schistosoma_mattheei_TaxID=31246_RepID=A0A183NWC2_9TREM	31.4	2.59e-13	79.0	VDP33767.1	unnamed_protein_product_[Schistosoma_mattheei]	31.4	4.25e-13	79.0
Enippred_000794-T1	288	95
Enippred_000795-T1	456	151	A0A8T1MJG6	Cytoplasmic_dynein_2_light_intermediate_chain_1_n=3_Tax=Clonorchis_sinensis_TaxID=79923_RepID=A0A8T1MJG6_CLOSI	35.3	2.88e-15	82.4	KAF6773423.1	cytoplasmic_dynein_2_light_intermediate_chain_1_[Paragonimus_kellicotti]	34.2	1.26e-15	82.4
Enippred_000797-T1	270	89
Enippred_000800-T1	237	78
Enippred_000806-T1	1212	403
Enippred_000807-T1	507	168																MER0744659	C86_unassigned_peptidases_(Hydra_vulgaris)	C86	Cysteine	89.431	2.48e-52	177
Enippred_000810-T1	531	176																MER0744659	C86_unassigned_peptidases_(Hydra_vulgaris)	C86	Cysteine	84.397	9.66e-53	179
Enippred_000811-T1	951	316	A0A183NUA5	Ig-like_domain-containing_protein_n=1_Tax=Schistosoma_mattheei_TaxID=31246_RepID=A0A183NUA5_9TREM	42.2	9.79e-54	184	VDP29880.1	unnamed_protein_product_[Schistosoma_mattheei]	42.2	1.61e-53	184						MER0783855	I43_unassigned_peptidase_inhibitors_(Poecilia_formosa)	I43	Inhibitor	26.471	2.65e-14	78.6
Enippred_000813-T1	594	197	A0A4E0RVI3	Translocon-associated_protein_subunit_beta_n=2_Tax=Fasciola_hepatica_TaxID=6192_RepID=A0A4E0RVI3_FASHE	45.9	8.06e-28	113	THD18650.1	Translocon-associated_protein_subunit_beta_[Fasciola_hepatica]	45.9	1.33e-27	113
Enippred_000814-T1	210	69
Enippred_000815-T1	2103	700	A0A3P8E003	MH2_domain-containing_protein_n=1_Tax=Schistosoma_mattheei_TaxID=31246_RepID=A0A3P8E003_9TREM	73.5	6.17e-116	357	VDP57397.1	unnamed_protein_product_[Schistosoma_mattheei]	73.5	1.02e-115	357	XM_034400909	PREDICTED:_Thrips_palmi_protein_mothers_against_dpp_(LOC117654331),_transcript_variant_X4,_mRNA	86.111	1.93e-07	73.1
Enippred_000816-T1	687	228
Enippred_000818-T1	2838	945
Enippred_000819-T1	213	70
Enippred_000820-T1	204	67
Enippred_000821-T1	1710	569
Enippred_000822-T1	300	99
Enippred_000824-T1	530	176
Enippred_000826-T1	435	144
Enippred_000827-T1	531	176																MER0744659	C86_unassigned_peptidases_(Hydra_vulgaris)	C86	Cysteine	79.503	3.64e-56	187
Enippred_000828-T1	432	143
Enippred_000831-T1	279	92
Enippred_000832-T1	212	70																MER0744659	C86_unassigned_peptidases_(Hydra_vulgaris)	C86	Cysteine	95.161	3.06e-21	89.7
Enippred_000833-T1	504	167
Enippred_000834-T1	936	311
Enippred_000835-T1	1794	597	G7Y2F3	AP-3_complex_subunit_beta-2_n=1_Tax=Clonorchis_sinensis_TaxID=79923_RepID=G7Y2F3_CLOSI	62.0	2.93e-67	249	GAA47158.1	AP-3_complex_subunit_beta-2_[Clonorchis_sinensis]	62.0	4.82e-67	249
Enippred_000836-T1	225	74
Enippred_000837-T1	2169	722	A0A7I8WBQ8	AP-3_complex_subunit_beta_n=1_Tax=Dimorphilus_gyrociliatus_TaxID=2664684_RepID=A0A7I8WBQ8_9ANNE	50.9	9.59e-145	459	CAD5125567.1	DgyrCDS13770_[Dimorphilus_gyrociliatus]	50.9	1.58e-144	459
Enippred_000839-T1	203	67
Enippred_000847-T1	324	107
Enippred_000851-T1	192	63
Enippred_000852-T1	576	191	A0A3S5A492	dihydrofolate_reductase_n=1_Tax=Protopolystoma_xenopodis_TaxID=117903_RepID=A0A3S5A492_9PLAT	47.8	1.60e-52	176	VEL19422.1	unnamed_protein_product_[Protopolystoma_xenopodis]	47.8	2.63e-52	176						MER0908312	M76_unassigned_peptidases_(Pneumocystis_jiroveci)	M76	Metallo	34.146	2.44e-10	63.5
Enippred_000853-T1	330	109
Enippred_000855-T1	2688	895	A0A448XKR9	Homeobox_domain-containing_protein_(Fragment)_n=1_Tax=Protopolystoma_xenopodis_TaxID=117903_RepID=A0A448XKR9_9PLAT	82.4	6.21e-15	82.4	VEL39032.1	unnamed_protein_product,_partial_[Protopolystoma_xenopodis]	82.4	1.02e-14	82.4
Enippred_000856-T1	858	285																MER0428013	C1A_non-peptidase_homologues_(Plasmodium_cynomolgi)	C01	Cysteine	18.315	2.11e-15	81.3
Enippred_000857-T1	3384	1127	A0A448WM26	Homeobox_domain-containing_protein_n=1_Tax=Protopolystoma_xenopodis_TaxID=117903_RepID=A0A448WM26_9PLAT	92.6	1.48e-16	92.4	VEL15070.1	unnamed_protein_product_[Protopolystoma_xenopodis]	92.6	2.43e-16	92.4						MER0744659	C86_unassigned_peptidases_(Hydra_vulgaris)	C86	Cysteine	80.729	2.17e-79	273
Enippred_000858-T1	339	112
Enippred_000859-T1	360	119																MER0428013	C1A_non-peptidase_homologues_(Plasmodium_cynomolgi)	C01	Cysteine	29.565	2.26e-10	61.2
Enippred_000864-T1	207	68
Enippred_000867-T1	342	113
Enippred_000870-T1	244	81																MER0315808	rhomboid-4_(insect)_(Apis_florea)	S54	Serine	40.323	5.77e-07	49.7
Enippred_000872-T1	210	69
Enippred_000873-T1	297	98
Enippred_000874-T1	186	62
Enippred_000876-T1	544	181
Enippred_000878-T1	1750	582																MER0607431	I8_unassigned_peptidase_inhibitors_(Xenopus_tropicalis)	I08	Inhibitor	45.768	1.27e-25	117
Enippred_000880-T1	291	96																MER0744659	C86_unassigned_peptidases_(Hydra_vulgaris)	C86	Cysteine	97.802	2.68e-40	142
Enippred_000882-T1	4704	1567	A0A3S4ZY15	G_PROTEIN_RECEP_F1_2_domain-containing_protein_n=1_Tax=Protopolystoma_xenopodis_TaxID=117903_RepID=A0A3S4ZY15_9PLAT	58.6	7.01e-85	315	VEL09950.1	unnamed_protein_product_[Protopolystoma_xenopodis]	58.6	1.15e-84	315						MER1223211	M13_unassigned_peptidases_(Drosophila_elegans)	M13	Metallo	40.288	4.81e-24	115
Enippred_000883-T1	228	75
Enippred_000884-T1	183	60
Enippred_000887-T1	360	119	A0A183R9W8	C2_DOCK-type_domain-containing_protein_n=1_Tax=Schistosoma_rodhaini_TaxID=6188_RepID=A0A183R9W8_9TREM	51.9	2.93e-18	89.4	TNN08146.1	Dedicator_of_cytokinesis_protein,_partial_[Schistosoma_japonicum]	45.6	1.00e-17	89.4
Enippred_000888-T1	489	162	A0A3S5B8M5	Secreted_protein_n=1_Tax=Protopolystoma_xenopodis_TaxID=117903_RepID=A0A3S5B8M5_9PLAT	60.8	2.87e-11	68.9	VEL16165.1	unnamed_protein_product_[Protopolystoma_xenopodis]	60.8	4.73e-11	68.9
Enippred_000889-T1	456	151
Enippred_000890-T1	2460	819	A0A3S5CT03	Uncharacterized_protein_n=1_Tax=Protopolystoma_xenopodis_TaxID=117903_RepID=A0A3S5CT03_9PLAT	25.9	9.70e-08	68.6	VEL34223.1	unnamed_protein_product_[Protopolystoma_xenopodis]	25.9	1.60e-07	68.6
Enippred_000891-T1	420	139
Enippred_000892-T1	930	309
Enippred_000893-T1	888	295
Enippred_000894-T1	396	131	A0A3S5CED8	DHR-2_Lobe_A_domain-containing_protein_n=1_Tax=Protopolystoma_xenopodis_TaxID=117903_RepID=A0A3S5CED8_9PLAT	65.4	3.29e-11	70.5	VEL14406.1	unnamed_protein_product_[Protopolystoma_xenopodis]	65.4	5.42e-11	70.5
Enippred_000895-T1	867	288	A0A3S5CED8	DHR-2_Lobe_A_domain-containing_protein_n=1_Tax=Protopolystoma_xenopodis_TaxID=117903_RepID=A0A3S5CED8_9PLAT	38.9	1.88e-21	104	VEL14406.1	unnamed_protein_product_[Protopolystoma_xenopodis]	38.9	3.10e-21	104
Enippred_000896-T1	714	237	A0A0K0D4G8	DOCKER_domain-containing_protein_n=1_Tax=Angiostrongylus_cantonensis_TaxID=6313_RepID=A0A0K0D4G8_ANGCA	45.0	2.23e-30	120	VDM56497.1	unnamed_protein_product_[Angiostrongylus_costaricensis]	36.9	4.02e-26	117						MER0451951	M1_unassigned_peptidases_(Xiphophorus_maculatus)	M01	Metallo	34.932	7.80e-17	84.3
Enippred_000897-T1	474	157	A0A814LIL3	DOCKER_domain-containing_protein_n=1_Tax=Didymodactylos_carnosus_TaxID=1234261_RepID=A0A814LIL3_9BILA	51.3	1.27e-47	163	CAF1065794.1	unnamed_protein_product_[Didymodactylos_carnosus]	51.3	2.10e-47	163						MER0451951	M1_unassigned_peptidases_(Xiphophorus_maculatus)	M01	Metallo	56.863	1.19e-30	120
Enippred_000898-T1	768	255
Enippred_000901-T1	1365	454	A0A448WX21	Peptidase_M16_domain-containing_protein_n=1_Tax=Protopolystoma_xenopodis_TaxID=117903_RepID=A0A448WX21_9PLAT	46.2	4.07e-133	401	VEL22351.1	unnamed_protein_product_[Protopolystoma_xenopodis]	46.2	6.70e-133	401						MER1136550	M16B_non-peptidase_homologues_(Schistocephalus_solidus)	M16	Metallo	39.070	1.60e-91	289
Enippred_000902-T1	1221	406	A0A654GGL4	tryptophan--tRNA_ligase_n=1_Tax=Sparganum_proliferum_TaxID=64606_RepID=A0A654GGL4_9CEST	44.0	9.59e-89	285	VZH90455.1	unnamed_protein_product_[Sparganum_proliferum]	44.0	1.58e-88	285						MER0752756	I2_unassigned_peptidase_inhibitors_(Trichuris_suis)	I02	Inhibitor	37.539	8.09e-54	197
Enippred_000903-T1	2151	716
Enippred_000904-T1	504	167
Enippred_000905-T1	576	192	A0A8E0RZJ1	UBC_core_domain-containing_protein_n=1_Tax=Fasciolopsis_buski_TaxID=27845_RepID=A0A8E0RZJ1_9TREM	32.6	1.94e-27	112	KAA0193787.1	hypothetical_protein_FBUS_09660_[Fasciolopsis_buski]	32.6	3.19e-27	112						MER0363702	M41_unassigned_peptidases_(Ichthyophthirius_multifiliis)	M41	Metallo	31.373	1.20e-09	61.6
Enippred_000906-T1	543	180	UPI00142590C4	5-demethoxyubiquinone_hydroxylase,_mitochondrial-like_n=1_Tax=Anneissia_japonica_TaxID=1529436_RepID=UPI00142590C4	71.1	1.01e-81	250	XP	033118474.1_5-demethoxyubiquinone_hydroxylase,_mitochondrial-like_[Anneissia_japonica]	71.1	1.66e-81	250	OU538824	Hydriomena_furcata_genome_assembly,_chromosome:_4	87.097	1.71e-07	71.3	MER1230451	M14A_non-peptidase_homologues_(fungal_sp._KSL3)	M14	Metallo	47.826	3.16e-35	135
Enippred_000907-T1	1122	373	A0A6F9DND4	Plasminogen-like_n=1_Tax=Phallusia_mammillata_TaxID=59560_RepID=A0A6F9DND4_9ASCI	38.6	1.22e-38	154	CAB3264947.1	plasminogen-like_[Phallusia_mammillata]	38.6	2.01e-38	154						MER0534752	Xesp-1_g.p._({Xenopus}_sp.)_(Neolamprologus_brichardi)	S01	Serine	33.992	3.70e-37	140
Enippred_000908-T1	3909	1302	A0A5K4F5G9	PHD-type_domain-containing_protein_n=1_Tax=Schistosoma_mansoni_TaxID=6183_RepID=A0A5K4F5G9_SCHMA	25.7	1.70e-11	82.0	CAH8677552.1	unnamed_protein_product_[Schistosoma_rodhaini]	25.5	2.87e-11	81.6
Enippred_000909-T1	1758	585
Enippred_000910-T1	597	198
Enippred_000911-T1	903	300
Enippred_000912-T1	1074	357
Enippred_000913-T1	333	110
Enippred_000914-T1	1083	360
Enippred_000915-T1	519	172
Enippred_000916-T1	675	224	A0A182ZZR6	ABC_transporter_domain-containing_protein_n=1_Tax=Echinostoma_caproni_TaxID=27848_RepID=A0A182ZZR6_9TREM	57.0	3.77e-69	224	KAF6775653.1	hypothetical_protein_AHF37_04942_[Paragonimus_kellicotti]	57.0	2.47e-69	223	XM_041456447	Suillus_bovinus_P-loop_containing_nucleoside_triphosphate_hydrolase_protein_(EDB93DRAFT_45860),_mRNA	81.522	4.62e-09	76.8	MER0942035	S10_unassigned_peptidases_(Glycine_soja)	S10	Serine	47.907	1.78e-50	180
Enippred_000917-T1	213	70
Enippred_000918-T1	273	90	A0A3D2RB93	Antibiotic_ABC_transporter_ATP-binding_protein_(Fragment)_n=1_Tax=Flavobacteriaceae_bacterium_TaxID=1871037_RepID=A0A3D2RB93_9FLAO	61.7	9.19e-11	62.8	HCK06436.1	antibiotic_ABC_transporter_ATP-binding_protein_[Flavobacteriaceae_bacterium]	61.7	1.51e-10	62.8						MER0368842	bacteriocin-processing_peptidase_(Clostridium_arbusti)	C39	Cysteine	55.319	8.58e-12	63.9
Enippred_000919-T1	201	66
Enippred_000920-T1	4189	1395	A0A8T0DP41	Geminin_n=1_Tax=Paragonimus_westermani_TaxID=34504_RepID=A0A8T0DP41_9TREM	73.4	2.31e-21	113	KAF8568471.1	hypothetical_protein_P879_03649,_partial_[Paragonimus_westermani]	73.4	3.80e-21	113
Enippred_000921-T1	3327	1108																MER0744659	C86_unassigned_peptidases_(Hydra_vulgaris)	C86	Cysteine	81.818	1.10e-22	108
Enippred_000922-T1	456	151																MER0744659	C86_unassigned_peptidases_(Hydra_vulgaris)	C86	Cysteine	80.769	7.20e-36	133
Enippred_000924-T1	333	110
Enippred_000926-T1	276	91
Enippred_000927-T1	222	73
Enippred_000928-T1	198	65
Enippred_000929-T1	216	71
Enippred_000930-T1	282	93
Enippred_000931-T1	1734	577
Enippred_000932-T1	246	81
Enippred_000934-T1	1008	335
Enippred_000935-T1	915	304
Enippred_000937-T1	2454	817
Enippred_000938-T1	234	77
Enippred_000939-T1	2637	878	A0A4Z2D2Q9	DUF4210_domain-containing_protein_n=1_Tax=Schistosoma_japonicum_TaxID=6182_RepID=A0A4Z2D2Q9_SCHJA	78.9	5.29e-60	232	CAH8508651.1	unnamed_protein_product_[Schistosoma_mattheei]	78.2	2.24e-61	231						MER0804988	I87_unassigned_peptidase_inhibitors_(Camelus_ferus)	I87	Inhibitor	53.383	1.12e-35	149
Enippred_000940-T1	1098	365	A0A183NVB5	Chromosome_seg_domain-containing_protein_n=1_Tax=Schistosoma_mattheei_TaxID=31246_RepID=A0A183NVB5_9TREM	85.7	1.61e-27	121	VDP31949.1	unnamed_protein_product_[Schistosoma_mattheei]	85.7	2.65e-27	121
Enippred_000941-T1	204	67
Enippred_000942-T1	219	72
Enippred_000943-T1	1566	521	Q5DI13	Beclin-1_isoform_2_n=2_Tax=Schistosoma_japonicum_TaxID=6182_RepID=Q5DI13_SCHJA	39.2	5.18e-89	295	AAW24543.1	SJCHGC05202_protein_[Schistosoma_japonicum]	39.2	8.53e-89	295
Enippred_000944-T1	1425	474	A0A8T1MRN2	SURP_and_G-patch_domain-containing_protein_1_n=1_Tax=Clonorchis_sinensis_TaxID=79923_RepID=A0A8T1MRN2_CLOSI	53.2	4.28e-154	455	CAH8840852.1	unnamed_protein_product_[Trichobilharzia_szidati]	55.9	1.01e-158	467
Enippred_000945-T1	4923	1640	A0A3S4ZVS9	C2H2-type_domain-containing_protein_n=1_Tax=Protopolystoma_xenopodis_TaxID=117903_RepID=A0A3S4ZVS9_9PLAT	43.0	1.59e-46	182	VEL21119.1	unnamed_protein_product_[Protopolystoma_xenopodis]	43.0	2.62e-46	182
Enippred_000946-T1	327	108
Enippred_000948-T1	792	263
Enippred_000949-T1	189	62
Enippred_000950-T1	1035	344
Enippred_000951-T1	201	66
Enippred_000952-T1	201	66
Enippred_000953-T1	288	95
Enippred_000955-T1	180	59
Enippred_000957-T1	831	276	A0A3P6UJ39	Fork-head_domain-containing_protein_n=1_Tax=Dibothriocephalus_latus_TaxID=60516_RepID=A0A3P6UJ39_DIBLA	53.1	4.75e-25	115	VDK79188.1	unnamed_protein_product_[Dibothriocephalus_latus]	53.1	7.81e-25	115						MER0722823	M16A_unassigned_peptidases_(Nasonia_vitripennis)	M16	Metallo	39.241	1.02e-09	64.3
Enippred_000958-T1	972	323	A0A564XWU9	Fork-head_domain-containing_protein_(Fragment)_n=1_Tax=Hymenolepis_diminuta_TaxID=6216_RepID=A0A564XWU9_HYMDI	47.2	4.35e-22	107	CAH8645932.1	unnamed_protein_product_[Heterobilharzia_americana]	46.2	1.47e-22	107						MER0722823	M16A_unassigned_peptidases_(Nasonia_vitripennis)	M16	Metallo	39.362	2.38e-15	82.0
Enippred_000959-T1	843	280
Enippred_000960-T1	327	108
Enippred_000961-T1	2469	822	A0A8J4WH32	Translation_initiation_factor_IF-2_mitochondrial_n=1_Tax=Paragonimus_heterotremus_TaxID=100268_RepID=A0A8J4WH32_9TREM	41.3	5.48e-177	539	CAH8828899.1	unnamed_protein_product_[Trichobilharzia_szidati]	41.8	7.24e-183	554	XM_024650570	Strongyloides_ratti_Translation_initiation_factor_IF-2,_mitochondrial_(SRAE_1000338700),_partial_mRNA	91.935	8.13e-12	87.9	MER1119697	C13_non-peptidase_homologues_(Globodera_pallida)	C13	Cysteine	35.673	4.10e-80	279
Enippred_000962-T1	798	265	A0A448X9F4	Galactosylgalactosylxylosylprotein_3-beta-glucuronosyltransferase_n=1_Tax=Protopolystoma_xenopodis_TaxID=117903_RepID=A0A448X9F4_9PLAT	52.8	4.93e-49	170	VEL31540.1	unnamed_protein_product,_partial_[Protopolystoma_xenopodis]	52.8	8.12e-49	170
Enippred_000963-T1	765	254	A0A448X741	14_3_3_domain-containing_protein_n=1_Tax=Protopolystoma_xenopodis_TaxID=117903_RepID=A0A448X741_9PLAT	85.2	2.33e-133	386	VEL29796.1	unnamed_protein_product,_partial_[Protopolystoma_xenopodis]	85.2	3.83e-133	386	XM_026338292	PREDICTED:_Cyclospora_cayetanensis_14-3-3_protein_(LOC34622800),_mRNA	74.641	3.15e-11	84.2	MER0769904	I29_unassigned_peptidase_inhibitors_(Myotis_davidii)	I29	Inhibitor	68.807	5.10e-108	320
Enippred_000964-T1	222	73
Enippred_000965-T1	2163	720	A0A8E0RPM0	Exocyst_complex_component_5_n=1_Tax=Fasciolopsis_buski_TaxID=27845_RepID=A0A8E0RPM0_9TREM	53.0	3.67e-247	714	CAH8476750.1	unnamed_protein_product_[Schistosoma_margrebowiei]	52.3	5.59e-249	717
Enippred_000966-T1	231	76	A0A074ZBA7	G_protein_gamma_domain-containing_protein_n=1_Tax=Opisthorchis_viverrini_TaxID=6198_RepID=A0A074ZBA7_9TREM	63.1	3.77e-20	87.0	XP	009171655.1_hypothetical_protein_T265_07779_[Opisthorchis_viverrini]	63.1	6.20e-20	87.0
Enippred_000972-T1	1185	394	A0A8J4WQF8	Helicase_domino_n=1_Tax=Paragonimus_heterotremus_TaxID=100268_RepID=A0A8J4WQF8_9TREM	50.6	1.81e-85	295	KAF5399880.1	hypothetical_protein_PHET_07106_[Paragonimus_heterotremus]	50.6	2.97e-85	295	OU452307	Pterostichus_madidus_genome_assembly,_chromosome:_7	80.000	2.97e-13	91.6	MER0780080	I43_unassigned_peptidase_inhibitors_(Trichuris_suis)	I43	Inhibitor	57.658	3.02e-32	134
Enippred_000973-T1	1170	389	A0A0R3U4P6	Helicase_domino_n=2_Tax=Mesocestoides_corti_TaxID=53468_RepID=A0A0R3U4P6_MESCO	41.0	2.66e-42	170	VDD75629.1	unnamed_protein_product_[Mesocestoides_corti]	41.0	4.37e-42	170
Enippred_000974-T1	4611	1536	A0A8T0DQY7	E1A-binding_protein_p400_n=1_Tax=Paragonimus_westermani_TaxID=34504_RepID=A0A8T0DQY7_9TREM	54.1	9.08e-16	96.7	KAF6780078.1	hypothetical_protein_AHF37_00361_[Paragonimus_kellicotti]	54.1	1.49e-15	96.7
Enippred_000975-T1	279	92	C1LDW0	SAM-dependent_methyltransferase_n=1_Tax=Schistosoma_japonicum_TaxID=6182_RepID=C1LDW0_SCHJA	45.5	3.53e-08	56.2	KAH8854165.1	transcription_factor_mrg-related_[Schistosoma_japonicum]	45.5	5.81e-08	56.2
Enippred_000977-T1	321	106	A0A4E0RF44	Mitochondrial_tricarboxylate/dicarboxylate_carrier_n=1_Tax=Fasciola_hepatica_TaxID=6192_RepID=A0A4E0RF44_FASHE	69.9	2.61e-47	163	THD27499.1	Mitochondrial_tricarboxylate/dicarboxylate_carrier_[Fasciola_hepatica]	69.9	4.30e-47	163						MER0487723	S1A_unassigned_peptidases_(Brachydanio_rerio)	S01	Serine	56.311	1.90e-32	119
Enippred_000980-T1	897	298	A0A448WHY6	TRAF-type_domain-containing_protein_n=1_Tax=Protopolystoma_xenopodis_TaxID=117903_RepID=A0A448WHY6_9PLAT	48.3	3.37e-48	178	VEL12291.1	unnamed_protein_product_[Protopolystoma_xenopodis]	48.3	5.55e-48	178
Enippred_000984-T1	933	310	A0A7M3RAJ5	L-type_lectin-like_domain-containing_protein_n=1_Tax=Spirometra_erinaceieuropaei_TaxID=99802_RepID=A0A7M3RAJ5_SPIER	48.8	5.91e-96	296	VZI39310.1	unnamed_protein_product_[Spirometra_erinaceieuropaei]	48.8	9.72e-96	296
Enippred_000985-T1	201	66
Enippred_000986-T1	315	104
Enippred_000987-T1	678	225	A0A448WXZ9	Tripartite_motif-containing_protein_3-like_n=1_Tax=Protopolystoma_xenopodis_TaxID=117903_RepID=A0A448WXZ9_9PLAT	78.0	5.27e-37	140	VEL23103.1	unnamed_protein_product_[Protopolystoma_xenopodis]	78.0	8.67e-37	140						MER0835259	C11_unassigned_peptidases_(Chloroflexus_sp._MS-G)	C11	Cysteine	36.686	1.02e-22	100
Enippred_000988-T1	204	67
Enippred_000989-T1	279	92
Enippred_000990-T1	270	89
Enippred_000993-T1	342	113	A0A3P7LYI0	Tr-type_G_domain-containing_protein_n=1_Tax=Dibothriocephalus_latus_TaxID=60516_RepID=A0A3P7LYI0_DIBLA	85.6	9.41e-58	184	VDN15118.1	unnamed_protein_product_[Dibothriocephalus_latus]	85.6	1.55e-57	184	XM_025314356	Rhizophagus_irregularis_DAOM_181602=DAOM_197198_P-loop_containing_nucleoside_triphosphate_hydrolase_protein_(GLOIN_2v1537767),_mRNA	77.841	2.83e-18	106	MER0188911	M16C_unassigned_peptidases_(Uncinocarpus_reesii)	M16	Metallo	72.816	2.19e-46	163
Enippred_000994-T1	1695	564	A0A654GJF9	RING-type_domain-containing_protein_n=1_Tax=Sparganum_proliferum_TaxID=64606_RepID=A0A654GJF9_9CEST	63.5	2.17e-34	146	VZH94822.1	unnamed_protein_product_[Sparganum_proliferum]	63.5	3.57e-34	146
Enippred_000995-T1	387	128																MER0744659	C86_unassigned_peptidases_(Hydra_vulgaris)	C86	Cysteine	92.126	7.52e-56	184
Enippred_000996-T1	183	60
Enippred_000997-T1	789	262
Enippred_000998-T1	2148	715
Enippred_000999-T1	1827	608	A0A3S5ALU2	Altered_inheritance_of_mitochondria_protein_24,_mitochondrial_n=1_Tax=Protopolystoma_xenopodis_TaxID=117903_RepID=A0A3S5ALU2_9PLAT	49.5	8.18e-14	84.0	VEL32676.1	unnamed_protein_product_[Protopolystoma_xenopodis]	49.5	1.35e-13	84.0
Enippred_001004-T1	987	328
Enippred_001005-T1	384	127
Enippred_001006-T1	222	73
Enippred_001007-T1	192	63
Enippred_001008-T1	183	60
Enippred_001009-T1	228	75
Enippred_001010-T1	174	58	A0A8T0CZJ3	Ig-like_domain-containing_protein_n=1_Tax=Paragonimus_westermani_TaxID=34504_RepID=A0A8T0CZJ3_9TREM	71.4	1.56e-16	75.9	CAH8541057.1	unnamed_protein_product_[Schistosoma_turkestanicum]	76.5	2.03e-18	85.1
Enippred_001011-T1	732	243
Enippred_001012-T1	780	259
Enippred_001013-T1	216	71
Enippred_001014-T1	276	91
Enippred_001015-T1	1371	456
Enippred_001016-T1	858	285
Enippred_001017-T1	717	238
Enippred_001019-T1	3696	1231	A0A8T1ML93	Aryl_hydrocarbon_receptor_nuclear_translocator_n=1_Tax=Clonorchis_sinensis_TaxID=79923_RepID=A0A8T1ML93_CLOSI	48.1	1.07e-115	395	KAG5450177.1	Aryl_hydrocarbon_receptor_nuclear_translocator_[Clonorchis_sinensis]	48.1	1.77e-115	395						MER0361708	cathepsin_K_(Myotis_davidii)	C01	Cysteine	71.166	1.13e-65	245
Enippred_001020-T1	258	85
Enippred_001021-T1	1353	450	A0A8E0RYP5	RNA_helicase_n=1_Tax=Fasciolopsis_buski_TaxID=27845_RepID=A0A8E0RYP5_9TREM	66.5	2.52e-179	519	CAH8512000.1	unnamed_protein_product_[Heterobilharzia_americana]	66.3	3.14e-179	519						MER1162578	C1A_unassigned_peptidases_(Sarcoptes_scabiei)	C01	Cysteine	36.038	2.59e-74	252
Enippred_001025-T1	1239	412	A0A8E0VLA3	Rad21_Rec8_domain-containing_protein_n=1_Tax=Fasciolopsis_buski_TaxID=27845_RepID=A0A8E0VLA3_9TREM	35.2	6.42e-08	66.6	KAA0192131.1	hypothetical_protein_FBUS_08941_[Fasciolopsis_buski]	35.2	1.06e-07	66.6
Enippred_001026-T1	1023	340
Enippred_001027-T1	225	74	A0A448XAC4	Protein-serine/threonine_kinase_n=1_Tax=Protopolystoma_xenopodis_TaxID=117903_RepID=A0A448XAC4_9PLAT	76.1	4.60e-31	118	VEL32035.1	unnamed_protein_product,_partial_[Protopolystoma_xenopodis]	76.1	7.58e-31	118
Enippred_001028-T1	519	172	A0A8J4WL56	Protein-serine/threonine_kinase_n=1_Tax=Paragonimus_heterotremus_TaxID=100268_RepID=A0A8J4WL56_9TREM	59.6	1.72e-60	194	CAH8486497.1	unnamed_protein_product_[Heterobilharzia_americana]	60.8	9.52e-61	202						MER0760966	I9_unassigned_peptidase_inhibitors_(Penicillium_italicum)	I09	Inhibitor	36.607	1.81e-13	72.0
Enippred_001029-T1	1740	579	A0A504YTE4	Dolichyl-diphosphooligosaccharide--protein_glycosyltransferase_subunit_1_n=1_Tax=Fasciola_gigantica_TaxID=46835_RepID=A0A504YTE4_FASGI	44.8	9.99e-158	474	TPP65422.1	Dolichyl-diphosphooligosaccharide--protein_glycosyltransferase_subunit_1_[Fasciola_gigantica]	44.8	1.64e-157	474
Enippred_001030-T1	963	320	A0A448X3M6	Rhodanese_domain-containing_protein_n=1_Tax=Protopolystoma_xenopodis_TaxID=117903_RepID=A0A448X3M6_9PLAT	41.7	1.58e-45	166	VEL27089.1	unnamed_protein_product_[Protopolystoma_xenopodis]	41.7	2.60e-45	166
Enippred_001031-T1	1392	463
Enippred_001032-T1	228	75																MER0744659	C86_unassigned_peptidases_(Hydra_vulgaris)	C86	Cysteine	89.333	1.18e-28	110
Enippred_001033-T1	753	250
Enippred_001034-T1	894	297
Enippred_001035-T1	411	136
Enippred_001036-T1	180	59
Enippred_001037-T1	1527	508	A0A4E0R8N7	Dual_specificity_protein_phosphatase_10_n=1_Tax=Fasciola_hepatica_TaxID=6192_RepID=A0A4E0R8N7_FASHE	54.4	1.49e-48	177	THD18107.1	Dual_specificity_protein_phosphatase_10_[Fasciola_hepatica]	54.4	2.45e-48	177						MER0402089	I16_unassigned_peptidase_inhibitors_(Balaenoptera_acutorostrata)	I16	Inhibitor	38.806	9.14e-24	107
Enippred_001038-T1	3969	1322
Enippred_001039-T1	459	152
Enippred_001048-T1	1398	465
Enippred_001050-T1	543	181	A0A183B815	Ig-like_domain-containing_protein_n=1_Tax=Echinostoma_caproni_TaxID=27848_RepID=A0A183B815_9TREM	39.0	1.71e-20	95.9	VDP92622.1	unnamed_protein_product_[Echinostoma_caproni]	39.0	2.81e-20	95.9
Enippred_001051-T1	438	145	A0A8E0RWS6	Sphingosine-1-phosphate_lyase_n=1_Tax=Fasciolopsis_buski_TaxID=27845_RepID=A0A8E0RWS6_9TREM	57.3	2.62e-51	178	KAA0190311.1	Sphingosine-1-phosphate_lyase_[Fasciolopsis_buski]	57.3	4.31e-51	178						MER0301969	M49_unassigned_peptidases_(Dictyostelium_fasciculatum)	M49	Metallo	36.806	4.31e-24	101
Enippred_001052-T1	1242	413	A0A5J4NSG4	Vacuolar_protein_sorting-associated_protein_13A/C_n=1_Tax=Paragonimus_westermani_TaxID=34504_RepID=A0A5J4NSG4_9TREM	26.5	6.66e-11	77.0	KAA3678585.1	vacuolar_protein_sorting-associated_protein_13A/C_[Paragonimus_westermani]	26.5	1.10e-10	77.0
Enippred_001053-T1	543	180																MER0744659	C86_unassigned_peptidases_(Hydra_vulgaris)	C86	Cysteine	80.319	7.85e-70	223
Enippred_001054-T1	912	303	A0A7M3QDC7	VPS13_C_domain-containing_protein_n=1_Tax=Spirometra_erinaceieuropaei_TaxID=99802_RepID=A0A7M3QDC7_SPIER	39.2	8.51e-19	98.6	VZI14297.1	unnamed_protein_product_[Spirometra_erinaceieuropaei]	39.2	1.40e-18	98.6
Enippred_001055-T1	189	62
Enippred_001056-T1	624	207	A0A068WCF9	Vacuolar_protein_sorting_associated_protein_13A_n=1_Tax=Echinococcus_granulosus_TaxID=6210_RepID=A0A068WCF9_ECHGR	34.4	3.04e-09	67.8	CDS15351.1	Vacuolar_protein_sorting_associated_protein_13A_[Echinococcus_granulosus]	34.4	5.00e-09	67.8
Enippred_001057-T1	1587	528	A0A8T0D5J1	VPS13_mid_rpt_domain-containing_protein_n=1_Tax=Paragonimus_westermani_TaxID=34504_RepID=A0A8T0D5J1_9TREM	28.8	1.06e-19	105	KAF8561857.1	hypothetical_protein_P879_03741,_partial_[Paragonimus_westermani]	28.8	1.74e-19	105
Enippred_001058-T1	1659	552	A0A8J4SRY1	Vacuolar_protein_sorting-associated_protein_13_n=1_Tax=Paragonimus_heterotremus_TaxID=100268_RepID=A0A8J4SRY1_9TREM	25.7	1.46e-22	115	KAF5403892.1	hypothetical_protein_PHET_02542_[Paragonimus_heterotremus]	25.7	2.40e-22	115						MER0744659	C86_unassigned_peptidases_(Hydra_vulgaris)	C86	Cysteine	66.000	1.06e-66	228
Enippred_001059-T1	552	183
Enippred_001060-T1	2043	680	A0A3P7ZVU0	VPS13_mid_rpt_domain-containing_protein_n=1_Tax=Schistosoma_margrebowiei_TaxID=48269_RepID=A0A3P7ZVU0_9TREM	34.3	1.02e-85	290	VDO82473.1	unnamed_protein_product_[Schistosoma_margrebowiei]	34.3	1.68e-85	290
Enippred_001061-T1	183	60
Enippred_001062-T1	249	82
Enippred_001063-T1	180	59
Enippred_001064-T1	1239	412	A0A8S9YLR6	Vacuolar_protein_sorting-associated_protein_13_n=1_Tax=Paragonimus_skrjabini_miyazakii_TaxID=59628_RepID=A0A8S9YLR6_9TREM	55.9	2.69e-144	426	CAH8495106.1	unnamed_protein_product_[Heterobilharzia_americana]	57.3	4.19e-145	441						MER1142198	M41_unassigned_peptidases_(Strongyloides_papillosus)	M41	Metallo	25.606	7.22e-25	112
Enippred_001065-T1	189	62	A0A4E0R4L0	Guanylate_kinase-associated_protein_mars_n=1_Tax=Fasciola_hepatica_TaxID=6192_RepID=A0A4E0R4L0_FASHE	58.1	2.02e-07	56.6	THD21456.1	hypothetical_protein_D915_007948_[Fasciola_hepatica]	58.1	3.33e-07	56.6
Enippred_001066-T1	468	155
Enippred_001067-T1	1458	485	A0A183VY93	Disks_large-associated_protein_5_n=1_Tax=Trichobilharzia_regenti_TaxID=157069_RepID=A0A183VY93_TRIRE	46.4	9.20e-28	126	VDQ01329.1	unnamed_protein_product_[Trichobilharzia_regenti]	46.4	1.51e-27	126
Enippred_001068-T1	330	109
Enippred_001069-T1	1095	364
Enippred_001070-T1	279	92
Enippred_001071-T1	1026	341
Enippred_001072-T1	1097	364	A0A0A7LTY3	DNA_methyltransferase_2_n=2_Tax=Clonorchis_sinensis_TaxID=79923_RepID=A0A0A7LTY3_CLOSI	45.2	5.99e-103	318	AIZ65948.1	DNA_methyltransferase_2_[Clonorchis_sinensis]	45.2	9.86e-103	318						MER0186402	MCP-01_peptidase_(Eimeria_tenella)	S08	Serine	31.953	2.34e-10	67.4
Enippred_001073-T1	912	303	A0A8S9YLA9	Ribosome_maturation_protein_SBDS_n=1_Tax=Paragonimus_skrjabini_miyazakii_TaxID=59628_RepID=A0A8S9YLA9_9TREM	51.7	4.94e-88	277	KAF7255502.1	hypothetical_protein_EG68_08054_[Paragonimus_skrjabini_miyazakii]	51.7	8.13e-88	277						MER0946240	S10_unassigned_peptidases_(Pseudogymnoascus_pannorum)	S10	Serine	31.849	8.46e-30	124
Enippred_001075-T1	2616	871	A0A3P8GZ88	ADP-ribosylation_factor-like_protein_13B_n=1_Tax=Schistosoma_mattheei_TaxID=31246_RepID=A0A3P8GZ88_9TREM	61.7	1.16e-62	223	VDP77068.1	unnamed_protein_product_[Schistosoma_mattheei]	61.7	1.91e-62	223						MER0746375	C97_unassigned_peptidases_(Rozella_allomycis)	C97	Cysteine	35.514	3.96e-12	73.9
Enippred_001076-T1	1440	479																MER0415545	A1A_unassigned_peptidases_(Xenopus_tropicalis)	A01	Aspartic	17.982	1.52e-24	112
Enippred_001090-T1	591	196
Enippred_001091-T1	219	72
Enippred_001092-T1	366	121	A0A448WPT5	WH1_domain-containing_protein_n=1_Tax=Protopolystoma_xenopodis_TaxID=117903_RepID=A0A448WPT5_9PLAT	48.3	7.54e-08	58.2	VEL17017.1	unnamed_protein_product_[Protopolystoma_xenopodis]	48.3	1.24e-07	58.2
Enippred_001093-T1	179	59	UPI0018D96F9C	dipeptidyl_peptidase_1-like_n=1_Tax=Patiria_miniata_TaxID=46514_RepID=UPI0018D96F9C	47.1	2.41e-07	56.2	XP	038051524.1_dipeptidyl_peptidase_1-like_[Patiria_miniata]	47.1	3.97e-07	56.2						MER0705019	C1_unassigned_peptidases_(Sinonovacula_constricta)	C01	Cysteine	54.545	3.43e-09	55.1
Enippred_001094-T1	5241	1746																MER0744659	C86_unassigned_peptidases_(Hydra_vulgaris)	C86	Cysteine	84.043	5.48e-52	196
Enippred_001095-T1	651	216	A0A8E0S897	Nuclear_receptor_2DBD_gamma_n=1_Tax=Fasciolopsis_buski_TaxID=27845_RepID=A0A8E0S897_9TREM	64.3	5.55e-51	188	CAH8589751.1	unnamed_protein_product_[Dicrocoelium_dendriticum]	66.9	1.24e-52	193
Enippred_001096-T1	585	195	A0A183AMF1	DUF1844_domain-containing_protein_n=1_Tax=Echinostoma_caproni_TaxID=27848_RepID=A0A183AMF1_9TREM	65.1	9.76e-18	85.1	VDP82836.1	unnamed_protein_product_[Echinostoma_caproni]	65.1	1.61e-17	85.1
Enippred_001097-T1	210	69
Enippred_001098-T1	837	278	A0A4S2L7V5	Cytosolic_carboxypeptidase_2_n=1_Tax=Opisthorchis_felineus_TaxID=147828_RepID=A0A4S2L7V5_OPIFE	39.0	2.98e-11	75.5	TGZ58910.1	hypothetical_protein_CRM22_009377_[Opisthorchis_felineus]	39.0	4.91e-11	75.5						MER0666772	M14B_non-peptidase_homologues_(Crassostrea_gigas)	M14	Metallo	35.577	8.17e-11	67.4
Enippred_001099-T1	270	89
Enippred_001100-T1	312	103
Enippred_001102-T1	204	67
Enippred_001103-T1	603	200																MER0744659	C86_unassigned_peptidases_(Hydra_vulgaris)	C86	Cysteine	71.359	6.68e-61	201
Enippred_001108-T1	213	70
Enippred_001109-T1	201	66
Enippred_001110-T1	276	91	A0A4Z2DTJ0	Alpha-actinin-2_n=2_Tax=Schistosoma_japonicum_TaxID=6182_RepID=A0A4Z2DTJ0_SCHJA	80.5	2.04e-13	75.1	AAX27726.2	SJCHGC07092_protein,_partial_[Schistosoma_japonicum]	80.5	3.91e-14	75.1
Enippred_001112-T1	480	159	A0A0R3T6N2	Alpha-actinin,_sarcomeric_n=1_Tax=Rodentolepis_nana_TaxID=102285_RepID=A0A0R3T6N2_RODNA	75.2	5.18e-69	231	CAH8830275.1	unnamed_protein_product_[Trichobilharzia_szidati]	85.8	2.21e-70	235	CP084673	Caenorhabditis_elegans_strain_CB4856_chromosome_V	79.612	2.42e-30	147	MER0265158	I4_unassigned_peptidase_inhibitors_(Takifugu_rubripes)	I04	Inhibitor	33.654	8.65e-08	55.5
Enippred_001113-T1	1566	521	C1LHA9	Pescadillo_homolog_n=1_Tax=Schistosoma_japonicum_TaxID=6182_RepID=C1LHA9_SCHJA	42.5	3.48e-110	350	CAH8871876.1	unnamed_protein_product_[Trichobilharzia_regenti]	43.9	5.59e-117	368
Enippred_001117-T1	471	156
Enippred_001118-T1	231	76
Enippred_001119-T1	360	119	A0A8T0DV49	Cyclin_N-terminal_domain-containing_protein_n=1_Tax=Paragonimus_westermani_TaxID=34504_RepID=A0A8T0DV49_9TREM	69.6	4.56e-42	151	KAF8571042.1	hypothetical_protein_P879_00460_[Paragonimus_westermani]	69.6	7.50e-42	151
Enippred_001120-T1	633	210																MER0744659	C86_unassigned_peptidases_(Hydra_vulgaris)	C86	Cysteine	76.884	4.85e-67	217
Enippred_001121-T1	414	137	A0A8T1MZ78	Cyclin-Y_n=2_Tax=Opisthorchiidae_TaxID=6196_RepID=A0A8T1MZ78_CLOSI	77.9	2.21e-66	217	TGZ64966.1	hypothetical_protein_CRM22_006119_[Opisthorchis_felineus]	77.9	3.64e-66	217	LR990856	Endotricha_flammealis_genome_assembly,_chromosome:_4	77.059	5.84e-16	99.0
Enippred_001122-T1	234	77
Enippred_001123-T1	315	104
Enippred_001124-T1	204	67
Enippred_001125-T1	225	74
Enippred_001126-T1	2196	731
Enippred_001127-T1	546	181	A0A261CBC4	Kelch_repeat_protein_(Fragment)_n=1_Tax=Caenorhabditis_latens_TaxID=1503980_RepID=A0A261CBC4_9PELO	47.8	3.64e-08	60.8	XP	014773595.1_PREDICTED:_actin-binding_protein_IPP-like_[Octopus_bimaculoides]	42.6	1.15e-07	62.8						MER0614208	C25_unassigned_peptidases_([Bacteroides]_cellulosolvens)	C25	Cysteine	43.299	2.30e-14	75.1
Enippred_001131-T1	249	82	A0A3S5CNK2	Kelch_repeat_protein_n=1_Tax=Protopolystoma_xenopodis_TaxID=117903_RepID=A0A3S5CNK2_9PLAT	39.3	1.49e-06	52.0	VEL35522.1	unnamed_protein_product_[Protopolystoma_xenopodis]	39.3	2.45e-06	52.0
Enippred_001137-T1	933	310
Enippred_001138-T1	636	211																MER0744659	C86_unassigned_peptidases_(Hydra_vulgaris)	C86	Cysteine	83.146	1.01e-68	221
Enippred_001139-T1	201	66
Enippred_001141-T1	249	82
Enippred_001142-T1	234	77
Enippred_001143-T1	4365	1454
Enippred_001144-T1	2280	759
Enippred_001145-T1	192	63
Enippred_001146-T1	513	170
Enippred_001148-T1	378	125
Enippred_001149-T1	699	232
Enippred_001150-T1	207	68
Enippred_001151-T1	201	66	A0A6P8I799	pleckstrin_homology_domain-containing_family_G_member_5-like_isoform_X2_n=1_Tax=Actinia_tenebrosa_TaxID=6105_RepID=A0A6P8I799_ACTTE	44.2	3.30e-07	56.2	XP	031564449.1_pleckstrin_homology_domain-containing_family_G_member_5-like_isoform_X2_[Actinia_tenebrosa]	44.2	5.44e-07	56.2
Enippred_001152-T1	285	94
Enippred_001153-T1	258	85
Enippred_001154-T1	234	77
Enippred_001155-T1	318	105
Enippred_001156-T1	450	149
Enippred_001157-T1	228	75
Enippred_001158-T1	861	286
Enippred_001159-T1	300	99
Enippred_001160-T1	186	61
Enippred_001161-T1	564	187
Enippred_001162-T1	2021	672	C1LFA9	RUN_and_FYVE_domain-containing_protein_1_n=1_Tax=Schistosoma_japonicum_TaxID=6182_RepID=C1LFA9_SCHJA	45.0	1.19e-07	65.5	CAH8619832.1	unnamed_protein_product_[Heterobilharzia_americana]	46.8	6.21e-08	69.3
Enippred_001163-T1	906	301	A0A7M7NF11	RUN_domain-containing_protein_n=1_Tax=Strongylocentrotus_purpuratus_TaxID=7668_RepID=A0A7M7NF11_STRPU	27.1	6.31e-06	59.7	OWA50710.1	RUN_and_FYVE_domain-containing_protein_2_[Hypsibius_exemplaris]	26.6	5.74e-06	60.5
Enippred_001166-T1	2145	714	A0A448X7V1	Spermatogenesis-associated_protein_6_(Fragment)_n=1_Tax=Protopolystoma_xenopodis_TaxID=117903_RepID=A0A448X7V1_9PLAT	39.5	1.14e-56	206	VEL30208.1	unnamed_protein_product,_partial_[Protopolystoma_xenopodis]	39.5	1.88e-56	206
Enippred_001167-T1	855	284																MER0744659	C86_unassigned_peptidases_(Hydra_vulgaris)	C86	Cysteine	69.863	2.95e-64	213
Enippred_001172-T1	1350	449	A0A448WSI8	WD_REPEATS_REGION_domain-containing_protein_n=1_Tax=Protopolystoma_xenopodis_TaxID=117903_RepID=A0A448WSI8_9PLAT	41.8	3.15e-70	238	VEL19172.1	unnamed_protein_product_[Protopolystoma_xenopodis]	41.8	5.19e-70	238
Enippred_001173-T1	375	124	A0A2H4LI92	Type_I_cysteine_peptidase_inhibitor_n=1_Tax=Eudiplozoon_nipponicum_TaxID=116851_RepID=A0A2H4LI92_EUDNI	97.9	3.93e-62	194	ATB56195.1	type_I_cysteine_peptidase_inhibitor_[Eudiplozoon_nipponicum]	97.9	6.46e-62	194	KY192529	Eudiplozoon_nipponicum_type_I_cysteine_peptidase_inhibitor_(stefin)_mRNA,_complete_cds	98.980	5.64e-145	527	MER1153741	I25A_unassigned_peptidase_inhibitor_homologues_(Eudiplozoon_nipponicum)	I25	Inhibitor	96.939	1.74e-65	197
Enippred_001174-T1	228	75
Enippred_001175-T1	2706	901	UPI00022DC94D	hypothetical_protein_n=1_Tax=Schistosoma_mansoni_TaxID=6183_RepID=UPI00022DC94D	46.2	1.49e-192	583	CAH8435196.1	unnamed_protein_product_[Heterobilharzia_americana]	46.0	6.50e-199	597
Enippred_001176-T1	265	88	A0A183A4L8	Mediator_of_RNA_polymerase_II_transcription_subunit_21_n=1_Tax=Echinostoma_caproni_TaxID=27848_RepID=A0A183A4L8_9TREM	79.7	3.02e-24	97.8	VDP49118.1	unnamed_protein_product_[Echinostoma_caproni]	79.7	4.97e-24	97.8						MER1108816	T2_unassigned_peptidases_(Ascaris_lumbricoides)	T02	Threonine	45.833	8.36e-06	47.0
Enippred_001177-T1	201	66
Enippred_001178-T1	1647	548	A0A8E0RVA2	Mediator_of_RNA_polymerase_II_transcription_subunit_21_n=1_Tax=Fasciolopsis_buski_TaxID=27845_RepID=A0A8E0RVA2_9TREM	32.5	6.71e-22	109	KAF6776310.1	hypothetical_protein_AHF37_03810_[Paragonimus_kellicotti]	33.0	8.28e-22	110
Enippred_001180-T1	537	178
Enippred_001182-T1	846	281	Q5DHH3	Eukaryotic_translation_initiation_factor_2_n=1_Tax=Schistosoma_japonicum_TaxID=6182_RepID=Q5DHH3_SCHJA	69.8	7.42e-71	229	CAH8869475.1	unnamed_protein_product_[Trichobilharzia_szidati]	69.9	1.30e-71	231
Enippred_001183-T1	462	153	A0A654H6A9	Glutamyl-tRNA(Gln)_amidotransferase_subunit_C,_mitochondrial_n=1_Tax=Sparganum_proliferum_TaxID=64606_RepID=A0A654H6A9_9CEST	36.8	3.75e-16	82.4	VZI20072.1	unnamed_protein_product_[Sparganum_proliferum]	36.8	6.17e-16	82.4
Enippred_001184-T1	438	145
Enippred_001185-T1	714	237	A0A183M2M2	BCL_domain-containing_protein_n=1_Tax=Schistosoma_margrebowiei_TaxID=48269_RepID=A0A183M2M2_9TREM	33.1	6.49e-16	87.4	VDO89751.1	unnamed_protein_product_[Schistosoma_margrebowiei]	33.1	1.07e-15	87.4
Enippred_001186-T1	705	234
Enippred_001187-T1	1236	411
Enippred_001188-T1	204	67
Enippred_001189-T1	194	64																MER0744659	C86_unassigned_peptidases_(Hydra_vulgaris)	C86	Cysteine	95.312	4.23e-25	100
Enippred_001190-T1	198	65
Enippred_001191-T1	219	72
Enippred_001192-T1	1530	509
Enippred_001193-T1	1149	382	A0A8E0RNY2	Peptidyl-prolyl_cis-trans_isomerase_E_n=1_Tax=Fasciolopsis_buski_TaxID=27845_RepID=A0A8E0RNY2_9TREM	58.9	3.26e-153	447	CAH8870476.1	unnamed_protein_product_[Trichobilharzia_regenti]	59.6	3.61e-162	471	XM_013449974	Necator_americanus_peptidyl-prolyl_cis-trans_isomerase,_cyclophilin-type_mRNA	78.283	1.02e-22	122	MER0382737	M14B_non-peptidase_homologues_(Metaseiulus_occidentalis)	M14	Metallo	72.143	7.39e-66	224
Enippred_001194-T1	1431	476
Enippred_001195-T1	243	80
Enippred_001196-T1	234	77
Enippred_001197-T1	255	84
Enippred_001198-T1	279	92
Enippred_001199-T1	2301	766	A0A183A8Z1	Filamin-A_n=1_Tax=Echinostoma_caproni_TaxID=27848_RepID=A0A183A8Z1_9TREM	45.7	2.54e-204	642	VDP69478.1	unnamed_protein_product_[Echinostoma_caproni]	45.7	4.19e-204	642						MER0449854	S1A_non-peptidase_homologues_(Zonotrichia_albicollis)	S01	Serine	36.562	8.43e-55	209
Enippred_001200-T1	6330	2109	A0A654GQQ4	Calponin-homology_(CH)_domain-containing_protein_n=1_Tax=Sparganum_proliferum_TaxID=64606_RepID=A0A654GQQ4_9CEST	32.7	3.12e-276	890	VZI02585.1	unnamed_protein_product_[Sparganum_proliferum]	32.7	5.13e-276	890						MER0449854	S1A_non-peptidase_homologues_(Zonotrichia_albicollis)	S01	Serine	34.770	2.79e-44	182
Enippred_001201-T1	396	131
Enippred_001202-T1	255	84
Enippred_001203-T1	219	72
Enippred_001204-T1	984	327	A0A3P7LH14	Filamin-A_n=1_Tax=Dibothriocephalus_latus_TaxID=60516_RepID=A0A3P7LH14_DIBLA	33.3	4.21e-49	181	VDN16195.1	unnamed_protein_product_[Dibothriocephalus_latus]	33.3	6.93e-49	181						MER0449854	S1A_non-peptidase_homologues_(Zonotrichia_albicollis)	S01	Serine	33.028	5.20e-09	62.8
Enippred_001205-T1	1053	350	A0A448X7J2	Calponin-homology_(CH)_domain-containing_protein_n=1_Tax=Protopolystoma_xenopodis_TaxID=117903_RepID=A0A448X7J2_9PLAT	75.5	2.18e-57	192	VEL30046.1	unnamed_protein_product_[Protopolystoma_xenopodis]	75.5	3.59e-57	192						MER0265158	I4_unassigned_peptidase_inhibitors_(Takifugu_rubripes)	I04	Inhibitor	32.184	1.17e-06	55.8
Enippred_001206-T1	294	97
Enippred_001212-T1	573	190	A0A8J4STH3	Putative_calponin_similarity_domain_protein_n=1_Tax=Paragonimus_heterotremus_TaxID=100268_RepID=A0A8J4STH3_9TREM	65.6	1.18e-67	214	KAF5395930.1	putative_calponin_similarity_domain_protein_[Paragonimus_heterotremus]	65.6	1.95e-67	214
Enippred_001213-T1	210	69
Enippred_001214-T1	189	62
Enippred_001216-T1	378	125
Enippred_001220-T1	179	58
Enippred_001221-T1	438	145	A0A448WNF9	Protein_kinase_domain-containing_protein_n=1_Tax=Protopolystoma_xenopodis_TaxID=117903_RepID=A0A448WNF9_9PLAT	67.9	3.59e-59	191	VEL16043.1	unnamed_protein_product_[Protopolystoma_xenopodis]	67.9	5.92e-59	191	AP022710	Plectropomus_leopardus_DNA,_chromosome_11,_nearly_complete_sequence	83.495	2.23e-15	97.1	MER1289062	S8B_unassigned_peptidases_(Intoshia_linei)	S08	Serine	29.730	5.19e-14	72.8
Enippred_001223-T1	960	319
Enippred_001224-T1	309	103
Enippred_001225-T1	171	57																MER0744659	C86_unassigned_peptidases_(Hydra_vulgaris)	C86	Cysteine	83.019	2.68e-13	66.6
Enippred_001227-T1	276	91
Enippred_001234-T1	191	62
Enippred_001235-T1	309	102
Enippred_001236-T1	525	174	A0A4Z2DBT1	Cyclic_nucleotide-gated_cation_channel_beta-1_n=1_Tax=Schistosoma_japonicum_TaxID=6182_RepID=A0A4Z2DBT1_SCHJA	51.8	3.26e-39	149	TNN13924.1	Cyclic_nucleotide-gated_cation_channel_beta-1_[Schistosoma_japonicum]	51.8	5.37e-39	149						MER0955923	S1A_non-peptidase_homologues_(Trichuris_suis)	S01	Serine	35.088	5.50e-19	88.2
Enippred_001237-T1	309	102
Enippred_001238-T1	240	79	A0A183KD53	Cyclic_nucleotide-binding_domain-containing_protein_n=1_Tax=Schistosoma_curassoni_TaxID=6186_RepID=A0A183KD53_9TREM	79.6	9.76e-15	77.4	KAF6771958.1	hypothetical_protein_AHF37_09462_[Paragonimus_kellicotti]	75.5	2.00e-15	76.3						MER1174317	C13_unassigned_peptidases_(Daphnia_magna)	C13	Cysteine	57.143	8.94e-11	60.5
Enippred_001239-T1	237	78
Enippred_001240-T1	270	89
Enippred_001241-T1	240	79
Enippred_001242-T1	1242	413
Enippred_001244-T1	267	88
Enippred_001245-T1	648	215	A0A183ALY8	XRN_N_domain-containing_protein_n=1_Tax=Echinostoma_caproni_TaxID=27848_RepID=A0A183ALY8_9TREM	80.4	8.58e-114	333	VDP82476.1	unnamed_protein_product_[Echinostoma_caproni]	80.4	1.41e-113	333	XM_038329245	PREDICTED:_Arvicola_amphibius_5'-3'_exoribonuclease_2_(Xrn2),_transcript_variant_X1,_mRNA	79.221	1.54e-33	158	MER1089219	T1A_unassigned_peptidases_(Thalassiosira_oceanica)	T01	Threonine	30.000	2.92e-25	107
Enippred_001246-T1	2991	996	A0A4E0RJH1	5'-3'_exoribonuclease_2_n=1_Tax=Fasciola_hepatica_TaxID=6192_RepID=A0A4E0RJH1_FASHE	60.4	3.40e-284	829	THD26641.1	5'-3'_exoribonuclease_2_[Fasciola_hepatica]	60.4	5.60e-284	829	OX336416	Schistosoma_spindale_genome_assembly,_chromosome:_Z	78.947	2.05e-38	176	MER1089219	T1A_unassigned_peptidases_(Thalassiosira_oceanica)	T01	Threonine	34.589	5.18e-36	154
Enippred_001247-T1	507	168	A0A4U5PJ65	XRN_N_domain-containing_protein_n=1_Tax=Steinernema_carpocapsae_TaxID=34508_RepID=A0A4U5PJ65_STECR	54.8	7.46e-41	149	TKR96742.1	hypothetical_protein_L596_010720_[Steinernema_carpocapsae]	54.8	1.23e-40	149	XM_051601035	Mucor_mucedo_XRN_5'-3'_exonuclease_N-terminus-domain-containing_protein_(EV154DRAFT_504312),_mRNA	75.117	4.38e-13	89.8	MER1089219	T1A_unassigned_peptidases_(Thalassiosira_oceanica)	T01	Threonine	35.385	3.90e-22	97.1
Enippred_001248-T1	2874	958	A0A8T1MW30	5'-3'_exoribonuclease_n=1_Tax=Clonorchis_sinensis_TaxID=79923_RepID=A0A8T1MW30_CLOSI	37.5	2.62e-159	505	KAG5453072.1	5'-3'_exoribonuclease_2_[Clonorchis_sinensis]	37.5	4.32e-159	505						MER1089219	T1A_unassigned_peptidases_(Thalassiosira_oceanica)	T01	Threonine	36.771	2.63e-33	144
Enippred_001253-T1	261	86
Enippred_001255-T1	312	103
Enippred_001256-T1	1170	389
Enippred_001257-T1	312	103
Enippred_001258-T1	369	122
Enippred_001259-T1	855	284	A0A3S5AT93	AT-rich_interactive_domain-containing_protein_1B-like_n=1_Tax=Protopolystoma_xenopodis_TaxID=117903_RepID=A0A3S5AT93_9PLAT	36.7	1.03e-26	115	VEL31494.1	unnamed_protein_product_[Protopolystoma_xenopodis]	36.7	1.70e-26	115
Enippred_001260-T1	456	151	A0A430QU90	Cullin_2_n=1_Tax=Schistosoma_bovis_TaxID=6184_RepID=A0A430QU90_SCHBO	54.4	4.30e-23	103	CAH8561414.1	unnamed_protein_product_[Schistosoma_rodhaini]	60.0	5.26e-23	105						MER0729229	CG4428_protein_({Drosophila_melanogaster})_(Strigamia_maritima)	C54	Cysteine	39.394	4.14e-07	53.1
Enippred_001262-T1	336	111																MER0744659	C86_unassigned_peptidases_(Hydra_vulgaris)	C86	Cysteine	98.649	2.53e-34	127
Enippred_001263-T1	1032	343	A0A8J4WEI4	Cullin-2_n=1_Tax=Paragonimus_heterotremus_TaxID=100268_RepID=A0A8J4WEI4_9TREM	63.0	4.10e-23	110	KAF5397088.1	Cullin-2_[Paragonimus_heterotremus]	63.0	6.75e-23	110						MER0744659	C86_unassigned_peptidases_(Hydra_vulgaris)	C86	Cysteine	71.564	1.74e-65	218
Enippred_001264-T1	234	77																MER0744659	C86_unassigned_peptidases_(Hydra_vulgaris)	C86	Cysteine	90.385	2.98e-19	84.3
Enippred_001265-T1	414	137																MER0744659	C86_unassigned_peptidases_(Hydra_vulgaris)	C86	Cysteine	78.070	1.01e-36	135
Enippred_001266-T1	867	288	A0A0R3XBA9	Vacuolar_protein_sorting-associated_protein_53_homolog_n=1_Tax=Hydatigena_taeniaeformis_TaxID=6205_RepID=A0A0R3XBA9_HYDTA	45.9	4.10e-56	197	VDM35799.1	unnamed_protein_product_[Hydatigera_taeniaeformis]	45.9	6.75e-56	197
Enippred_001267-T1	618	205	A0A7M3QS97	Vacuolar_protein_sorting-associated_protein_53_homolog_n=1_Tax=Spirometra_erinaceieuropaei_TaxID=99802_RepID=A0A7M3QS97_SPIER	62.9	3.31e-24	110	VZI27258.1	unnamed_protein_product_[Spirometra_erinaceieuropaei]	62.9	5.45e-24	110
Enippred_001268-T1	261	86	A0A3P7EKR6	Uncharacterized_protein_n=1_Tax=Hydatigena_taeniaeformis_TaxID=6205_RepID=A0A3P7EKR6_HYDTA	65.9	2.72e-08	58.2	VDM21763.1	unnamed_protein_product_[Hydatigera_taeniaeformis]	65.9	4.48e-08	58.2
Enippred_001269-T1	483	160	A0A5J4NIJ5	Vacuolar_protein_sorting-associated_protein_53_n=1_Tax=Paragonimus_westermani_TaxID=34504_RepID=A0A5J4NIJ5_9TREM	63.3	1.69e-30	127	CAH8603968.1	unnamed_protein_product_[Dicrocoelium_dendriticum]	65.7	2.52e-30	127
Enippred_001270-T1	189	62
Enippred_001271-T1	558	185	A0A3S5BV03	Transcription_initiation_factor_TFIID_subunit_4_n=1_Tax=Protopolystoma_xenopodis_TaxID=117903_RepID=A0A3S5BV03_9PLAT	77.8	8.00e-08	60.5	VEL19637.1	unnamed_protein_product_[Protopolystoma_xenopodis]	77.8	1.32e-07	60.5
Enippred_001272-T1	357	118
Enippred_001273-T1	12357	4118
Enippred_001274-T1	318	105	A9EK92	Galactose-1-phosphate_uridylyltransferase_n=1_Tax=Shewanella_benthica_KT99_TaxID=314608_RepID=A9EK92_9GAMM	75.5	2.38e-18	82.4	ATD38771.1	galactose-1-phosphate_uridylyltransferase_[Aeromonas_salmonicida_subsp._masoucida]	73.6	2.52e-19	85.5						MER0787708	I51_unassigned_peptidase_inhibitors_(Zymoseptoria_brevis)	I51	Inhibitor	56.863	3.80e-12	65.5
Enippred_001275-T1	843	280	A0A183WZZ1	GalP_UDP_tr_C_domain-containing_protein_n=1_Tax=Trichobilharzia_regenti_TaxID=157069_RepID=A0A183WZZ1_TRIRE	40.6	4.35e-34	132	VDQ13573.1	unnamed_protein_product_[Trichobilharzia_regenti]	40.6	7.16e-34	132						MER0787708	I51_unassigned_peptidase_inhibitors_(Zymoseptoria_brevis)	I51	Inhibitor	37.736	1.98e-13	75.1
Enippred_001276-T1	873	290	A0A183M0X9	Galactose-1-phosphate_uridylyltransferase_n=1_Tax=Schistosoma_margrebowiei_TaxID=48269_RepID=A0A183M0X9_9TREM	38.5	2.25e-61	213	KAH8864735.1	Galactose-1-phosphate_uridylyltransferase_[Schistosoma_japonicum]	41.5	9.14e-67	223						MER0787708	I51_unassigned_peptidase_inhibitors_(Zymoseptoria_brevis)	I51	Inhibitor	34.104	2.01e-18	90.1
Enippred_001277-T1	522	173	A0A8T1M595	TM2_domain-containing_protein_1_n=1_Tax=Clonorchis_sinensis_TaxID=79923_RepID=A0A8T1M595_CLOSI	53.4	8.94e-49	166	CAH8669789.1	unnamed_protein_product_[Heterobilharzia_americana]	55.0	3.29e-52	175						MER0623984	P02A_unassigned_peptidases_(Amphimedon_queenslandica)	P02	Mixed	38.509	2.23e-22	97.8
Enippred_001279-T1	366	121
Enippred_001280-T1	258	85
Enippred_001281-T1	3396	1131	A0A8B6BP40	Centrosomal_protein_CEP164_n=1_Tax=Mytilus_galloprovincialis_TaxID=29158_RepID=A0A8B6BP40_MYTGA	58.8	1.98e-31	131	VDH93581.1	centrosomal_protein_CEP164_[Mytilus_galloprovincialis]	58.8	3.25e-31	131						MER1140166	I71_unassigned_peptidase_inhibitors_(Schmidtea_mediterranea)	I71	Inhibitor	53.922	8.91e-31	136
Enippred_001284-T1	879	292	A0A7M3Q6M4	TFIIB-type_domain-containing_protein_n=1_Tax=Spirometra_erinaceieuropaei_TaxID=99802_RepID=A0A7M3Q6M4_SPIER	30.5	7.71e-09	68.6	VZI07415.1	unnamed_protein_product_[Spirometra_erinaceieuropaei]	30.5	1.27e-08	68.6
Enippred_001285-T1	2418	805	A0A448WAE9	Bestrophin_homolog_n=1_Tax=Protopolystoma_xenopodis_TaxID=117903_RepID=A0A448WAE9_9PLAT	32.5	4.13e-18	98.2	VEL06961.1	unnamed_protein_product_[Protopolystoma_xenopodis]	32.5	6.80e-18	98.2
Enippred_001286-T1	1590	529	A0A4Z2CRU3	ATP-binding_cassette_sub-family_F_member_1_isoform_1_n=1_Tax=Schistosoma_japonicum_TaxID=6182_RepID=A0A4Z2CRU3_SCHJA	77.8	2.15e-279	795	CAH8437119.1	unnamed_protein_product_[Schistosoma_turkestanicum]	78.2	8.73e-281	800	XM_035092409	PREDICTED:_Chelonus_insularis_ATP-binding_cassette_sub-family_F_member_1_(LOC118072497),_mRNA	75.796	2.35e-30	148	MER0358784	S14_unassigned_peptidases_(Aureococcus_anophagefferens)	S14	Serine	30.833	2.16e-25	115
Enippred_001287-T1	492	163	A0A448WG04	Replication_factor_C_subunit_1_n=1_Tax=Protopolystoma_xenopodis_TaxID=117903_RepID=A0A448WG04_9PLAT	51.9	1.57e-33	133	KAF6769085.1	hypothetical_protein_AHF37_12221_[Paragonimus_kellicotti]	72.9	2.34e-33	128
Enippred_001288-T1	381	126
Enippred_001289-T1	207	68
Enippred_001290-T1	1323	440	A0A183W1J1	Translation_initiation_factor_IF-2_n=1_Tax=Trichobilharzia_regenti_TaxID=157069_RepID=A0A183W1J1_TRIRE	37.5	4.23e-10	73.6	CAH8826828.1	unnamed_protein_product_[Trichobilharzia_szidati]	40.1	1.49e-11	79.7
Enippred_001291-T1	3939	1312
Enippred_001292-T1	516	171
Enippred_001293-T1	246	81
Enippred_001294-T1	201	66
Enippred_001295-T1	1437	478
Enippred_001298-T1	306	101																MER0744659	C86_unassigned_peptidases_(Hydra_vulgaris)	C86	Cysteine	92.929	8.63e-41	144
Enippred_001299-T1	246	81
Enippred_001301-T1	963	320
Enippred_001302-T1	228	75
Enippred_001303-T1	189	62
Enippred_001306-T1	273	90
Enippred_001307-T1	233	77
Enippred_001308-T1	175	58
Enippred_001309-T1	2313	770
Enippred_001311-T1	573	190	A0A0R3T9T8	Calcineurin_subunit_B_type_1_n=4_Tax=Cyclophyllidea_TaxID=6201_RepID=A0A0R3T9T8_RODNA	88.2	3.34e-100	296	XP	024353930.1_Calcineurin_subunit_B_type_[Echinococcus_granulosus]	88.2	5.49e-100	296	CT836969	Oryza_sativa_(indica_cultivar-group)_cDNA_clone:OSIGCRN111A14,_full_insert_sequence	74.848	8.12e-31	148	MER0434482	C2A_unassigned_peptidases_(Symbiodinium_minutum)	C02	Cysteine	36.691	7.38e-16	79.7
Enippred_001312-T1	1509	502	A0A4Z2DUZ1	Glutamate_receptor_ionotropic,_kainate_3_n=2_Tax=Schistosoma_japonicum_TaxID=6182_RepID=A0A4Z2DUZ1_SCHJA	45.5	7.75e-150	464	TNN20373.1	Glutamate_receptor_ionotropic,_kainate_3_[Schistosoma_japonicum]	45.5	1.27e-149	464						MER0265155	I39_unassigned_peptidase_inhibitors_(Takifugu_rubripes)	I39	Inhibitor	42.105	1.82e-20	100
Enippred_001314-T1	1746	581	A0A8T0D310	BUB1_N-terminal_domain-containing_protein_n=1_Tax=Paragonimus_westermani_TaxID=34504_RepID=A0A8T0D310_9TREM	31.3	3.10e-22	110	CAH8428848.1	unnamed_protein_product_[Schistosoma_haematobium]	31.1	8.51e-23	115
Enippred_001315-T1	1584	527	A0A8T0D3N5	UBX_domain-containing_protein_n=1_Tax=Paragonimus_westermani_TaxID=34504_RepID=A0A8T0D3N5_9TREM	25.2	2.24e-18	100	CAH8593673.1	unnamed_protein_product_[Dicrocoelium_dendriticum]	26.3	1.57e-21	110
Enippred_001316-T1	636	211																MER0744659	C86_unassigned_peptidases_(Hydra_vulgaris)	C86	Cysteine	68.449	1.04e-50	175
Enippred_001317-T1	246	81
Enippred_001318-T1	276	91
Enippred_001319-T1	225	74	A0A0R3WBN1	RNase_PH_domain-containing_protein_n=1_Tax=Taenia_asiatica_TaxID=60517_RepID=A0A0R3WBN1_TAEAS	46.7	3.92e-08	58.5	KAG5454801.1	exosome_non-catalytic_core_subunit_rrp46_[Clonorchis_sinensis]	41.4	6.45e-08	58.5
Enippred_001320-T1	522	173	A0A3S5ADH7	RNase_PH_domain-containing_protein_n=1_Tax=Protopolystoma_xenopodis_TaxID=117903_RepID=A0A3S5ADH7_9PLAT	46.4	8.72e-38	141	VEL34146.1	unnamed_protein_product_[Protopolystoma_xenopodis]	46.4	1.43e-37	141
Enippred_001321-T1	186	61
Enippred_001322-T1	318	105																MER0744659	C86_unassigned_peptidases_(Hydra_vulgaris)	C86	Cysteine	95.556	2.09e-38	138
Enippred_001323-T1	1029	342																MER0744659	C86_unassigned_peptidases_(Hydra_vulgaris)	C86	Cysteine	26.263	4.40e-12	72.0
Enippred_001324-T1	714	237																MER0744659	C86_unassigned_peptidases_(Hydra_vulgaris)	C86	Cysteine	76.020	3.04e-62	206
Enippred_001327-T1	858	285	A0A7M3Q2R4	Protein-tyrosine_sulfotransferase_n=1_Tax=Spirometra_erinaceieuropaei_TaxID=99802_RepID=A0A7M3Q2R4_SPIER	40.7	4.23e-67	222	VZI04216.1	unnamed_protein_product_[Spirometra_erinaceieuropaei]	40.7	6.96e-67	222						MER0253824	I2_unassigned_peptidase_inhibitors_(Schistosoma_mansoni)	I02	Inhibitor	41.520	1.92e-30	119
Enippred_001329-T1	327	108
Enippred_001330-T1	204	67
Enippred_001331-T1	186	61
Enippred_001332-T1	369	122	A0A8E0VHM2	Protein-tyrosine_sulfotransferase_n=1_Tax=Fasciolopsis_buski_TaxID=27845_RepID=A0A8E0VHM2_9TREM	42.0	4.75e-12	71.2	CAH8647611.1	unnamed_protein_product_[Dicrocoelium_dendriticum]	38.8	8.95e-13	72.4
Enippred_001333-T1	321	106	A0A448WR91	Protein-tyrosine_sulfotransferase_n=1_Tax=Protopolystoma_xenopodis_TaxID=117903_RepID=A0A448WR91_9PLAT	45.8	5.86e-26	103	VEL18196.1	unnamed_protein_product_[Protopolystoma_xenopodis]	45.8	9.64e-26	103						MER0253824	I2_unassigned_peptidase_inhibitors_(Schistosoma_mansoni)	I02	Inhibitor	41.346	1.06e-17	79.7
Enippred_001334-T1	1212	403
Enippred_001336-T1	2055	684
Enippred_001337-T1	1275	424	A0A0R3UMY0	Cytochrome_c_oxidase_assembly_protein_COX15_n=1_Tax=Mesocestoides_corti_TaxID=53468_RepID=A0A0R3UMY0_MESCO	61.2	9.20e-162	471	VDD83120.1	unnamed_protein_product_[Mesocestoides_corti]	61.2	1.51e-161	471						MER0926189	M16A_unassigned_peptidases_(Albugo_candida)	M16	Metallo	28.792	1.88e-32	135
Enippred_001338-T1	240	79
Enippred_001339-T1	2511	836	A0A8E0RZ28	PDZ_domain-containing_protein_n=1_Tax=Fasciolopsis_buski_TaxID=27845_RepID=A0A8E0RZ28_9TREM	59.4	3.00e-13	86.7	CAH8642784.1	unnamed_protein_product_[Heterobilharzia_americana]	54.2	3.88e-14	85.9
Enippred_001340-T1	1350	449
Enippred_001341-T1	180	59
Enippred_001342-T1	1278	425	A0A430Q9N7	Ras-associating_domain-containing_protein_n=1_Tax=Schistosoma_bovis_TaxID=6184_RepID=A0A430Q9N7_SCHBO	36.2	9.74e-32	140	CAH8642801.1	unnamed_protein_product_[Heterobilharzia_americana]	39.6	7.02e-33	144
Enippred_001344-T1	234	77
Enippred_001346-T1	801	266
Enippred_001347-T1	816	271																MER0744659	C86_unassigned_peptidases_(Hydra_vulgaris)	C86	Cysteine	87.838	5.78e-67	219
Enippred_001349-T1	228	75
Enippred_001350-T1	186	61
Enippred_001352-T1	3210	1069
Enippred_001353-T1	519	172																MER0744659	C86_unassigned_peptidases_(Hydra_vulgaris)	C86	Cysteine	77.297	3.30e-60	198
Enippred_001354-T1	261	86
Enippred_001358-T1	345	114
Enippred_001359-T1	198	65																MER0744659	C86_unassigned_peptidases_(Hydra_vulgaris)	C86	Cysteine	50.769	2.56e-06	47.4
Enippred_001360-T1	195	64
Enippred_001362-T1	378	125
Enippred_001363-T1	324	107
Enippred_001365-T1	843	280	A0A3S4ZRW3	39S_ribosomal_protein_L30,_mitochondrial_n=1_Tax=Protopolystoma_xenopodis_TaxID=117903_RepID=A0A3S4ZRW3_9PLAT	51.1	1.19e-91	285	VEL10403.1	unnamed_protein_product,_partial_[Protopolystoma_xenopodis]	51.1	1.97e-91	285
Enippred_001366-T1	612	203
Enippred_001367-T1	1641	546	A0A3Q0KMG0	Putative_thymidylate_synthase_n=1_Tax=Schistosoma_mansoni_TaxID=6183_RepID=A0A3Q0KMG0_SCHMA	35.9	1.12e-07	67.4	CAH8519207.1	unnamed_protein_product_[Schistosoma_rodhaini]	35.9	1.91e-07	67.4
Enippred_001368-T1	1230	409
Enippred_001369-T1	3120	1039
Enippred_001372-T1	189	62
Enippred_001373-T1	3597	1198	A0A4E0RIR7	ANK_REP_REGION_domain-containing_protein_n=1_Tax=Fasciola_hepatica_TaxID=6192_RepID=A0A4E0RIR7_FASHE	23.2	3.81e-20	110	THD26411.1	hypothetical_protein_D915_002779_[Fasciola_hepatica]	23.2	6.27e-20	110
Enippred_001374-T1	278	91
Enippred_001376-T1	411	136
Enippred_001377-T1	198	65
Enippred_001378-T1	621	206
Enippred_001379-T1	195	64
Enippred_001381-T1	189	62
Enippred_001382-T1	195	64
Enippred_001383-T1	333	110	UPI001C71FD22	5'-AMP-activated_serine/threonine-protein_kinase_catalytic_subunit_alpha-like_n=1_Tax=Parasteatoda_tepidariorum_TaxID=114398_RepID=UPI001C71FD22	46.0	1.97e-07	58.9	GFN95122.1	hormonally_up-regulated_neu_tumor-associated_kinase_[Plakobranchus_ocellatus]	47.9	2.36e-07	55.5						MER0164176	C14A_unassigned_peptidases_(Nasonia_vitripennis)	C14	Cysteine	45.652	9.11e-06	47.8
Enippred_001384-T1	198	65
Enippred_001386-T1	186	61
Enippred_001387-T1	288	95
Enippred_001388-T1	522	173
Enippred_001389-T1	246	81
Enippred_001390-T1	1026	341
Enippred_001391-T1	186	61
Enippred_001392-T1	3279	1092																MER0415545	A1A_unassigned_peptidases_(Xenopus_tropicalis)	A01	Aspartic	18.356	3.97e-50	199
Enippred_001394-T1	206	67
Enippred_001395-T1	483	160	A0A397J8R4	aminoacyl-tRNA_hydrolase_n=1_Tax=Diversispora_epigaea_TaxID=1348612_RepID=A0A397J8R4_9GLOM	60.0	7.07e-43	149	RHZ81170.1	hypothetical_protein_Glove_123g191_[Diversispora_epigaea]	60.0	1.16e-42	149						MER0225110	ubiquitin-specific_peptidase_15_({Arabidopsis_thaliana})-like_peptidase_(Amphimedon_queenslandica)	C19	Cysteine	42.149	1.00e-22	94.4
Enippred_001396-T1	279	92																MER0744659	C86_unassigned_peptidases_(Hydra_vulgaris)	C86	Cysteine	89.091	1.25e-20	89.0
Enippred_001397-T1	276	91
Enippred_001398-T1	267	88
Enippred_001399-T1	1716	571	A0A074ZD11	SH3_domain_protein_n=1_Tax=Opisthorchis_viverrini_TaxID=6198_RepID=A0A074ZD11_9TREM	41.2	9.36e-58	213	XP	009171182.1_hypothetical_protein_T265_07408_[Opisthorchis_viverrini]	41.2	1.54e-57	213						MER0789833	I63_unassigned_peptidase_inhibitors_(Ophiophagus_hannah)	I63	Inhibitor	34.804	4.32e-23	109
Enippred_001400-T1	402	133	A0A0R3WGB0	30S_ribosomal_protein_S6_n=1_Tax=Taenia_asiatica_TaxID=60517_RepID=A0A0R3WGB0_TAEAS	62.2	8.84e-53	172	VDK46552.1	unnamed_protein_product_[Taenia_asiatica]	62.2	1.45e-52	172
Enippred_001401-T1	192	63
Enippred_001402-T1	492	163	A0A094ZR23	Sodium/potassium-transporting_ATPase_subunit_alpha_n=1_Tax=Schistosoma_haematobium_TaxID=6185_RepID=A0A094ZR23_SCHHA	82.3	5.81e-79	247	THD18138.1	Sodium/potassium_ATPase_alpha_subunit_[Fasciola_hepatica]	76.3	1.98e-78	243	OX387428	Lochmaea_crataegi_genome_assembly,_chromosome:_6	81.731	1.53e-12	87.9	MER0017942	I4_unassigned_peptidase_inhibitors_(Equus_caballus)	I04	Inhibitor	67.347	1.03e-64	218
Enippred_001404-T1	270	89
Enippred_001405-T1	711	236	A0A0X3Q2U5	Sodium/potassium-transporting_ATPase_subunit_alpha_(Fragment)_n=1_Tax=Schistocephalus_solidus_TaxID=70667_RepID=A0A0X3Q2U5_SCHSO	90.0	1.04e-136	400	VZI19443.1	unnamed_protein_product_[Spirometra_erinaceieuropaei]	90.0	9.19e-132	401	KF171224	Tegillarca_granosa_clone_Tg_isotig05736_microsatellite_sequence	77.188	2.59e-96	366	MER0017942	I4_unassigned_peptidase_inhibitors_(Equus_caballus)	I04	Inhibitor	78.603	4.37e-123	377
Enippred_001406-T1	1593	530	A0A4Z2CUM2	Sodium/potassium-transporting_ATPase_subunit_alpha_n=1_Tax=Schistosoma_japonicum_TaxID=6182_RepID=A0A4Z2CUM2_SCHJA	86.4	0.0	941	KAH8856470.1	Sodium/potassium-transporting_ATPase_subunit_alpha_[Schistosoma_japonicum]	86.4	0.0	941	XM_013215711	PREDICTED:_Biomphalaria_glabrata_sodium/potassium-transporting_ATPase_subunit_alpha-like_(LOC106058320),_mRNA	75.440	1.97e-155	564	MER0017942	I4_unassigned_peptidase_inhibitors_(Equus_caballus)	I04	Inhibitor	76.583	0.0	844
Enippred_001407-T1	801	266	A0A183W7E4	Piwi_domain-containing_protein_n=1_Tax=Trichobilharzia_regenti_TaxID=157069_RepID=A0A183W7E4_TRIRE	57.5	1.50e-96	298	VDQ03979.1	unnamed_protein_product_[Trichobilharzia_regenti]	57.5	2.46e-96	298						MER0804757	I87_unassigned_peptidase_inhibitors_(Hymenolepis_microstoma)	I87	Inhibitor	45.862	9.97e-77	258
Enippred_001408-T1	774	257	A0A3P7QJX7	Piwi_domain-containing_protein_(Fragment)_n=1_Tax=Dibothriocephalus_latus_TaxID=60516_RepID=A0A3P7QJX7_DIBLA	41.4	3.07e-43	159	VDN30569.1	unnamed_protein_product,_partial_[Dibothriocephalus_latus]	41.4	5.06e-43	159						MER0804757	I87_unassigned_peptidase_inhibitors_(Hymenolepis_microstoma)	I87	Inhibitor	28.270	2.75e-15	80.1
Enippred_001409-T1	1014	337	A0A7M3PWJ2	Piwi_domain-containing_protein_n=1_Tax=Spirometra_erinaceieuropaei_TaxID=99802_RepID=A0A7M3PWJ2_SPIER	44.6	1.23e-72	253	VZH97063.1	unnamed_protein_product_[Spirometra_erinaceieuropaei]	44.6	2.02e-72	253						MER0804757	I87_unassigned_peptidase_inhibitors_(Hymenolepis_microstoma)	I87	Inhibitor	33.110	8.35e-38	148
Enippred_001410-T1	354	117
Enippred_001411-T1	1725	574
Enippred_001412-T1	1062	353
Enippred_001418-T1	273	90
Enippred_001419-T1	319	105
Enippred_001420-T1	198	65
Enippred_001421-T1	204	67
Enippred_001422-T1	348	115
Enippred_001424-T1	477	158	A0A448XMZ4	Uncharacterized_protein_n=1_Tax=Protopolystoma_xenopodis_TaxID=117903_RepID=A0A448XMZ4_9PLAT	61.3	3.87e-37	137	VEL40622.1	unnamed_protein_product_[Protopolystoma_xenopodis]	61.3	6.37e-37	137
Enippred_001426-T1	1035	344	A0A6A5DC20	Glycoprotein_n=2_Tax=Schistosoma_TaxID=6181_RepID=A0A6A5DC20_SCHHA	38.0	4.48e-32	134	CAH8669419.1	unnamed_protein_product_[Schistosoma_curassoni]	38.0	7.24e-32	134
Enippred_001427-T1	207	68
Enippred_001428-T1	186	61
Enippred_001429-T1	3018	1005
Enippred_001430-T1	852	283
Enippred_001431-T1	594	197																MER0744659	C86_unassigned_peptidases_(Hydra_vulgaris)	C86	Cysteine	80.117	2.92e-61	202
Enippred_001432-T1	567	188
Enippred_001433-T1	1269	422
Enippred_001434-T1	198	65
Enippred_001435-T1	1032	343																MER0744659	C86_unassigned_peptidases_(Hydra_vulgaris)	C86	Cysteine	24.828	6.75e-08	58.9
Enippred_001436-T1	717	238
Enippred_001437-T1	1617	538
Enippred_001439-T1	447	148	A0A183QC99	KH_dom_type_1_domain-containing_protein_n=1_Tax=Schistosoma_rodhaini_TaxID=6188_RepID=A0A183QC99_9TREM	40.5	3.97e-14	75.1	CAH8872733.1	unnamed_protein_product_[Trichobilharzia_szidati]	42.3	4.88e-12	74.3
Enippred_001441-T1	615	204
Enippred_001442-T1	828	275	A0A0X3P6R5	Vigilin_(Fragment)_n=1_Tax=Schistocephalus_solidus_TaxID=70667_RepID=A0A0X3P6R5_SCHSO	41.5	2.08e-20	102	VZI24646.1	unnamed_protein_product_[Sparganum_proliferum]	40.7	4.71e-20	102
Enippred_001443-T1	201	66
Enippred_001444-T1	351	116
Enippred_001446-T1	417	138
Enippred_001447-T1	3276	1091	A0A8S9Z3G1	Spindle_assembly_abnormal_protein_6_(Fragment)_n=1_Tax=Paragonimus_skrjabini_miyazakii_TaxID=59628_RepID=A0A8S9Z3G1_9TREM	46.0	1.05e-19	104	KAF7260076.1	Spindle_assembly_abnormal_protein_6,_partial_[Paragonimus_skrjabini_miyazakii]	46.0	1.73e-19	104						MER0269833	M23B_non-peptidase_homologues_(Ailuropoda_melanoleuca)	M23	Metallo	24.920	3.96e-19	98.2
Enippred_001448-T1	657	218	UPI000C76C635	dyslexia-associated_protein_KIAA0319-like_n=1_Tax=Eurytemora_affinis_TaxID=88015_RepID=UPI000C76C635	30.6	4.66e-09	67.4	XP	023338672.1_dyslexia-associated_protein_KIAA0319-like_[Eurytemora_affinis]	30.6	7.68e-09	67.4
Enippred_001449-T1	288	95
Enippred_001450-T1	267	88
Enippred_001451-T1	7782	2593	A0A183MQV6	Nuclear_pore_membrane_glycoprotein_n=1_Tax=Schistosoma_margrebowiei_TaxID=48269_RepID=A0A183MQV6_9TREM	26.0	5.40e-54	223	CAH8468515.1	unnamed_protein_product_[Schistosoma_intercalatum]	26.0	5.02e-55	227						MER0744659	C86_unassigned_peptidases_(Hydra_vulgaris)	C86	Cysteine	76.667	8.31e-44	172
Enippred_001452-T1	423	140
Enippred_001453-T1	3453	1150	A0A183RHH4	Nuclear_pore_membrane_glycoprotein_n=1_Tax=Schistosoma_rodhaini_TaxID=6188_RepID=A0A183RHH4_9TREM	38.6	4.15e-165	518	CAH8472793.1	unnamed_protein_product_[Schistosoma_curassoni]	39.4	2.08e-164	541						MER1133415	C19_non-peptidase_homologues_(Parastrongyloides_trichosuri)	C19	Cysteine	28.481	9.61e-28	127
Enippred_001454-T1	2592	863	A0A448XI35	U2_snRNP_auxiliary_factor_large_subunit_(Fragment)_n=1_Tax=Protopolystoma_xenopodis_TaxID=117903_RepID=A0A448XI35_9PLAT	46.4	3.40e-121	391	VEL37142.1	unnamed_protein_product,_partial_[Protopolystoma_xenopodis]	46.4	5.60e-121	391						MER0002971	similar_to_splicing_factor_U2AF_homolog_({Mus_musculus})_(Mus_musculus)	T01	Threonine	45.000	8.10e-57	213
Enippred_001455-T1	3588	1195	G7YVR9	Thioredoxin_domain-containing_protein_11_n=1_Tax=Clonorchis_sinensis_TaxID=79923_RepID=G7YVR9_CLOSI	22.7	7.43e-11	79.3	GAA57049.1	thioredoxin_domain-containing_protein_11_[Clonorchis_sinensis]	22.7	1.22e-10	79.3
Enippred_001456-T1	969	322	A0A448WGF1	diphthine_methyl_ester_synthase_n=1_Tax=Protopolystoma_xenopodis_TaxID=117903_RepID=A0A448WGF1_9PLAT	48.9	5.16e-78	252	VEL11098.1	unnamed_protein_product_[Protopolystoma_xenopodis]	48.9	8.49e-78	252						MER0804437	I87_unassigned_peptidase_inhibitors_(Amphimedon_queenslandica)	I87	Inhibitor	58.036	6.45e-36	140
Enippred_001460-T1	366	121																MER0744659	C86_unassigned_peptidases_(Hydra_vulgaris)	C86	Cysteine	94.215	2.41e-54	180
Enippred_001462-T1	321	106																MER0744659	C86_unassigned_peptidases_(Hydra_vulgaris)	C86	Cysteine	98.795	3.37e-37	134
Enippred_001463-T1	285	94	A0A0R3WWU6	Kelch-like_protein_diablo_n=1_Tax=Hydatigena_taeniaeformis_TaxID=6205_RepID=A0A0R3WWU6_HYDTA	72.1	1.31e-12	67.4	VDM26515.1	unnamed_protein_product_[Hydatigera_taeniaeformis]	72.1	2.16e-12	67.4
Enippred_001465-T1	2796	931	A0A3S4ZTL5	Fmp27_GFWDK_domain-containing_protein_n=1_Tax=Protopolystoma_xenopodis_TaxID=117903_RepID=A0A3S4ZTL5_9PLAT	32.1	7.72e-18	101	VEL06751.1	unnamed_protein_product_[Protopolystoma_xenopodis]	32.1	1.27e-17	101
Enippred_001466-T1	1698	565
Enippred_001467-T1	1263	420
Enippred_001468-T1	189	62
Enippred_001469-T1	270	89	A0A0R3VZM2	ANK_REP_REGION_domain-containing_protein_n=1_Tax=Taenia_asiatica_TaxID=60517_RepID=A0A0R3VZM2_TAEAS	61.8	6.74e-28	106	VDK26442.1	unnamed_protein_product_[Taenia_asiatica]	61.8	1.11e-27	106
Enippred_001470-T1	261	86	A0A0R3TJU7	ANK_REP_REGION_domain-containing_protein_n=1_Tax=Rodentolepis_nana_TaxID=102285_RepID=A0A0R3TJU7_RODNA	64.5	1.10e-23	97.4	VDO03243.1	unnamed_protein_product_[Rodentolepis_nana]	64.5	1.81e-23	97.4	CP049660	Melitaea_cinxia_chromosome_13	89.474	2.12e-08	73.1
Enippred_001471-T1	189	62
Enippred_001472-T1	306	101
Enippred_001473-T1	432	143	A0A448WHZ3	ANK_REP_REGION_domain-containing_protein_n=1_Tax=Protopolystoma_xenopodis_TaxID=117903_RepID=A0A448WHZ3_9PLAT	58.2	1.88e-44	156	VEL12270.1	unnamed_protein_product_[Protopolystoma_xenopodis]	58.2	3.09e-44	156						MER1135789	C2A_unassigned_peptidases_(Romanomermis_culicivorax)	C02	Cysteine	34.615	1.17e-07	54.3
Enippred_001474-T1	312	103																MER0744659	C86_unassigned_peptidases_(Hydra_vulgaris)	C86	Cysteine	88.889	2.60e-34	127
Enippred_001475-T1	1506	501	Q5BZ09	SJCHGC05847_protein_(Fragment)_n=1_Tax=Schistosoma_japonicum_TaxID=6182_RepID=Q5BZ09_SCHJA	57.2	3.19e-48	185	CAH8478864.1	unnamed_protein_product_[Heterobilharzia_americana]	57.5	3.11e-50	193						MER1135789	C2A_unassigned_peptidases_(Romanomermis_culicivorax)	C02	Cysteine	50.000	6.61e-27	120
Enippred_001476-T1	249	82
Enippred_001479-T1	1371	456	A0A8T1MG68	Actin-_protein_10_n=1_Tax=Clonorchis_sinensis_TaxID=79923_RepID=A0A8T1MG68_CLOSI	47.1	2.01e-126	383	KAG5448357.1	Actin-_protein_10_[Clonorchis_sinensis]	47.1	3.32e-126	383						MER0707385	C12_unassigned_peptidases_(Echinococcus_granulosus)	C12	Cysteine	42.664	5.36e-94	312
Enippred_001483-T1	516	171																MER1075518	S54_unassigned_peptidases_(Echinococcus_granulosus)	S54	Serine	50.000	2.74e-06	51.2
Enippred_001485-T1	1554	517	A0A7M3Q1W0	Tr-type_G_domain-containing_protein_n=1_Tax=Spirometra_erinaceieuropaei_TaxID=99802_RepID=A0A7M3Q1W0_SPIER	44.9	4.61e-87	304	VZI03145.1	unnamed_protein_product_[Spirometra_erinaceieuropaei]	44.9	7.58e-87	304						MER0143571	S49B_unassigned_peptidases_(Monosiga_brevicollis)	S49	Serine	35.216	1.55e-44	173
Enippred_001486-T1	816	271	A0A8E0VS13	Ribosome_assembly_protein_1_n=1_Tax=Fasciolopsis_buski_TaxID=27845_RepID=A0A8E0VS13_9TREM	36.1	6.27e-27	121	KAA0200924.1	Ribosome_assembly_protein_1_[Fasciolopsis_buski]	36.1	1.03e-26	121
Enippred_001487-T1	846	281	A0A0R3SDZ4	Tr-type_G_domain-containing_protein_n=1_Tax=Hymenolepis_diminuta_TaxID=6216_RepID=A0A0R3SDZ4_HYMDI	50.7	3.67e-09	69.3	CAH8486849.1	unnamed_protein_product_[Dicrocoelium_dendriticum]	56.9	6.64e-10	72.0
Enippred_001488-T1	4044	1347	A0A3P7DRD3	Tr-type_G_domain-containing_protein_n=1_Tax=Schistocephalus_solidus_TaxID=70667_RepID=A0A3P7DRD3_SCHSO	27.9	6.79e-78	296	VDL89464.1	unnamed_protein_product_[Schistocephalus_solidus]	27.9	1.12e-77	296						MER0143571	S49B_unassigned_peptidases_(Monosiga_brevicollis)	S49	Serine	47.573	1.22e-17	94.7
Enippred_001489-T1	498	165
Enippred_001490-T1	315	104	A0A448WDM3	C2H2-type_domain-containing_protein_n=1_Tax=Protopolystoma_xenopodis_TaxID=117903_RepID=A0A448WDM3_9PLAT	40.5	3.26e-17	86.3	VEL09151.1	unnamed_protein_product_[Protopolystoma_xenopodis]	40.5	5.36e-17	86.3
Enippred_001491-T1	201	66
Enippred_001492-T1	756	251	A0A8E0VMB1	Zinc_finger_protein_n=1_Tax=Fasciolopsis_buski_TaxID=27845_RepID=A0A8E0VMB1_9TREM	43.2	1.18e-45	169	KAA0196065.1	Zinc_finger_protein_[Fasciolopsis_buski]	43.2	1.94e-45	169
Enippred_001493-T1	798	265	A0A448WDM3	C2H2-type_domain-containing_protein_n=1_Tax=Protopolystoma_xenopodis_TaxID=117903_RepID=A0A448WDM3_9PLAT	52.9	5.63e-32	132	VEL09151.1	unnamed_protein_product_[Protopolystoma_xenopodis]	52.9	9.26e-32	132
Enippred_001494-T1	741	246	A0A8E0VMB1	Zinc_finger_protein_n=1_Tax=Fasciolopsis_buski_TaxID=27845_RepID=A0A8E0VMB1_9TREM	43.2	9.99e-46	169	KAA0196065.1	Zinc_finger_protein_[Fasciolopsis_buski]	43.2	1.64e-45	169
Enippred_001495-T1	183	60
Enippred_001496-T1	177	59
Enippred_001498-T1	285	94
Enippred_001499-T1	285	94
Enippred_001500-T1	486	161
Enippred_001501-T1	204	67
Enippred_001502-T1	201	66																MER0744659	C86_unassigned_peptidases_(Hydra_vulgaris)	C86	Cysteine	98.276	1.95e-23	95.5
Enippred_001504-T1	303	100
Enippred_001505-T1	2844	947
Enippred_001508-T1	300	99	A0A8T0D1W1	UBC_core_domain-containing_protein_n=1_Tax=Paragonimus_westermani_TaxID=34504_RepID=A0A8T0D1W1_9TREM	75.3	6.75e-50	164	KAF8561879.1	hypothetical_protein_P879_07248_[Paragonimus_westermani]	75.3	1.11e-49	164						MER0256265	9230105I15Rik_protein_({Mus_musculus})_and_similar_(Otolemur_garnettii)	I02	Inhibitor	68.750	2.33e-39	141
Enippred_001509-T1	456	151	A0A3S5AE93	Mevalonate_kinase_(Fragment)_n=1_Tax=Protopolystoma_xenopodis_TaxID=117903_RepID=A0A3S5AE93_9PLAT	42.5	9.57e-06	55.5
Enippred_001510-T1	1164	387	A0A3S5AE93	Mevalonate_kinase_(Fragment)_n=1_Tax=Protopolystoma_xenopodis_TaxID=117903_RepID=A0A3S5AE93_9PLAT	39.8	3.88e-69	232	VEL27033.1	unnamed_protein_product,_partial_[Protopolystoma_xenopodis]	39.8	6.38e-69	232						MER1154229	M79_unassigned_peptidases_(Intoshia_linei)	M79	Metallo	27.957	7.92e-20	96.3
Enippred_001511-T1	315	104
Enippred_001512-T1	411	136	A0A8E0RQH1	Protein_sarah_n=1_Tax=Fasciolopsis_buski_TaxID=27845_RepID=A0A8E0RQH1_9TREM	48.7	1.98e-23	103	KAA0190511.1	Protein_sarah_[Fasciolopsis_buski]	48.7	3.25e-23	103
Enippred_001513-T1	213	70
Enippred_001518-T1	1539	512	A0A1S8X0F8	ASH_domain-containing_protein_(Fragment)_n=1_Tax=Opisthorchis_viverrini_TaxID=6198_RepID=A0A1S8X0F8_9TREM	30.2	2.67e-20	106	OON20190.1	hypothetical_protein_X801_03932,_partial_[Opisthorchis_viverrini]	30.2	4.40e-20	106
Enippred_001521-T1	1227	408																MER0744659	C86_unassigned_peptidases_(Hydra_vulgaris)	C86	Cysteine	60.000	1.35e-47	173
Enippred_001522-T1	219	72
Enippred_001525-T1	258	85
Enippred_001526-T1	1362	453	A0A4Z2DIL3	Polyadenylate-binding_protein-interacting_protein_1_n=1_Tax=Schistosoma_japonicum_TaxID=6182_RepID=A0A4Z2DIL3_SCHJA	90.2	7.97e-11	70.1	TNN16288.1	hypothetical_protein_EWB00_000567_[Schistosoma_japonicum]	90.2	1.31e-10	70.1
Enippred_001527-T1	255	84
Enippred_001528-T1	225	74
Enippred_001529-T1	228	75
Enippred_001530-T1	6113	2036	A0A4S2MEE9	Ankyrin_repeat_protein_n=1_Tax=Opisthorchis_felineus_TaxID=147828_RepID=A0A4S2MEE9_OPIFE	31.0	4.89e-101	359	TGZ72728.1	hypothetical_protein_CRM22_001909_[Opisthorchis_felineus]	31.0	8.05e-101	359						MER0125030	M56_unassigned_peptidases_()	M56	Metallo	29.091	4.04e-09	67.4
Enippred_001532-T1	351	116
Enippred_001533-T1	186	61
Enippred_001534-T1	2613	870	A0A183R2T1	Zinc_finger_protein_n=1_Tax=Schistosoma_rodhaini_TaxID=6188_RepID=A0A183R2T1_9TREM	39.7	3.29e-28	132	CAH8592009.1	unnamed_protein_product_[Heterobilharzia_americana]	41.3	9.24e-31	141						MER0553364	M3A_non-peptidase_homologues_(Leptonychotes_weddellii)	M03	Metallo	51.376	1.62e-29	131
Enippred_001535-T1	189	62
Enippred_001536-T1	204	67
Enippred_001537-T1	447	148	A0A8J4SVE8	Cilia-_and_flagella-associated_protein_43_n=1_Tax=Paragonimus_heterotremus_TaxID=100268_RepID=A0A8J4SVE8_9TREM	35.0	9.40e-18	90.1	KAF5406275.1	WD_repeat-containing_protein_96_[Paragonimus_heterotremus]	35.0	1.55e-17	90.1
Enippred_001538-T1	231	76
Enippred_001539-T1	465	154
Enippred_001540-T1	396	131
Enippred_001541-T1	3657	1218	A0A8J4SVE8	Cilia-_and_flagella-associated_protein_43_n=1_Tax=Paragonimus_heterotremus_TaxID=100268_RepID=A0A8J4SVE8_9TREM	35.5	7.34e-118	416	CAH8562624.1	unnamed_protein_product_[Heterobilharzia_americana]	44.9	2.58e-126	413
Enippred_001542-T1	759	252	A0A4E0RS60	Cilia-_and_flagella-associated_protein_43_n=1_Tax=Fasciola_hepatica_TaxID=6192_RepID=A0A4E0RS60_FASHE	37.9	2.38e-28	124	THD29024.1	WDR96_[Fasciola_hepatica]	37.9	3.91e-28	124
Enippred_001544-T1	228	75
Enippred_001545-T1	180	59
Enippred_001546-T1	204	68
Enippred_001547-T1	1815	604	A0A8T0D4C2	Lysine-specific_histone_demethylase_1A_n=1_Tax=Paragonimus_westermani_TaxID=34504_RepID=A0A8T0D4C2_9TREM	31.5	1.64e-36	158	KAF8561387.1	hypothetical_protein_P879_07149_[Paragonimus_westermani]	31.5	2.71e-36	158
Enippred_001551-T1	1983	660	A0A8J4WHX0	Amine_oxidase_n=1_Tax=Paragonimus_heterotremus_TaxID=100268_RepID=A0A8J4WHX0_9TREM	41.2	8.68e-94	324	CAH8647347.1	unnamed_protein_product_[Dicrocoelium_dendriticum]	42.9	3.73e-94	325						MER0744659	C86_unassigned_peptidases_(Hydra_vulgaris)	C86	Cysteine	82.000	1.44e-64	225
Enippred_001552-T1	912	303																MER0744659	C86_unassigned_peptidases_(Hydra_vulgaris)	C86	Cysteine	73.558	1.07e-67	223
Enippred_001553-T1	273	90	A0A3S5AEQ3	Uncharacterized_protein_n=1_Tax=Protopolystoma_xenopodis_TaxID=117903_RepID=A0A3S5AEQ3_9PLAT	80.0	1.55e-07	56.2	VEL18610.1	unnamed_protein_product_[Protopolystoma_xenopodis]	80.0	2.55e-07	56.2	OD353347	1_Tps_b3v08	97.561	8.02e-08	71.3	MER0882805	M48A_non-peptidase_homologues_(Pelodiscus_sinensis)	M48	Metallo	61.290	2.54e-06	48.5
Enippred_001554-T1	939	312	A0A3S5BDZ1	Amino_oxidase_domain-containing_protein_n=1_Tax=Protopolystoma_xenopodis_TaxID=117903_RepID=A0A3S5BDZ1_9PLAT	44.8	3.20e-36	137	VEL41871.1	unnamed_protein_product,_partial_[Protopolystoma_xenopodis]	44.8	5.27e-36	137						MER0882805	M48A_non-peptidase_homologues_(Pelodiscus_sinensis)	M48	Metallo	72.973	1.79e-09	63.9
Enippred_001555-T1	186	61
Enippred_001556-T1	606	201
Enippred_001557-T1	5958	1985
Enippred_001559-T1	208	68
Enippred_001562-T1	207	68
Enippred_001563-T1	369	122	A0A3S5ARY2	Profilin_n=1_Tax=Protopolystoma_xenopodis_TaxID=117903_RepID=A0A3S5ARY2_9PLAT	43.8	1.79e-08	58.9	VEL43780.1	unnamed_protein_product_[Protopolystoma_xenopodis]	43.8	2.94e-08	58.9
Enippred_001564-T1	729	242	A0A8S9YL12	Fibrillar_collagen_NC1_domain-containing_protein_n=1_Tax=Paragonimus_skrjabini_miyazakii_TaxID=59628_RepID=A0A8S9YL12_9TREM	55.3	1.24e-74	241	KAF7246769.1	hypothetical_protein_EG68_08914_[Paragonimus_skrjabini_miyazakii]	55.3	2.04e-74	241
Enippred_001565-T1	1767	588																MER0623594	I17_unassigned_peptidase_inhibitors_(Hydra_magnipapillata)	I17	Inhibitor	41.361	2.34e-48	187
Enippred_001566-T1	1884	627																MER0623594	I17_unassigned_peptidase_inhibitors_(Hydra_magnipapillata)	I17	Inhibitor	37.941	9.79e-51	194
Enippred_001567-T1	300	99
Enippred_001568-T1	720	239	UPI00022DC96D	putative_collagen_alpha-1(V)_chain_precursor_n=1_Tax=Schistosoma_mansoni_TaxID=6183_RepID=UPI00022DC96D	34.0	1.96e-08	66.2	XP	018647704.1_putative_collagen_alpha-1(V)_chain_precursor_[Schistosoma_mansoni]	34.0	3.22e-08	66.2
Enippred_001569-T1	327	108
Enippred_001570-T1	268	88
Enippred_001572-T1	318	105
Enippred_001573-T1	252	83	A0A448WJQ6	ER_membrane_protein_complex_subunit_1_(Fragment)_n=1_Tax=Protopolystoma_xenopodis_TaxID=117903_RepID=A0A448WJQ6_9PLAT	47.8	5.52e-09	61.6	VEL13461.1	unnamed_protein_product,_partial_[Protopolystoma_xenopodis]	47.8	9.08e-09	61.6
Enippred_001574-T1	516	172	A0A8E0RTP2	ER_membrane_protein_complex_subunit_1_n=1_Tax=Fasciolopsis_buski_TaxID=27845_RepID=A0A8E0RTP2_9TREM	50.3	2.06e-40	154	KAA0190233.1	ER_membrane_protein_complex_subunit_1_[Fasciolopsis_buski]	50.3	3.39e-40	154
Enippred_001575-T1	291	96
Enippred_001576-T1	393	130
Enippred_001577-T1	875	290																MER0744659	C86_unassigned_peptidases_(Hydra_vulgaris)	C86	Cysteine	89.262	1.22e-63	211
Enippred_001578-T1	468	155																MER0744659	C86_unassigned_peptidases_(Hydra_vulgaris)	C86	Cysteine	82.993	8.63e-45	157
Enippred_001579-T1	1872	623	A0A5J4NDM6	phosphoenolpyruvate_carboxykinase_(GTP)_n=1_Tax=Paragonimus_westermani_TaxID=34504_RepID=A0A5J4NDM6_9TREM	71.7	0.0	927	KAA3673627.1	phosphoenolpyruvate_carboxykinase_(GTP)_[Paragonimus_westermani]	71.7	0.0	927	XM_013933495	PREDICTED:_Limulus_polyphemus_phosphoenolpyruvate_carboxykinase,_cytosolic_[GTP]-like_(LOC106472828),_mRNA	71.310	4.51e-48	207
Enippred_001580-T1	207	68
Enippred_001582-T1	2583	860	A0A094ZNK4	LisH_domain-containing_protein_n=1_Tax=Schistosoma_haematobium_TaxID=6185_RepID=A0A094ZNK4_SCHHA	25.7	3.87e-27	132	CAH8636392.1	unnamed_protein_product_[Schistosoma_intercalatum]	25.5	2.02e-27	133
Enippred_001583-T1	324	107
Enippred_001584-T1	414	137
Enippred_001586-T1	166	55
Enippred_001587-T1	252	84	A0A4E0RDG3	Homeodomain-like_superfamily_protein_n=1_Tax=Fasciola_hepatica_TaxID=6192_RepID=A0A4E0RDG3_FASHE	72.1	6.36e-09	62.0	CAH8436884.1	unnamed_protein_product_[Dicrocoelium_dendriticum]	73.3	3.01e-09	63.5
Enippred_001588-T1	1212	404	A0A448WVS7	Uncharacterized_protein_n=1_Tax=Protopolystoma_xenopodis_TaxID=117903_RepID=A0A448WVS7_9PLAT	39.8	7.00e-11	75.5	VEL21454.1	unnamed_protein_product,_partial_[Protopolystoma_xenopodis]	39.8	1.15e-10	75.5
Enippred_001589-T1	909	302
Enippred_001590-T1	1149	382	A0A3S5BNW3	Actin_n=1_Tax=Protopolystoma_xenopodis_TaxID=117903_RepID=A0A3S5BNW3_9PLAT	77.4	3.27e-219	616	VEL32466.1	unnamed_protein_product_[Protopolystoma_xenopodis]	77.4	5.38e-219	616						MER0080179	transferrin_receptor_2_protein_(Tupaia_chinensis)	M28	Metallo	50.448	2.52e-113	363
Enippred_001591-T1	1119	372
Enippred_001592-T1	945	314	A0A504X3R5	Zinc_finger_C2H2_type_n=1_Tax=Fasciola_gigantica_TaxID=46835_RepID=A0A504X3R5_FASGI	38.1	1.07e-09	71.6	TPP39787.1	Zinc_finger_C2H2_type_[Fasciola_gigantica]	38.1	1.76e-09	71.6
Enippred_001593-T1	1350	449
Enippred_001594-T1	1152	383
Enippred_001595-T1	2337	778																MER0744659	C86_unassigned_peptidases_(Hydra_vulgaris)	C86	Cysteine	84.672	1.75e-64	227
Enippred_001596-T1	510	169
Enippred_001597-T1	183	60
Enippred_001598-T1	1095	364	A0A8T0DF61	DCAF15_WD40_domain-containing_protein_n=1_Tax=Paragonimus_westermani_TaxID=34504_RepID=A0A8T0DF61_9TREM	29.4	7.57e-14	84.0	KAF8566400.1	hypothetical_protein_P879_06860_[Paragonimus_westermani]	29.4	1.25e-13	84.0
Enippred_001599-T1	201	66
Enippred_001601-T1	237	78	A0A3P8G7U5	LSM14_domain-containing_protein_n=1_Tax=Echinostoma_caproni_TaxID=27848_RepID=A0A3P8G7U5_9TREM	73.3	1.11e-21	94.0	VDP74150.1	unnamed_protein_product_[Echinostoma_caproni]	73.3	1.83e-21	94.0
Enippred_001602-T1	234	77
Enippred_001603-T1	978	325
Enippred_001610-T1	2997	998
Enippred_001611-T1	5640	1879																MER0744659	C86_unassigned_peptidases_(Hydra_vulgaris)	C86	Cysteine	89.510	1.67e-76	268
Enippred_001612-T1	180	59
Enippred_001614-T1	324	107
Enippred_001615-T1	837	278	A0A4S2LX39	tRNA-binding_domain-containing_protein_n=1_Tax=Opisthorchis_felineus_TaxID=147828_RepID=A0A4S2LX39_OPIFE	56.4	1.88e-55	188	TGZ68442.1	hypothetical_protein_CRM22_004250_[Opisthorchis_felineus]	56.4	3.10e-55	188						MER0785988	I51_unassigned_peptidase_inhibitors_(Parasitella_parasitica)	I51	Inhibitor	36.508	3.17e-22	100
Enippred_001616-T1	201	66
Enippred_001617-T1	1263	420	A0A4Z2CVU6	ATP-dependent_6-phosphofructokinase_isoform_2_n=1_Tax=Schistosoma_japonicum_TaxID=6182_RepID=A0A4Z2CVU6_SCHJA	69.5	8.57e-190	548	CAH8620612.1	unnamed_protein_product_[Schistosoma_rodhaini]	70.3	1.62e-193	553	XM_022072613	PREDICTED:_Zootermopsis_nevadensis_ATP-dependent_6-phosphofructokinase_(LOC110833963),_transcript_variant_X7,_mRNA	80.214	1.12e-27	139	MER0081294	mitochondrial_processing_peptidase_non-peptidase_alpha_subunit_(Oryza_sativa)	M16	Metallo	27.586	6.12e-16	85.5
Enippred_001618-T1	1212	403	A0A504YKM6	Phosphofructokinase_muscle_b_n=1_Tax=Fasciola_gigantica_TaxID=46835_RepID=A0A504YKM6_FASGI	65.7	8.77e-153	447	CAH8861317.1	unnamed_protein_product_[Trichobilharzia_regenti]	67.5	4.50e-153	456						MER0081294	mitochondrial_processing_peptidase_non-peptidase_alpha_subunit_(Oryza_sativa)	M16	Metallo	26.971	4.05e-12	73.6
Enippred_001619-T1	264	87
Enippred_001620-T1	543	180	A0A654GXQ7	MFS_domain-containing_protein_n=1_Tax=Sparganum_proliferum_TaxID=64606_RepID=A0A654GXQ7_9CEST	59.6	1.38e-55	192	VZI09527.1	unnamed_protein_product_[Sparganum_proliferum]	59.6	2.27e-55	192						MER0826969	nas-39_g.p._({Caenorhabditis_elegans})_(Trichuris_suis)	M12	Metallo	30.201	2.63e-13	72.0
Enippred_001621-T1	438	145
Enippred_001622-T1	180	59	A0A3S5B399	MFS_domain-containing_protein_n=1_Tax=Protopolystoma_xenopodis_TaxID=117903_RepID=A0A3S5B399_9PLAT	46.8	6.32e-06	48.5
Enippred_001623-T1	453	150	A0A3S5A0W8	MFS_domain-containing_protein_n=1_Tax=Protopolystoma_xenopodis_TaxID=117903_RepID=A0A3S5A0W8_9PLAT	71.0	1.91e-25	104	VEL24675.1	unnamed_protein_product_[Protopolystoma_xenopodis]	71.0	3.14e-25	104
Enippred_001624-T1	198	65
Enippred_001626-T1	189	62
Enippred_001627-T1	561	186	A0A564XZH7	Protein_JTB_n=1_Tax=Hymenolepis_diminuta_TaxID=6216_RepID=A0A564XZH7_HYMDI	23.3	5.09e-08	60.8	VUZ39673.1	unnamed_protein_product_[Hymenolepis_diminuta]	23.3	8.37e-08	60.8
Enippred_001628-T1	1308	435	A0A183MC91	Uncharacterized_protein_n=1_Tax=Schistosoma_margrebowiei_TaxID=48269_RepID=A0A183MC91_9TREM	40.2	1.44e-06	60.1	CAH8499648.1	unnamed_protein_product_[Schistosoma_curassoni]	60.4	6.74e-07	62.0						MER0744571	C85B_unassigned_peptidases_(Eimeria_acervulina)	C85	Cysteine	31.884	1.51e-10	68.9
Enippred_001629-T1	4944	1647	A0A8S9YX11	Phosphatidylinositol-4,5-bisphosphate_3-kinase_n=1_Tax=Paragonimus_skrjabini_miyazakii_TaxID=59628_RepID=A0A8S9YX11_9TREM	36.2	5.03e-172	565	KAF7259124.1	hypothetical_protein_EG68_03672_[Paragonimus_skrjabini_miyazakii]	36.2	8.28e-172	565						MER0383161	renin-2_(Meleagris_gallopavo)	A01	Aspartic	39.877	1.03e-22	112
Enippred_001630-T1	312	103	A0A8S9Z6P9	DUF4208_domain-containing_protein_n=1_Tax=Paragonimus_skrjabini_miyazakii_TaxID=59628_RepID=A0A8S9Z6P9_9TREM	45.8	5.33e-07	57.4	KAF7258757.1	hypothetical_protein_EG68_04177_[Paragonimus_skrjabini_miyazakii]	45.8	8.77e-07	57.4
Enippred_001631-T1	5001	1666
Enippred_001633-T1	831	276	C1LFB9	cAMP-regulated_phosphoprotein_19_n=1_Tax=Schistosoma_japonicum_TaxID=6182_RepID=C1LFB9_SCHJA	41.7	5.50e-27	112	CAH8590935.1	unnamed_protein_product_[Heterobilharzia_americana]	41.1	8.45e-27	111	XM_019076040	PREDICTED:_Cyprinus_carpio_endosulfine_alpha_a_(ensaa),_mRNA	90.196	3.46e-06	67.6
Enippred_001634-T1	216	71
Enippred_001636-T1	408	135
Enippred_001637-T1	285	94
Enippred_001638-T1	676	224	A0A8E0RRC0	UDP-N-acetylglucosamine_transporter_n=1_Tax=Fasciolopsis_buski_TaxID=27845_RepID=A0A8E0RRC0_9TREM	48.3	1.83e-45	161	KAA0191200.1	UDP-N-acetylglucosamine_transporter,_partial_[Fasciolopsis_buski]	48.3	3.01e-45	161						MER0270595	C85A_unassigned_peptidases_(Cavia_porcellus)	C85	Cysteine	51.079	8.12e-30	121
Enippred_001640-T1	219	72
Enippred_001641-T1	942	313	UPI001E1D9FBE	beta-1,2-xylosyltransferase_RCN11-like_n=1_Tax=Mercenaria_mercenaria_TaxID=6596_RepID=UPI001E1D9FBE	26.8	1.55e-20	102	KAH3892286.1	hypothetical_protein_DPMN_016401_[Dreissena_polymorpha]	28.7	2.24e-24	110
Enippred_001642-T1	930	309	A0A448XB36	Phosphorylase_b_kinase_regulatory_subunit_n=1_Tax=Protopolystoma_xenopodis_TaxID=117903_RepID=A0A448XB36_9PLAT	43.1	3.30e-11	74.7	VEL32641.1	unnamed_protein_product_[Protopolystoma_xenopodis]	43.1	5.43e-11	74.7
Enippred_001643-T1	1419	472	A0A8J4WM21	C2_domain-containing_protein_n=1_Tax=Paragonimus_heterotremus_TaxID=100268_RepID=A0A8J4WM21_9TREM	41.8	2.57e-55	200	KAF5405984.1	hypothetical_protein_PHET_00501_[Paragonimus_heterotremus]	41.8	4.24e-55	200						MER1003211	S12_unassigned_peptidases_(Crassostrea_gigas)	S12	Serine	24.129	3.69e-21	102
Enippred_001645-T1	222	73
Enippred_001646-T1	294	97
Enippred_001647-T1	204	67
Enippred_001648-T1	2142	713	A0A5J4NDA0	4'-phosphopantetheine_phosphatase_n=1_Tax=Paragonimus_westermani_TaxID=34504_RepID=A0A5J4NDA0_9TREM	44.5	1.36e-163	503	CAH8658290.1	unnamed_protein_product_[Schistosoma_margrebowiei]	42.7	9.23e-164	497						MER0620335	S1C_non-peptidase_homologues_(Oryzias_latipes)	S01	Serine	36.721	5.82e-85	287
Enippred_001649-T1	327	108
Enippred_001650-T1	342	113	A0A183T506	Ras-related_protein_Rab-6A_n=1_Tax=Schistocephalus_solidus_TaxID=70667_RepID=A0A183T506_SCHSO	97.0	4.94e-60	191	VDL97939.1	unnamed_protein_product_[Schistocephalus_solidus]	97.0	8.13e-60	191	FN327223	Schistosoma_japonicum_isolate_Anhui_full_length_mRNA_clone_SJFCE5461|FSE001-P00033-I20,_complete_sequence	78.467	1.64e-40	180	MER1182478	M1_unassigned_peptidases_(Fonsecaea_erecta)	M01	Metallo	45.455	2.07e-21	92.4
Enippred_001652-T1	210	69																MER0744659	C86_unassigned_peptidases_(Hydra_vulgaris)	C86	Cysteine	89.706	2.19e-23	95.5
Enippred_001653-T1	213	70
Enippred_001654-T1	183	60
Enippred_001658-T1	450	149
Enippred_001659-T1	3483	1160	A0A3S5AMY3	Mediator_of_RNA_polymerase_II_transcription_subunit_13_n=1_Tax=Protopolystoma_xenopodis_TaxID=117903_RepID=A0A3S5AMY3_9PLAT	30.8	2.08e-53	209	VEL40966.1	unnamed_protein_product,_partial_[Protopolystoma_xenopodis]	30.8	3.42e-53	209
Enippred_001661-T1	273	90
Enippred_001662-T1	831	276	A0A075A0Z1	Tyrosine-protein_kinase_n=1_Tax=Opisthorchis_viverrini_TaxID=6198_RepID=A0A075A0Z1_9TREM	59.6	8.48e-67	233	XP	009164254.1_hypothetical_protein_T265_01864_[Opisthorchis_viverrini]	59.6	1.40e-66	233						MER0777507	I43_unassigned_peptidase_inhibitors_(Trichuris_trichiura)	I43	Inhibitor	41.530	4.83e-35	138
Enippred_001663-T1	879	292	A0A3S5ANM4	SH3_domain-containing_protein_n=1_Tax=Protopolystoma_xenopodis_TaxID=117903_RepID=A0A3S5ANM4_9PLAT	34.1	1.61e-09	69.3	VEL28187.1	unnamed_protein_product_[Protopolystoma_xenopodis]	34.1	2.66e-09	69.3
Enippred_001664-T1	603	200	UPI00109BC894	aspartate_aminotransferase,_mitochondrial-like_n=1_Tax=Apis_cerana_TaxID=7461_RepID=UPI00109BC894	64.1	4.07e-34	128	XP	028524141.1_aspartate_aminotransferase,_mitochondrial-like_[Apis_cerana]	64.1	6.69e-34	128
Enippred_001665-T1	273	90
Enippred_001666-T1	1524	507
Enippred_001667-T1	616	205
Enippred_001671-T1	330	109
Enippred_001672-T1	585	194	A0A074ZK49	Protein_ECT2_n=1_Tax=Opisthorchis_viverrini_TaxID=6198_RepID=A0A074ZK49_9TREM	64.7	2.46e-46	174	XP	009168829.1_hypothetical_protein_T265_05531_[Opisthorchis_viverrini]	64.7	4.05e-46	174
Enippred_001673-T1	3141	1046	A0A0R3WKJ7	Protein_ECT2_n=1_Tax=Hydatigena_taeniaeformis_TaxID=6205_RepID=A0A0R3WKJ7_HYDTA	49.6	6.21e-30	141	VDM17680.1	unnamed_protein_product_[Hydatigera_taeniaeformis]	49.6	1.02e-29	141
Enippred_001674-T1	1815	604	A0A4E0RB55	Protein_ect2_n=1_Tax=Fasciola_hepatica_TaxID=6192_RepID=A0A4E0RB55_FASHE	39.4	1.94e-91	320	THD25749.1	Protein_ect2_[Fasciola_hepatica]	39.4	3.19e-91	320
Enippred_001675-T1	3813	1270
Enippred_001676-T1	780	259	A0A3C1CDL3	PHB_domain-containing_protein_n=1_Tax=Acidimicrobiaceae_bacterium_TaxID=2024894_RepID=A0A3C1CDL3_9ACTN	31.5	1.30e-13	80.1	HAM00751.1	hypothetical_protein_[Acidimicrobiaceae_bacterium]	31.5	2.14e-13	80.1						MER0620307	I87_unassigned_peptidase_inhibitors_(Oryzias_latipes)	I87	Inhibitor	27.485	1.43e-16	82.0
Enippred_001677-T1	1674	557	T1G0G1	Coronin_n=1_Tax=Helobdella_robusta_TaxID=6412_RepID=T1G0G1_HELRO	28.8	1.06e-56	205	XP	009031208.1_hypothetical_protein_HELRODRAFT_71055_[Helobdella_robusta]	28.8	1.75e-56	205						MER0157804	S9_non-peptidase_homologues_(Dipodomys_ordii)	S09	Serine	29.740	1.88e-28	123
Enippred_001679-T1	1080	359	A0A3S4ZZ90	DNA-directed_RNA_polymerase_n=1_Tax=Protopolystoma_xenopodis_TaxID=117903_RepID=A0A3S4ZZ90_9PLAT	31.0	2.38e-34	137	KAH8853918.1	hypothetical_protein_KSF78_0001531_[Schistosoma_japonicum]	31.4	8.91e-38	147
Enippred_001680-T1	249	82
Enippred_001681-T1	1191	396	A0A183W0R9	RNA-binding_domain-containing_protein_n=1_Tax=Trichobilharzia_regenti_TaxID=157069_RepID=A0A183W0R9_TRIRE	45.3	1.22e-46	172	VDQ02205.1	unnamed_protein_product_[Trichobilharzia_regenti]	45.3	2.01e-46	172						MER0411847	A1A_unassigned_peptidases_(Glycine_soja)	A01	Aspartic	34.722	2.02e-06	55.5
Enippred_001683-T1	1515	504	A0A8T1MF44	Run_domain_Beclin-1-interacting_and_cysteine-rich_domain-containing_protein_n=1_Tax=Clonorchis_sinensis_TaxID=79923_RepID=A0A8T1MF44_CLOSI	37.2	2.19e-56	211	KAG5447629.1	Run_domain_Beclin-1-interacting_and_cysteine-rich_domain-containing_protein_[Clonorchis_sinensis]	37.2	3.60e-56	211						MER0151313	I17_unassigned_peptidase_inhibitors_(Myotis_lucifugus)	I17	Inhibitor	25.463	3.82e-13	77.4
Enippred_001686-T1	318	105
Enippred_001688-T1	708	235	A0A419QFD1	UBX_domain-containing_protein_6_n=1_Tax=Clonorchis_sinensis_TaxID=79923_RepID=A0A419QFD1_CLOSI	34.7	8.87e-24	109	KAG5448695.1	UBX_domain-containing_protein_6_[Clonorchis_sinensis]	34.7	1.46e-23	109
Enippred_001690-T1	783	260
Enippred_001696-T1	678	225
Enippred_001700-T1	225	74
Enippred_001702-T1	918	305																MER0744659	C86_unassigned_peptidases_(Hydra_vulgaris)	C86	Cysteine	87.662	5.26e-69	226
Enippred_001703-T1	291	96
Enippred_001706-T1	1434	477
Enippred_001707-T1	972	323																MER0255803	I91_unassigned_peptidase_inhibitors_()	I91	Inhibitor	13.585	5.37e-46	166
Enippred_001709-T1	216	71
Enippred_001710-T1	315	104
Enippred_001711-T1	543	180
Enippred_001712-T1	468	155
Enippred_001713-T1	1185	394																MER0744659	C86_unassigned_peptidases_(Hydra_vulgaris)	C86	Cysteine	72.727	2.98e-66	222
Enippred_001717-T1	207	68
Enippred_001718-T1	687	228
Enippred_001719-T1	4236	1411
Enippred_001720-T1	462	153
Enippred_001721-T1	2550	849
Enippred_001722-T1	2604	867
Enippred_001723-T1	705	234
Enippred_001724-T1	420	139
Enippred_001725-T1	807	268
Enippred_001726-T1	645	214	A0A336LR05	Spectrin_beta_chain_n=1_Tax=Culicoides_sonorensis_TaxID=179676_RepID=A0A336LR05_CULSO	26.3	2.12e-13	80.1	XP	015783284.1_spectrin_beta_chain_isoform_X5_[Tetranychus_urticae]	26.2	4.73e-13	79.7
Enippred_001727-T1	888	295	A0A183SNF5	Spectrin_beta_chain_n=1_Tax=Schistocephalus_solidus_TaxID=70667_RepID=A0A183SNF5_SCHSO	27.1	4.50e-23	110	VDL92138.1	unnamed_protein_product_[Schistocephalus_solidus]	27.1	7.40e-23	110
Enippred_001734-T1	1884	627	A0A4E0S1Q9	Spectrin_beta_n=1_Tax=Fasciola_hepatica_TaxID=6192_RepID=A0A4E0S1Q9_FASHE	27.5	2.24e-39	167	THD24960.1	Spectrin_beta_[Fasciola_hepatica]	27.5	3.69e-39	167
Enippred_001735-T1	1206	401	A0A183AKR5	PH_domain-containing_protein_n=1_Tax=Echinostoma_caproni_TaxID=27848_RepID=A0A183AKR5_9TREM	49.4	1.83e-92	305	VDP81412.1	unnamed_protein_product,_partial_[Echinostoma_caproni]	49.4	3.01e-92	305
Enippred_001736-T1	270	89
Enippred_001737-T1	195	64
Enippred_001740-T1	1893	630	A0A183B7R7	PH_domain-containing_protein_n=1_Tax=Echinostoma_caproni_TaxID=27848_RepID=A0A183B7R7_9TREM	54.9	6.68e-35	141	VDP92524.1	unnamed_protein_product_[Echinostoma_caproni]	54.9	1.10e-34	141						MER0578640	C2A_unassigned_peptidases_(Columba_livia)	C02	Cysteine	33.065	7.67e-07	58.2
Enippred_001741-T1	357	118
Enippred_001742-T1	426	141
Enippred_001743-T1	822	273	A0A3S5AJR0	JAB_MPN_domain-containing_protein_n=1_Tax=Protopolystoma_xenopodis_TaxID=117903_RepID=A0A3S5AJR0_9PLAT	58.2	8.67e-104	313	VEL18316.1	unnamed_protein_product_[Protopolystoma_xenopodis]	58.2	1.43e-103	313						MER1134612	M67_non-peptidase_homologues_(Protopolystoma_xenopodis)	M67	Metallo	58.224	1.32e-114	335
Enippred_001744-T1	969	322
Enippred_001745-T1	192	63
Enippred_001749-T1	726	241																MER0744659	C86_unassigned_peptidases_(Hydra_vulgaris)	C86	Cysteine	81.250	4.58e-73	234
Enippred_001750-T1	300	99
Enippred_001751-T1	369	122																MER0744659	C86_unassigned_peptidases_(Hydra_vulgaris)	C86	Cysteine	78.070	1.16e-28	112
Enippred_001753-T1	192	63
Enippred_001754-T1	429	142
Enippred_001756-T1	435	144	A0A183RA47	EGF-like_domain-containing_protein_n=1_Tax=Schistosoma_rodhaini_TaxID=6188_RepID=A0A183RA47_9TREM	58.2	8.44e-19	88.2	VDP67914.1	unnamed_protein_product_[Echinostoma_caproni]	38.3	7.36e-16	85.1						MER1139306	I8_unassigned_peptidase_inhibitors_(Schistosoma_rodhaini)	I08	Inhibitor	58.824	1.10e-26	102
Enippred_001757-T1	189	62	A0A3S5BV36	EGF-like_domain-containing_protein_n=1_Tax=Protopolystoma_xenopodis_TaxID=117903_RepID=A0A3S5BV36_9PLAT	70.5	7.60e-17	78.6	VEL19771.1	unnamed_protein_product_[Protopolystoma_xenopodis]	70.5	1.25e-16	78.6						MER1117236	I15_unassigned_peptidase_inhibitors_(Echinostoma_caproni)	I15	Inhibitor	72.727	1.03e-15	73.6
Enippred_001758-T1	252	83	A0A5J4NZF2	Multiple_epidermal_growth_factor-like_domains_protein_6_n=1_Tax=Paragonimus_westermani_TaxID=34504_RepID=A0A5J4NZF2_9TREM	74.4	1.09e-13	75.5	KAA3680570.1	uncharacterized_protein_DEA37_0007922_[Paragonimus_westermani]	74.4	1.79e-13	75.5						MER0764508	I15_unassigned_peptidase_inhibitors_(Clonorchis_sinensis)	I15	Inhibitor	72.093	5.87e-14	69.7
Enippred_001759-T1	438	145	A0A183P8C6	EGF-like_domain-containing_protein_n=1_Tax=Schistosoma_mattheei_TaxID=31246_RepID=A0A183P8C6_9TREM	52.0	1.76e-31	124	VDP55253.1	unnamed_protein_product_[Schistosoma_mattheei]	52.0	2.89e-31	124						MER0159216	I15_unassigned_peptidase_inhibitors_(Taenia_solium)	I15	Inhibitor	50.833	8.46e-31	120
Enippred_001760-T1	519	172	A0A0R3T1M0	Multiple_epidermal_growth_factor-like_domains_protein_6_n=1_Tax=Rodentolepis_nana_TaxID=102285_RepID=A0A0R3T1M0_RODNA	54.7	1.10e-09	67.8	VDN96639.1	unnamed_protein_product,_partial_[Rodentolepis_nana]	54.7	1.81e-09	67.8						MER1149234	I8_unassigned_peptidase_inhibitors_(Trichobilharzia_regenti)	I08	Inhibitor	43.704	3.75e-25	105
Enippred_001762-T1	2325	774	A0A183VLT5	Multiple_epidermal_growth_factor-like_domains_protein_6_n=1_Tax=Trichobilharzia_regenti_TaxID=157069_RepID=A0A183VLT5_TRIRE	54.1	9.53e-15	91.3	VDP97320.1	unnamed_protein_product_[Trichobilharzia_regenti]	54.1	1.57e-14	91.3						MER0764262	I15_unassigned_peptidase_inhibitors_(Schistosoma_mansoni)	I15	Inhibitor	46.889	0.0	566
Enippred_001763-T1	297	98	A0A3S5CRE2	EGF-like_domain-containing_protein_n=1_Tax=Protopolystoma_xenopodis_TaxID=117903_RepID=A0A3S5CRE2_9PLAT	60.3	9.63e-19	84.0	VEL42007.1	unnamed_protein_product_[Protopolystoma_xenopodis]	60.3	1.59e-18	84.0						MER1114872	I15_unassigned_peptidase_inhibitors_(Diphyllobothrium_latum)	I15	Inhibitor	61.039	1.11e-28	107
Enippred_001764-T1	393	131																MER1149142	I15_unassigned_peptidase_inhibitors_(Trichobilharzia_regenti)	I15	Inhibitor	62.162	7.65e-08	54.3
Enippred_001765-T1	282	93
Enippred_001767-T1	1599	532
Enippred_001768-T1	2763	920	A0A4E0S132	Protein_broad-minded_n=1_Tax=Fasciola_hepatica_TaxID=6192_RepID=A0A4E0S132_FASHE	51.0	2.84e-12	84.0	CAI2731576.1	unnamed_protein_product_[Schistosoma_spindale]	23.7	1.50e-14	92.0
Enippred_001769-T1	279	92
Enippred_001771-T1	1221	406	A0A3S5CMT3	Uncharacterized_protein_n=1_Tax=Protopolystoma_xenopodis_TaxID=117903_RepID=A0A3S5CMT3_9PLAT	52.7	1.75e-16	87.8	VEL33700.1	unnamed_protein_product_[Protopolystoma_xenopodis]	52.7	2.88e-16	87.8						MER0382607	M14B_unassigned_peptidases_(Clonorchis_sinensis)	M14	Metallo	37.600	4.64e-11	70.1
Enippred_001772-T1	435	144
Enippred_001773-T1	1035	344
Enippred_001774-T1	6225	2074
Enippred_001775-T1	206	67
Enippred_001777-T1	222	73
Enippred_001778-T1	192	63
Enippred_001779-T1	330	109	A0A158QTT5	WEB_family_protein_n=2_Tax=Mesocestoides_corti_TaxID=53468_RepID=A0A158QTT5_MESCO	45.8	1.18e-06	56.6	VDD79274.1	unnamed_protein_product_[Mesocestoides_corti]	45.8	1.95e-06	56.6
Enippred_001780-T1	543	180	A0A5K3EFY8	Tropomyosin_1_high_molecular_weight_isoform_n=3_Tax=Mesocestoides_corti_TaxID=53468_RepID=A0A5K3EFY8_MESCO	33.0	2.38e-06	57.8	KAH8849237.1	Tropomyosin,_partial_[Schistosoma_japonicum]	48.6	4.05e-06	56.6
Enippred_001781-T1	555	184	A0A3S5BBL6	Tropomyosin_n=1_Tax=Protopolystoma_xenopodis_TaxID=117903_RepID=A0A3S5BBL6_9PLAT	93.4	3.84e-25	105	VEL42118.1	unnamed_protein_product_[Protopolystoma_xenopodis]	93.4	6.33e-25	105						MER0636519	S12_unassigned_peptidases_(Nipponia_nippon)	S12	Serine	56.667	8.88e-10	62.0
Enippred_001782-T1	186	61
Enippred_001783-T1	240	79
Enippred_001784-T1	180	59
Enippred_001785-T1	390	129
Enippred_001786-T1	204	67
Enippred_001787-T1	321	106
Enippred_001788-T1	2454	817	A0A0X3NYE9	Protein_argonaute-3_(Fragment)_n=1_Tax=Schistocephalus_solidus_TaxID=70667_RepID=A0A0X3NYE9_SCHSO	46.6	7.36e-230	681	VDK33825.1	unnamed_protein_product_[Dibothriocephalus_latus]	45.3	7.16e-226	668						MER0804757	I87_unassigned_peptidase_inhibitors_(Hymenolepis_microstoma)	I87	Inhibitor	37.455	1.04e-157	503
Enippred_001790-T1	264	87
Enippred_001791-T1	324	107
Enippred_001792-T1	579	192
Enippred_001793-T1	213	70	A0A267F5F9	Small_integral_membrane_protein_15_(Fragment)_n=1_Tax=Macrostomum_lignano_TaxID=282301_RepID=A0A267F5F9_9PLAT	47.5	1.19e-08	57.4	PAA68454.1	hypothetical_protein_BOX15_Mlig023540g3,_partial_[Macrostomum_lignano]	47.5	1.95e-08	57.4
Enippred_001794-T1	222	73
Enippred_001795-T1	666	221	A0A0X3NU21	WD_REPEATS_REGION_domain-containing_protein_n=2_Tax=Schistocephalus_solidus_TaxID=70667_RepID=A0A0X3NU21_SCHSO	53.9	4.25e-76	248	GFS03270.1	echinoderm_microtubule-associated_protein-like_1_[Elysia_marginata]	51.6	2.32e-76	245						MER0157059	S9_non-peptidase_homologues_(Dipodomys_ordii)	S09	Serine	50.926	4.13e-70	230
Enippred_001797-T1	417	138	A0A3S5B5W9	WD_REPEATS_REGION_domain-containing_protein_n=1_Tax=Protopolystoma_xenopodis_TaxID=117903_RepID=A0A3S5B5W9_9PLAT	52.2	1.39e-44	152	VEL34610.1	unnamed_protein_product_[Protopolystoma_xenopodis]	52.2	2.29e-44	152						MER0156738	S9_non-peptidase_homologues_(Dipodomys_ordii)	S09	Serine	36.567	6.93e-23	97.8
Enippred_001798-T1	996	331	A0A183JDW5	PIK_helical_domain-containing_protein_n=1_Tax=Schistosoma_curassoni_TaxID=6186_RepID=A0A183JDW5_9TREM	37.4	3.94e-09	68.2	VDO64322.1	unnamed_protein_product_[Schistosoma_curassoni]	37.4	6.49e-09	68.2
Enippred_001799-T1	342	113	A0A430Q8F2	Phosphatidylinositol_3-kinase_catalytic_subunit_type_3_(Fragment)_n=1_Tax=Schistosoma_bovis_TaxID=6184_RepID=A0A430Q8F2_SCHBO	53.5	1.70e-27	116	RTG83916.1	phosphatidylinositol_3-kinase,_partial_[Schistosoma_bovis]	53.5	2.80e-27	116						MER0991407	S9A_non-peptidase_homologues_(Fonticula_alba)	S09	Serine	42.308	1.37e-07	53.1
Enippred_001800-T1	309	102	A0A3S5CRY0	Secreted_protein_n=1_Tax=Protopolystoma_xenopodis_TaxID=117903_RepID=A0A3S5CRY0_9PLAT	48.8	3.00e-09	60.1	VEL31552.1	unnamed_protein_product_[Protopolystoma_xenopodis]	48.8	4.94e-09	60.1
Enippred_001801-T1	444	147
Enippred_001802-T1	444	147
Enippred_001803-T1	903	300	A0A430Q8F2	Phosphatidylinositol_3-kinase_catalytic_subunit_type_3_(Fragment)_n=1_Tax=Schistosoma_bovis_TaxID=6184_RepID=A0A430Q8F2_SCHBO	37.0	8.58e-17	92.4	CAH8494076.1	unnamed_protein_product_[Heterobilharzia_americana]	38.4	5.05e-17	93.6
Enippred_001804-T1	219	72
Enippred_001805-T1	444	147
Enippred_001806-T1	444	147
Enippred_001807-T1	316	104
Enippred_001808-T1	402	133
Enippred_001809-T1	186	61	A0A7S2W4L6	Intraflagellar_transport_protein_46_homolog_(Fragment)_n=1_Tax=labyrinthulid_quahog_parasite_QPX_TaxID=96639_RepID=A0A7S2W4L6_9STRA	84.4	9.65e-09	60.1	VDQ13067.1	unnamed_protein_product_[Trichobilharzia_regenti]	81.3	3.50e-08	56.6
Enippred_001810-T1	672	223	A0A4S2MLQ8	Intraflagellar_transport_protein_46_homolog_(Fragment)_n=1_Tax=Opisthorchis_felineus_TaxID=147828_RepID=A0A4S2MLQ8_OPIFE	60.0	1.27e-58	194	TGZ75488.1	hypothetical_protein_CRM22_000344,_partial_[Opisthorchis_felineus]	60.0	2.08e-58	194
Enippred_001811-T1	1329	442
Enippred_001812-T1	1821	606	A0A094ZVY6	Serine_beta-lactamase-like_protein_LACTB,_mitochondrial_n=1_Tax=Schistosoma_haematobium_TaxID=6185_RepID=A0A094ZVY6_SCHHA	33.0	1.53e-67	239	CAI2724090.1	unnamed_protein_product_[Schistosoma_spindale]	32.8	2.09e-68	241						MER1007423	S12_unassigned_peptidases_(Schistosoma_haematobium)	S12	Serine	44.828	1.78e-42	164
Enippred_001814-T1	375	124
Enippred_001815-T1	201	66
Enippred_001817-T1	204	67
Enippred_001819-T1	216	71
Enippred_001820-T1	339	112	A0A1I8QB12	Histone_H4_n=1_Tax=Stomoxys_calcitrans_TaxID=35570_RepID=A0A1I8QB12_STOCA	54.9	3.02e-06	52.8	XP	013118783.1_PREDICTED:_histone_H4-like_[Stomoxys_calcitrans]	54.9	4.98e-06	52.8
Enippred_001821-T1	474	157
Enippred_001822-T1	2199	732	A0A1S8WIV9	KH_domain-containing_protein_(Fragment)_n=1_Tax=Opisthorchis_viverrini_TaxID=6198_RepID=A0A1S8WIV9_9TREM	29.1	2.01e-23	117	OON14381.1	hypothetical_protein_X801_09827,_partial_[Opisthorchis_viverrini]	29.1	3.30e-23	117
Enippred_001823-T1	363	120																MER0744659	C86_unassigned_peptidases_(Hydra_vulgaris)	C86	Cysteine	91.463	1.35e-33	125
Enippred_001824-T1	195	64
Enippred_001825-T1	1116	371	A0A0R3UI05	GPI_ethanolamine_phosphate_transferase_3_n=1_Tax=Mesocestoides_corti_TaxID=53468_RepID=A0A0R3UI05_MESCO	44.4	2.85e-78	260	VDD81012.1	unnamed_protein_product_[Mesocestoides_corti]	44.4	4.69e-78	260						MER0636308	I87_unassigned_peptidase_inhibitors_(Nipponia_nippon)	I87	Inhibitor	47.179	4.51e-53	194
Enippred_001826-T1	192	63
Enippred_001827-T1	486	161
Enippred_001828-T1	801	266	A0A3S5ASQ4	Enoyl-CoA_hydratase_n=1_Tax=Protopolystoma_xenopodis_TaxID=117903_RepID=A0A3S5ASQ4_9PLAT	62.2	5.40e-95	291	VEL36842.1	unnamed_protein_product_[Protopolystoma_xenopodis]	62.2	8.88e-95	291						MER1171012	C12_unassigned_peptidases_(Dichanthelium_oligosanthes)	C12	Cysteine	40.408	9.57e-44	162
Enippred_001829-T1	4527	1508	A0A8J1U696	Ofus.G091052_protein_n=1_Tax=Owenia_fusiformis_TaxID=6347_RepID=A0A8J1U696_OWEFU	28.4	1.66e-116	413	CAH1791753.1	unnamed_protein_product_[Owenia_fusiformis]	28.4	2.73e-116	413						MER0238096	M26_non-peptidase_homologues_(Cloacamonas_acidaminovorans)	M26	Metallo	25.507	1.02e-10	72.8
Enippred_001830-T1	528	175
Enippred_001832-T1	894	297
Enippred_001833-T1	888	295
Enippred_001834-T1	870	289
Enippred_001835-T1	189	62
Enippred_001836-T1	567	188
Enippred_001837-T1	1317	438											XM_051700887	PREDICTED:_Myxocyprinus_asiaticus_retinal_homeobox_gene_2_(LOC127442688),_mRNA	91.667	5.58e-06	67.6
Enippred_001838-T1	327	108	A0A183X305	Homeobox_domain-containing_protein_n=1_Tax=Trichobilharzia_regenti_TaxID=157069_RepID=A0A183X305_TRIRE	80.6	1.33e-29	115	VDQ14638.1	unnamed_protein_product_[Trichobilharzia_regenti]	80.6	2.19e-29	115						MER0518530	I8_unassigned_peptidase_inhibitors_(Panthera_tigris)	I08	Inhibitor	36.264	3.56e-10	60.1
Enippred_001839-T1	333	111
Enippred_001840-T1	387	128
Enippred_001841-T1	237	78
Enippred_001843-T1	894	297	A0A4S2LU31	GCV_T_domain-containing_protein_n=1_Tax=Opisthorchis_felineus_TaxID=147828_RepID=A0A4S2LU31_OPIFE	34.3	4.86e-37	145	TGZ64648.1	hypothetical_protein_CRM22_006278_[Opisthorchis_felineus]	34.3	8.01e-37	145
Enippred_001844-T1	417	138	A0A3P6U183	Protein_KRI1_homolog_n=1_Tax=Dibothriocephalus_latus_TaxID=60516_RepID=A0A3P6U183_DIBLA	49.3	1.09e-28	112	KAF6769391.1	hypothetical_protein_AHF37_12845_[Paragonimus_kellicotti]	50.0	2.41e-29	115
Enippred_001845-T1	1431	476	A0A183K2G9	TPR_REGION_domain-containing_protein_n=1_Tax=Schistosoma_curassoni_TaxID=6186_RepID=A0A183K2G9_9TREM	28.3	4.39e-33	142	CAH8586752.1	unnamed_protein_product_[Schistosoma_bovis]	28.5	2.80e-33	143						MER0216746	Tysnd1_peptidase_(Pediculus_humanus)	S01	Serine	42.453	1.08e-14	82.0
Enippred_001846-T1	1518	505	A0A0X3PNX8	Carboxypeptidase_n=1_Tax=Schistocephalus_solidus_TaxID=70667_RepID=A0A0X3PNX8_SCHSO	44.8	3.74e-140	422	CAH8865453.1	unnamed_protein_product_[Trichobilharzia_szidati]	44.5	3.53e-141	425	OX328103	Hippopus_hippopus_genome_assembly,_chromosome:_8	81.633	8.29e-10	80.5	MER0117770	serine_carboxypeptidase_A_(Schistosoma_japonicum)	S10	Serine	44.266	1.37e-141	421
Enippred_001847-T1	330	109	UPI00065BF91E	lysosomal_protective_protein-like_n=1_Tax=Aplysia_californica_TaxID=6500_RepID=UPI00065BF91E	53.0	1.16e-28	114	XP	005102722.2_lysosomal_protective_protein-like_[Aplysia_californica]	53.0	1.91e-28	114						MER0624769	S10_non-peptidase_homologues_(Aplysia_californica)	S10	Serine	50.505	4.66e-30	112
Enippred_001848-T1	342	113	A0A1Y3BB05	Carboxypeptidase_(Fragment)_n=1_Tax=Euroglyphus_maynei_TaxID=6958_RepID=A0A1Y3BB05_EURMA	55.7	1.43e-25	106	KAI2797985.1	hypothetical_protein_BLOT_013896_[Blomia_tropicalis]	57.3	5.47e-27	115	XM_001031128	Tetrahymena_thermophila_SB210_serine_carboxypeptidase_family_protein_mRNA	95.238	1.33e-06	67.6	MER1118718	S10_non-peptidase_homologues_(Fasciola_hepatica)	S10	Serine	49.524	1.42e-28	104
Enippred_001849-T1	231	76
Enippred_001850-T1	1041	346	A0A564Z0R3	Bromo_domain-containing_protein_(Fragment)_n=1_Tax=Hymenolepis_diminuta_TaxID=6216_RepID=A0A564Z0R3_HYMDI	41.3	8.76e-06	59.3
Enippred_001851-T1	4423	1473	A0A8J4T1F8	WD_REPEATS_REGION_domain-containing_protein_n=1_Tax=Paragonimus_heterotremus_TaxID=100268_RepID=A0A8J4T1F8_9TREM	32.9	2.62e-58	235	KAF5403736.1	hypothetical_protein_PHET_02795_[Paragonimus_heterotremus]	32.9	4.31e-58	235						MER0157367	S9_non-peptidase_homologues_(Dipodomys_ordii)	S09	Serine	30.526	2.79e-11	74.3
Enippred_001859-T1	1848	615	A0A4S2LFM6	Protein_RFT1_homolog_n=1_Tax=Opisthorchis_felineus_TaxID=147828_RepID=A0A4S2LFM6_OPIFE	36.1	3.89e-81	280	CAH8509566.1	unnamed_protein_product_[Heterobilharzia_americana]	41.2	4.34e-92	305						MER0470482	T1A_unassigned_peptidases_(Trichinella_spiralis)	T01	Threonine	39.062	4.09e-18	93.2
Enippred_001860-T1	558	185	A0A448WHA4	BHLH_domain-containing_protein_n=1_Tax=Protopolystoma_xenopodis_TaxID=117903_RepID=A0A448WHA4_9PLAT	73.2	8.42e-26	110	VEL11629.1	unnamed_protein_product_[Protopolystoma_xenopodis]	73.2	1.39e-25	110
Enippred_001861-T1	201	66
Enippred_001862-T1	1221	406
Enippred_001863-T1	3051	1016	A0A3S5AXB2	Uncharacterized_protein_(Fragment)_n=1_Tax=Protopolystoma_xenopodis_TaxID=117903_RepID=A0A3S5AXB2_9PLAT	62.3	5.11e-16	90.1	VEL30998.1	unnamed_protein_product,_partial_[Protopolystoma_xenopodis]	62.3	8.41e-16	90.1
Enippred_001864-T1	3408	1135
Enippred_001865-T1	477	158																MER0744659	C86_unassigned_peptidases_(Hydra_vulgaris)	C86	Cysteine	88.591	9.38e-58	191
Enippred_001866-T1	189	62
Enippred_001867-T1	648	215	UPI001651D123	phosphopantothenate--cysteine_ligase_n=1_Tax=Aplysia_californica_TaxID=6500_RepID=UPI001651D123	57.5	2.98e-22	102	XP	012936441.2_phosphopantothenate--cysteine_ligase_[Aplysia_californica]	57.5	4.90e-22	102
Enippred_001868-T1	1209	402	A0A0R3TH67	FERM_domain-containing_protein_n=1_Tax=Rodentolepis_nana_TaxID=102285_RepID=A0A0R3TH67_RODNA	40.4	1.60e-16	86.3	VDO02264.1	unnamed_protein_product_[Rodentolepis_nana]	40.4	2.63e-16	86.3						MER0744659	C86_unassigned_peptidases_(Hydra_vulgaris)	C86	Cysteine	50.141	5.40e-70	232
Enippred_001869-T1	714	237																MER0744659	C86_unassigned_peptidases_(Hydra_vulgaris)	C86	Cysteine	79.245	3.06e-10	64.3
Enippred_001870-T1	876	291
Enippred_001871-T1	246	81
Enippred_001872-T1	193	63
Enippred_001874-T1	597	198
Enippred_001875-T1	2262	753	A0A3S5B6C1	ATP_receptor_(Fragment)_n=1_Tax=Protopolystoma_xenopodis_TaxID=117903_RepID=A0A3S5B6C1_9PLAT	75.4	9.45e-217	625	VEL37805.1	unnamed_protein_product,_partial_[Protopolystoma_xenopodis]	75.4	1.56e-216	625
Enippred_001882-T1	237	78
Enippred_001883-T1	1530	509
Enippred_001884-T1	2406	801																MER0744659	C86_unassigned_peptidases_(Hydra_vulgaris)	C86	Cysteine	36.585	9.12e-84	280
Enippred_001888-T1	336	111																MER0744659	C86_unassigned_peptidases_(Hydra_vulgaris)	C86	Cysteine	95.575	3.87e-49	166
Enippred_001889-T1	1749	582	A0A654GR00	Ectonucleoside_triphosphate_diphosphohydrolase_1_n=1_Tax=Sparganum_proliferum_TaxID=64606_RepID=A0A654GR00_9CEST	44.1	3.50e-31	139	VZI02938.1	unnamed_protein_product_[Sparganum_proliferum]	44.1	5.76e-31	139						MER1134742	Y59C2A.1_g.p._({Caenorhabditis_elegans})_(Rhabditophanes_sp._KR3021)	M14	Metallo	33.714	2.61e-17	91.3
Enippred_001890-T1	186	61
Enippred_001895-T1	234	77
Enippred_001896-T1	195	64
Enippred_001897-T1	210	69
Enippred_001899-T1	189	62
Enippred_001900-T1	1248	415	A0A3P7C201	Aa_trans_domain-containing_protein_n=1_Tax=Schistocephalus_solidus_TaxID=70667_RepID=A0A3P7C201_SCHSO	28.5	2.65e-40	157	VDL91510.1	unnamed_protein_product_[Schistocephalus_solidus]	28.5	4.36e-40	157
Enippred_001902-T1	276	91
Enippred_001903-T1	3714	1237	A0A4E0RTI1	Anion_exchange_protein_n=1_Tax=Fasciola_hepatica_TaxID=6192_RepID=A0A4E0RTI1_FASHE	47.0	1.74e-280	837	THD24668.1	Anion_exchange_protein_[Fasciola_hepatica]	47.0	2.87e-280	837	OX381583	Monopis_laevigella_genome_assembly,_chromosome:_7	84.211	2.64e-13	93.5	MER0744659	C86_unassigned_peptidases_(Hydra_vulgaris)	C86	Cysteine	70.833	1.15e-21	105
Enippred_001905-T1	402	133	A0A183KQZ4	Band_3_cyto_domain-containing_protein_n=1_Tax=Schistosoma_curassoni_TaxID=6186_RepID=A0A183KQZ4_9TREM	74.2	6.51e-63	198	VDP63650.1	unnamed_protein_product_[Schistosoma_curassoni]	74.2	1.07e-62	198
Enippred_001906-T1	306	101
Enippred_001908-T1	462	153	A0A8E0RNN6	Anion_exchange_protein_n=1_Tax=Fasciolopsis_buski_TaxID=27845_RepID=A0A8E0RNN6_9TREM	78.0	1.88e-21	100	KAA0184023.1	Anion_exchange_protein_[Fasciolopsis_buski]	78.0	3.10e-21	100
Enippred_001909-T1	240	79
Enippred_001910-T1	609	202
Enippred_001912-T1	186	61
Enippred_001913-T1	1263	420	UPI0018D95F0A	sperm-tail_PG-rich_repeat-containing_protein_2-like_n=1_Tax=Patiria_miniata_TaxID=46514_RepID=UPI0018D95F0A	37.6	6.61e-07	63.9	XP	038060256.1_sperm-tail_PG-rich_repeat-containing_protein_2-like_[Patiria_miniata]	37.6	1.09e-06	63.9
Enippred_001914-T1	330	109
Enippred_001915-T1	450	150
Enippred_001916-T1	573	190
Enippred_001920-T1	876	291																MER0744659	C86_unassigned_peptidases_(Hydra_vulgaris)	C86	Cysteine	89.231	2.95e-25	109
Enippred_001922-T1	1770	589
Enippred_001923-T1	1017	338
Enippred_001924-T1	4575	1524	A0A158QH62	Non-specific_serine/threonine_protein_kinase_n=1_Tax=Rodentolepis_nana_TaxID=102285_RepID=A0A158QH62_RODNA	41.7	7.88e-17	99.8	VDN97420.1	unnamed_protein_product_[Rodentolepis_nana]	41.7	1.30e-16	99.8
Enippred_001925-T1	717	238
Enippred_001926-T1	2652	883
Enippred_001927-T1	204	67
Enippred_001928-T1	918	305	G7Y3T7	Stomatin-like_protein_1_n=1_Tax=Clonorchis_sinensis_TaxID=79923_RepID=G7Y3T7_CLOSI	33.3	2.29e-08	67.0	CAH8868628.1	unnamed_protein_product_[Trichobilharzia_regenti]	32.3	2.97e-08	67.4						MER0798203	I87_unassigned_peptidase_inhibitors_(Salmo_salar)	I87	Inhibitor	38.462	9.98e-08	57.4
Enippred_001929-T1	468	155	UPI00094E0A97	kelch-like_protein_26_n=1_Tax=Dendroctonus_ponderosae_TaxID=77166_RepID=UPI00094E0A97	29.3	2.21e-09	66.2	XP	019763084.1_kelch-like_protein_26_[Dendroctonus_ponderosae]	29.3	3.63e-09	66.2						MER0497522	S8A_unassigned_peptidases_(Actinoplanes_sp._N902-109)	S08	Serine	28.448	4.36e-06	50.4
Enippred_001930-T1	399	132	A0A183AIH1	SCP_domain-containing_protein_n=1_Tax=Echinostoma_caproni_TaxID=27848_RepID=A0A183AIH1_9TREM	49.6	2.78e-40	142	VDP79259.1	unnamed_protein_product_[Echinostoma_caproni]	49.6	4.58e-40	142						MER0425716	C19_unassigned_peptidases_(Heterocephalus_glaber)	C19	Cysteine	31.618	8.83e-15	73.6
Enippred_001931-T1	564	187	A0A183AIH1	SCP_domain-containing_protein_n=1_Tax=Echinostoma_caproni_TaxID=27848_RepID=A0A183AIH1_9TREM	45.2	5.62e-47	161	VDP79259.1	unnamed_protein_product_[Echinostoma_caproni]	45.2	9.25e-47	161						MER0618612	M10A_unassigned_peptidases_(Strongylocentrotus_purpuratus)	M10	Metallo	30.061	1.39e-15	78.6
Enippred_001932-T1	192	63
Enippred_001933-T1	417	138	A0A8S9YJ23	SCP_domain-containing_protein_n=1_Tax=Paragonimus_skrjabini_miyazakii_TaxID=59628_RepID=A0A8S9YJ23_9TREM	52.9	1.91e-50	168	KAF7253124.1	hypothetical_protein_EG68_07787_[Paragonimus_skrjabini_miyazakii]	52.9	3.15e-50	168						MER0618612	M10A_unassigned_peptidases_(Strongylocentrotus_purpuratus)	M10	Metallo	32.192	1.05e-16	80.1
Enippred_001934-T1	321	106	A0A8E0VEH4	Voltage-dependent_anion-selective_channel_protein_2_n=1_Tax=Fasciolopsis_buski_TaxID=27845_RepID=A0A8E0VEH4_9TREM	42.7	1.43e-21	96.3	KAA0183735.1	Voltage-dependent_anion-selective_channel_protein_2_[Fasciolopsis_buski]	42.7	2.35e-21	96.3
Enippred_001935-T1	231	76
Enippred_001936-T1	189	62	A0A182ZZE2	HEAT_repeat-containing_protein_1_n=1_Tax=Echinostoma_caproni_TaxID=27848_RepID=A0A182ZZE2_9TREM	48.9	4.59e-06	52.8	VDP18209.1	unnamed_protein_product_[Echinostoma_caproni]	48.9	7.55e-06	52.8
Enippred_001939-T1	6834	2277	A0A448WEJ8	JmjC_domain-containing_protein_n=1_Tax=Protopolystoma_xenopodis_TaxID=117903_RepID=A0A448WEJ8_9PLAT	43.3	5.11e-313	961	VEL09816.1	unnamed_protein_product_[Protopolystoma_xenopodis]	43.3	8.41e-313	961						MER0581959	C46_non-peptidase_homologues_(Calypte_anna)	C46	Cysteine	45.545	2.06e-73	279
Enippred_001940-T1	2571	856	A0A8T0DSP6	Cilia-_and_flagella-associated_protein_58_n=1_Tax=Paragonimus_westermani_TaxID=34504_RepID=A0A8T0DSP6_9TREM	61.1	3.85e-297	850	KAF8570630.1	cilia-_and_flagella-associated_protein_58_[Paragonimus_westermani]	61.1	6.33e-297	850	OX243819	Lumbricus_rubellus_genome_assembly,_chromosome:_9	86.765	1.83e-08	76.8	MER1148880	M23B_unassigned_peptidases_(Ramazzottius_varieornatus)	M23	Metallo	37.887	2.96e-168	518
Enippred_001941-T1	264	87	A0A183S277	Ras-related_protein_Rab-3-like_n=1_Tax=Schistosoma_rodhaini_TaxID=6188_RepID=A0A183S277_9TREM	88.6	2.68e-40	138	KAA0187009.1	Ras_protein_Rab-3C_[Fasciolopsis_buski]	91.3	2.04e-37	131	OX104040	Schistosoma_rodhaini_genome_assembly,_chromosome:_5	85.340	3.39e-46	198	MER0390244	nardilysin_(Tetraodon_nigroviridis)	M16	Metallo	87.692	1.24e-34	126
Enippred_001942-T1	1455	484	A0A504Y5I9	AP-2_complex_subunit_mu-A_n=1_Tax=Fasciola_gigantica_TaxID=46835_RepID=A0A504Y5I9_FASGI	75.1	1.11e-242	680	TPP55881.1	AP-2_complex_subunit_mu-A_[Fasciola_gigantica]	75.1	1.82e-242	680	XM_019917698	PREDICTED:_Dendroctonus_ponderosae_AP-2_complex_subunit_mu_(LOC109546654),_mRNA	71.717	7.72e-30	147	MER1207277	M10A_unassigned_peptidases_(Alligator_mississippiensis)	M10	Metallo	72.540	0.0	652
Enippred_001943-T1	699	232	A0A3S4ZGZ2	GBD/FH3_domain-containing_protein_n=1_Tax=Protopolystoma_xenopodis_TaxID=117903_RepID=A0A3S4ZGZ2_9PLAT	50.7	2.48e-58	197	VEL11287.1	unnamed_protein_product_[Protopolystoma_xenopodis]	50.7	4.08e-58	197
Enippred_001944-T1	465	154	A0A158RDG3	Formin-like_protein_2_n=1_Tax=Hydatigena_taeniaeformis_TaxID=6205_RepID=A0A158RDG3_HYDTA	55.6	5.12e-26	114	VDM16682.1	unnamed_protein_product_[Hydatigera_taeniaeformis]	55.6	8.43e-26	114	NM_001092678	Xenopus_laevis_formin_like_1_L_homeolog_(fmnl1.L),_mRNA	87.931	1.87e-06	67.6
Enippred_001945-T1	795	264	A0A183AEX2	GBD/FH3_domain-containing_protein_n=1_Tax=Echinostoma_caproni_TaxID=27848_RepID=A0A183AEX2_9TREM	52.8	2.01e-62	218	VDP75716.1	unnamed_protein_product_[Echinostoma_caproni]	52.8	3.31e-62	218
Enippred_001947-T1	351	116	A0A3S5CMZ5	FH2_domain-containing_protein_n=1_Tax=Protopolystoma_xenopodis_TaxID=117903_RepID=A0A3S5CMZ5_9PLAT	69.8	4.01e-33	122	VEL22140.1	unnamed_protein_product_[Protopolystoma_xenopodis]	69.8	6.60e-33	122						MER0930647	M17_unassigned_peptidases_(Aegilops_tauschii)	M17	Metallo	30.108	5.22e-12	65.9
Enippred_001948-T1	462	153	A0A3P8G6H2	FH2_domain-containing_protein_n=1_Tax=Echinostoma_caproni_TaxID=27848_RepID=A0A3P8G6H2_9TREM	52.9	5.62e-32	123	VDP84142.1	unnamed_protein_product_[Echinostoma_caproni]	52.9	9.26e-32	123
Enippred_001950-T1	234	77
Enippred_001951-T1	252	83
Enippred_001952-T1	189	62
Enippred_001953-T1	204	67
Enippred_001954-T1	300	99
Enippred_001955-T1	363	120
Enippred_001956-T1	1266	421	A0A3R7GRF8	Nuclear_pore_complex_protein_Nup54_n=1_Tax=Clonorchis_sinensis_TaxID=79923_RepID=A0A3R7GRF8_CLOSI	44.8	8.07e-96	309	KAG5451839.1	Nuclear_pore_complex_protein_Nup54_[Clonorchis_sinensis]	44.8	1.33e-95	309
Enippred_001957-T1	978	325	A0A5K3FIV0	LIM_domain-containing_protein_n=1_Tax=Mesocestoides_corti_TaxID=53468_RepID=A0A5K3FIV0_MESCO	75.3	3.52e-172	490	VDD76540.1	unnamed_protein_product_[Mesocestoides_corti]	70.8	1.34e-168	483	XM_028279453	PREDICTED:_Diabrotica_virgifera_virgifera_LIM_and_senescent_cell_antigen-like-containing_domain_protein_1_(LOC114330136),_transcript_variant_X3,_mRNA	76.667	6.62e-29	143	MER0306021	I2_unassigned_peptidase_inhibitors_(Alligator_sinensis)	I02	Inhibitor	32.314	2.91e-32	131
Enippred_001958-T1	207	68
Enippred_001960-T1	2244	747	A0A3S5AEZ0	Kelch_repeat-containing_protein_(Fragment)_n=1_Tax=Protopolystoma_xenopodis_TaxID=117903_RepID=A0A3S5AEZ0_9PLAT	33.0	2.10e-36	157	VEL22257.1	unnamed_protein_product,_partial_[Protopolystoma_xenopodis]	33.0	3.46e-36	157
Enippred_001961-T1	3105	1034
Enippred_001962-T1	219	72
Enippred_001963-T1	696	231																MER0744659	C86_unassigned_peptidases_(Hydra_vulgaris)	C86	Cysteine	72.115	1.59e-61	204
Enippred_001964-T1	252	83	A0A8T2IGF7	Histone_domain-containing_protein_n=1_Tax=Hymenochirus_boettgeri_TaxID=247094_RepID=A0A8T2IGF7_9PIPI	83.6	1.88e-21	90.9	KAG8430140.1	hypothetical_protein_GDO86_018406_[Hymenochirus_boettgeri]	83.6	3.09e-21	90.9	MT140974	Pallodes_umbratilis_voucher_MH44_histone_3_gene,_partial_cds	83.333	7.16e-23	121	MER1137629	C26_non-peptidase_homologues_(Schistosoma_japonicum)	C26	Cysteine	62.500	1.08e-19	86.3
Enippred_001965-T1	321	106	A0A448XI64	ANK_REP_REGION_domain-containing_protein_n=1_Tax=Protopolystoma_xenopodis_TaxID=117903_RepID=A0A448XI64_9PLAT	69.1	4.55e-26	102	VEL37007.1	unnamed_protein_product_[Protopolystoma_xenopodis]	69.1	7.49e-26	102
Enippred_001966-T1	189	62
Enippred_001967-T1	390	129	A0A183R175	ANK_REP_REGION_domain-containing_protein_n=1_Tax=Schistosoma_rodhaini_TaxID=6188_RepID=A0A183R175_9TREM	52.5	8.96e-29	113	VDP32575.1	unnamed_protein_product_[Schistosoma_curassoni]	50.0	1.48e-28	115						MER1163388	C1A_unassigned_peptidases_(Amazona_aestiva)	C01	Cysteine	33.036	1.07e-10	62.8
Enippred_001968-T1	252	83
Enippred_001969-T1	1014	337	A0A095BZW2	Protein_SEC13_homolog_n=1_Tax=Schistosoma_haematobium_TaxID=6185_RepID=A0A095BZW2_SCHHA	35.1	1.18e-15	89.7	CAH8459703.1	unnamed_protein_product_[Schistosoma_turkestanicum]	34.8	2.94e-16	91.7						MER1120596	I87_unassigned_peptidase_inhibitors_(Haemonchus_contortus)	I87	Inhibitor	27.586	5.93e-06	53.5
Enippred_001970-T1	1929	642	A0A3S5CSI5	Protein_kinase_domain-containing_protein_n=1_Tax=Protopolystoma_xenopodis_TaxID=117903_RepID=A0A3S5CSI5_9PLAT	26.8	2.86e-33	149	VEL32968.1	unnamed_protein_product_[Protopolystoma_xenopodis]	26.8	4.71e-33	149
Enippred_001971-T1	375	124
Enippred_001972-T1	258	85
Enippred_001973-T1	2307	768
Enippred_001975-T1	1362	453
Enippred_001977-T1	300	99
Enippred_001980-T1	225	74
Enippred_001981-T1	225	74
Enippred_001982-T1	381	126	A0A504Z0I6	UPAR/Ly6_domain-containing_protein_n=1_Tax=Fasciola_gigantica_TaxID=46835_RepID=A0A504Z0I6_FASGI	29.1	3.01e-07	56.2	TPP66236.1	hypothetical_protein_FGIG_09512_[Fasciola_gigantica]	29.1	4.95e-07	56.2
Enippred_001986-T1	264	87																MER0744659	C86_unassigned_peptidases_(Hydra_vulgaris)	C86	Cysteine	51.111	3.85e-08	53.5
Enippred_001987-T1	561	186																MER0744659	C86_unassigned_peptidases_(Hydra_vulgaris)	C86	Cysteine	86.525	8.59e-54	182
Enippred_001989-T1	582	193	A0A183R191	MG2_domain-containing_protein_n=1_Tax=Schistosoma_rodhaini_TaxID=6188_RepID=A0A183R191_9TREM	65.3	3.02e-44	156	KAG5443616.1	cd109_antigen,_partial_[Clonorchis_sinensis]	70.6	8.82e-43	164						MER1139163	I39_unassigned_peptidase_inhibitors_(Schistosoma_rodhaini)	I39	Inhibitor	65.254	3.08e-49	163
Enippred_001990-T1	198	66																MER0744659	C86_unassigned_peptidases_(Hydra_vulgaris)	C86	Cysteine	92.424	1.20e-22	93.6
Enippred_001991-T1	1394	463	A0A3S5ATZ2	Zinc_finger_protein_n=1_Tax=Protopolystoma_xenopodis_TaxID=117903_RepID=A0A3S5ATZ2_9PLAT	49.4	1.28e-78	262	VEL25235.1	unnamed_protein_product_[Protopolystoma_xenopodis]	49.4	2.11e-78	262						MER0330839	M10A_unassigned_peptidases_(Myotis_davidii)	M10	Metallo	28.182	5.08e-16	86.3
Enippred_001992-T1	4488	1495	A0A0X3NYL8	Zinc_finger_protein_782_n=2_Tax=Schistocephalus_solidus_TaxID=70667_RepID=A0A0X3NYL8_SCHSO	29.9	3.29e-31	147	VDL90951.1	unnamed_protein_product_[Schistocephalus_solidus]	29.6	1.09e-30	145
Enippred_001994-T1	1503	500
Enippred_001995-T1	402	133																MER0744659	C86_unassigned_peptidases_(Hydra_vulgaris)	C86	Cysteine	95.349	1.72e-57	189
Enippred_001996-T1	294	97
Enippred_002002-T1	333	110
Enippred_002004-T1	543	180	A0A7S2Y964	USP_domain-containing_protein_(Fragment)_n=1_Tax=Amphiprora_paludosa_TaxID=265537_RepID=A0A7S2Y964_9STRA	40.8	2.40e-16	83.6	CAD7277894.1	unnamed_protein_product_[Notodromas_monacha]	39.2	7.02e-16	86.7						MER0711086	C19_unassigned_peptidases_(Strigamia_maritima)	C19	Cysteine	40.909	1.71e-18	87.0
Enippred_002007-T1	222	73
Enippred_002008-T1	2958	985	A0A8S9Z6F4	G_PROTEIN_RECEP_F1_2_domain-containing_protein_n=1_Tax=Paragonimus_skrjabini_miyazakii_TaxID=59628_RepID=A0A8S9Z6F4_9TREM	33.5	4.15e-40	169	KAF7261250.1	hypothetical_protein_EG68_01416_[Paragonimus_skrjabini_miyazakii]	33.5	6.82e-40	169
Enippred_002009-T1	267	88
Enippred_002010-T1	183	60
Enippred_002011-T1	211	70
Enippred_002012-T1	549	182
Enippred_002013-T1	897	298	A0A0R3WXM9	Rho-GAP_domain-containing_protein_n=1_Tax=Hydatigena_taeniaeformis_TaxID=6205_RepID=A0A0R3WXM9_HYDTA	54.6	2.37e-27	114	CDS33698.2	rho_GTPase_activating_protein_44_[Hymenolepis_microstoma]	56.8	9.11e-28	125						MER0902209	M61_non-peptidase_homologues_(Macaca_mulatta)	M61	Metallo	34.409	7.14e-08	58.9
Enippred_002014-T1	234	77
Enippred_002015-T1	228	75	A0A3P7LXA0	Rho-GAP_domain-containing_protein_n=1_Tax=Dibothriocephalus_latus_TaxID=60516_RepID=A0A3P7LXA0_DIBLA	59.6	1.64e-11	68.2	VDN14728.1	unnamed_protein_product_[Dibothriocephalus_latus]	59.6	2.69e-11	68.2
Enippred_002016-T1	606	201
Enippred_002020-T1	240	79
Enippred_002021-T1	1137	378
Enippred_002022-T1	240	79
Enippred_002023-T1	231	76	A0A0R3VW83	ANF_receptor_domain-containing_protein_n=1_Tax=Taenia_asiatica_TaxID=60517_RepID=A0A0R3VW83_TAEAS	90.8	6.55e-35	124	KAA0200002.1	Guanine_nucleotide-binding_protein_subunit_alpha-11_[Fasciolopsis_buski]	98.4	1.65e-36	129	XM_041500060	PREDICTED:_Gigantopelta_aegis_guanine_nucleotide-binding_protein_G(q)_subunit_alpha_(LOC121373416),_mRNA	81.481	8.30e-27	134	MER0655598	M28_non-peptidase_homologues_(Fukomys_damarensis)	M28	Metallo	41.333	9.91e-11	60.1
Enippred_002024-T1	378	125
Enippred_002025-T1	243	80
Enippred_002026-T1	430	142
Enippred_002027-T1	301	100
Enippred_002028-T1	492	163
Enippred_002030-T1	447	148
Enippred_002031-T1	270	89	A0A183AGZ7	SCP_domain-containing_protein_n=1_Tax=Echinostoma_caproni_TaxID=27848_RepID=A0A183AGZ7_9TREM	45.3	1.11e-06	55.1	VDP77760.1	unnamed_protein_product_[Echinostoma_caproni]	45.3	1.82e-06	55.1
Enippred_002032-T1	231	76
Enippred_002033-T1	750	249	A0A1I8HQH6	SCP_domain-containing_protein_n=1_Tax=Macrostomum_lignano_TaxID=282301_RepID=A0A1I8HQH6_9PLAT	48.8	4.64e-44	160	PAA78361.1	hypothetical_protein_BOX15_Mlig027161g2_[Macrostomum_lignano]	48.8	7.64e-44	160						MER0425716	C19_unassigned_peptidases_(Heterocephalus_glaber)	C19	Cysteine	28.877	7.05e-20	91.3
Enippred_002034-T1	240	79
Enippred_002035-T1	231	76
Enippred_002036-T1	1695	564	A0A4Z2DWX9	Serine/threonine-protein_kinase_tousled-like_2_isoform_1_n=1_Tax=Schistosoma_japonicum_TaxID=6182_RepID=A0A4Z2DWX9_SCHJA	87.4	3.18e-190	573	CAH8566438.1	unnamed_protein_product_[Schistosoma_bovis]	87.1	1.66e-192	570	OX103974	Schistosoma_turkestanicum_genome_assembly,_chromosome:_4	86.207	1.19e-13	93.5	MER0782382	I43_unassigned_peptidase_inhibitors_(Haemonchus_contortus)	I43	Inhibitor	27.240	1.07e-16	89.7
Enippred_002037-T1	1542	513	A0A8E0VFH2	TLK1_n=1_Tax=Fasciolopsis_buski_TaxID=27845_RepID=A0A8E0VFH2_9TREM	55.8	1.43e-25	121	KAA0185452.1	TLK1_[Fasciolopsis_buski]	55.8	2.35e-25	121
Enippred_002038-T1	231	76
Enippred_002039-T1	1005	334	A0A448WT64	Methylcytosine_dioxygenase_TET_n=1_Tax=Protopolystoma_xenopodis_TaxID=117903_RepID=A0A448WT64_9PLAT	38.7	1.70e-34	144	VEL19668.1	unnamed_protein_product_[Protopolystoma_xenopodis]	38.7	2.79e-34	144
Enippred_002041-T1	186	61
Enippred_002042-T1	210	69
Enippred_002043-T1	192	63
Enippred_002044-T1	246	81
Enippred_002045-T1	441	146
Enippred_002048-T1	198	65
Enippred_002050-T1	252	83
Enippred_002051-T1	177	58
Enippred_002052-T1	248	82
Enippred_002053-T1	1341	446	UPI001CFBC10C	tubulin_alpha-1A_chain-like_n=1_Tax=Protopterus_annectens_TaxID=7888_RepID=UPI001CFBC10C	82.6	6.09e-282	778	XP	042217806.1_tubulin_alpha-3_chain-like_[Homarus_americanus]	83.6	1.94e-282	780	OU974083	Diadumene_lineata_genome_assembly,_chromosome:_13	78.158	9.81e-163	588	MER0713030	C19_unassigned_peptidases_(Echinococcus_granulosus)	C19	Cysteine	79.446	0.0	729
Enippred_002054-T1	264	87
Enippred_002055-T1	207	68	A0A183WD64	Neur_chan_LBD_domain-containing_protein_n=1_Tax=Trichobilharzia_regenti_TaxID=157069_RepID=A0A183WD64_TRIRE	84.4	3.88e-06	53.1	VDQ05947.1	unnamed_protein_product,_partial_[Trichobilharzia_regenti]	84.4	6.38e-06	53.1
Enippred_002056-T1	255	84
Enippred_002057-T1	429	142	A0A183QK06	Neur_chan_LBD_domain-containing_protein_n=1_Tax=Schistosoma_rodhaini_TaxID=6188_RepID=A0A183QK06_9TREM	56.7	3.38e-51	171	CAH8664177.1	unnamed_protein_product,_partial_[Schistosoma_margrebowiei]	58.3	1.52e-50	171						MER1144206	Y105E8A.a_g.p._(obs.)_({Caenorhabditis_elegans})_(Strongyloides_stercoralis)	M01	Metallo	36.434	5.34e-24	101
Enippred_002058-T1	504	167																MER0744659	C86_unassigned_peptidases_(Hydra_vulgaris)	C86	Cysteine	24.342	8.56e-13	69.7
Enippred_002059-T1	237	78
Enippred_002060-T1	186	61
Enippred_002061-T1	567	188	A0A183RUG2	Neur_chan_memb_domain-containing_protein_n=1_Tax=Schistosoma_rodhaini_TaxID=6188_RepID=A0A183RUG2_9TREM	32.7	1.14e-10	70.1	VDP84792.1	unnamed_protein_product_[Schistosoma_mattheei]	31.7	3.59e-10	67.8
Enippred_002062-T1	783	260
Enippred_002063-T1	1146	381	A0A4E0R7Z2	Acetylcholine-gated_chloride_channel_subunit_n=1_Tax=Fasciola_hepatica_TaxID=6192_RepID=A0A4E0R7Z2_FASHE	56.8	1.18e-128	393	TPP62198.1	Neuronal_acetylcholine_receptor_subunit_alpha-4_[Fasciola_gigantica]	56.8	1.94e-128	393						MER0270637	proteasome_subunit_alpha_4_(Cavia_porcellus)	T01	Threonine	30.114	2.34e-42	162
Enippred_002066-T1	1752	583
Enippred_002067-T1	561	186
Enippred_002068-T1	4101	1366
Enippred_002069-T1	231	76	A0A3P7C1B7	Otopetrin-2_n=1_Tax=Schistocephalus_solidus_TaxID=70667_RepID=A0A3P7C1B7_SCHSO	80.6	1.85e-07	57.4	VDL87896.1	unnamed_protein_product_[Schistocephalus_solidus]	80.6	3.04e-07	57.4
Enippred_002071-T1	828	275	A0A3P7C6U0	RIB43A-like_with_coiled-coils_protein_2_n=1_Tax=Schistocephalus_solidus_TaxID=70667_RepID=A0A3P7C6U0_SCHSO	47.8	1.90e-71	233	CAH8450110.1	unnamed_protein_product_[Dicrocoelium_dendriticum]	46.6	9.27e-73	238
Enippred_002072-T1	249	82
Enippred_002073-T1	3990	1329	A0A183R6L4	WW_domain-containing_protein_n=1_Tax=Schistosoma_rodhaini_TaxID=6188_RepID=A0A183R6L4_9TREM	46.0	8.75e-24	115	CAH8456983.1	unnamed_protein_product_[Schistosoma_turkestanicum]	45.7	2.56e-24	112
Enippred_002074-T1	5700	1899	A0A448WDI9	Protein_kinase_domain-containing_protein_n=1_Tax=Protopolystoma_xenopodis_TaxID=117903_RepID=A0A448WDI9_9PLAT	41.7	1.05e-08	73.2	VEL09115.1	unnamed_protein_product_[Protopolystoma_xenopodis]	41.7	1.73e-08	73.2
Enippred_002075-T1	219	72
Enippred_002077-T1	597	198	A0A183VNI7	Phospholipase_DDHD1_n=1_Tax=Trichobilharzia_regenti_TaxID=157069_RepID=A0A183VNI7_TRIRE	34.8	1.01e-22	103	VDP97922.1	unnamed_protein_product,_partial_[Trichobilharzia_regenti]	34.8	1.67e-22	103
Enippred_002078-T1	261	86
Enippred_002084-T1	3441	1146	A0A3S5BET3	MMS1_N_domain-containing_protein_n=1_Tax=Protopolystoma_xenopodis_TaxID=117903_RepID=A0A3S5BET3_9PLAT	33.5	4.85e-76	273	VEL21647.1	unnamed_protein_product_[Protopolystoma_xenopodis]	33.5	7.98e-76	273						MER0744659	C86_unassigned_peptidases_(Hydra_vulgaris)	C86	Cysteine	35.217	2.78e-76	265
Enippred_002085-T1	5295	1764	A0A4Z2CY30	NACHT_and_WD_repeat_domain-containing_2_n=1_Tax=Schistosoma_japonicum_TaxID=6182_RepID=A0A4Z2CY30_SCHJA	25.4	4.71e-74	287	CAH8841433.1	unnamed_protein_product_[Trichobilharzia_szidati]	25.5	6.52e-76	294
Enippred_002086-T1	609	202
Enippred_002087-T1	3469	1156	A0A0X3PK27	RNA-binding_protein_Nova-1_n=1_Tax=Schistocephalus_solidus_TaxID=70667_RepID=A0A0X3PK27_SCHSO	55.8	3.15e-54	207	CAH8517266.1	unnamed_protein_product_[Schistosoma_rodhaini]	62.0	1.99e-53	211
Enippred_002088-T1	2271	756
Enippred_002089-T1	246	81
Enippred_002090-T1	2337	778	A0A3S5A4U1	PWWP_domain-containing_protein_n=1_Tax=Protopolystoma_xenopodis_TaxID=117903_RepID=A0A3S5A4U1_9PLAT	37.6	1.23e-66	245	VEL06982.1	unnamed_protein_product_[Protopolystoma_xenopodis]	37.6	2.03e-66	245
Enippred_002091-T1	201	66
Enippred_002092-T1	225	74
Enippred_002093-T1	180	59
Enippred_002094-T1	1200	399	A0A8E0S7R1	ELKS/Rab6-interacting/CAST_family_member_1_n=1_Tax=Fasciolopsis_buski_TaxID=27845_RepID=A0A8E0S7R1_9TREM	44.9	3.41e-49	190	KAA0200365.1	ELKS/Rab6-interacting/CAST_family_member_1_[Fasciolopsis_buski]	44.9	5.62e-49	190						MER0621585	I15_unassigned_peptidase_inhibitors_(Sarcophilus_harrisii)	I15	Inhibitor	21.558	7.94e-08	60.1
Enippred_002095-T1	360	119
Enippred_002096-T1	1257	418																MER0744659	C86_unassigned_peptidases_(Hydra_vulgaris)	C86	Cysteine	71.635	2.38e-69	231
Enippred_002097-T1	288	95
Enippred_002098-T1	545	180
Enippred_002099-T1	201	66
Enippred_002100-T1	771	256
Enippred_002101-T1	636	211	UPI001F111088	tyramine_receptor_1-like_n=1_Tax=Dermatophagoides_farinae_TaxID=6954_RepID=UPI001F111088	40.8	8.87e-20	90.9	KAH9423608.1	Octopamine_receptor_[Dermatophagoides_pteronyssinus]	40.8	1.19e-19	91.3						MER1212841	M12A_unassigned_peptidases_(Cyprinus_carpio)	M12	Metallo	31.818	1.27e-12	70.9
Enippred_002102-T1	213	70
Enippred_002104-T1	699	232	A0A183B0Y8	Origin_recognition_complex_subunit_2_n=1_Tax=Echinostoma_caproni_TaxID=27848_RepID=A0A183B0Y8_9TREM	48.4	3.62e-60	199	VDP90145.1	unnamed_protein_product_[Echinostoma_caproni]	48.4	5.95e-60	199
Enippred_002105-T1	297	98																MER0744659	C86_unassigned_peptidases_(Hydra_vulgaris)	C86	Cysteine	91.919	3.63e-37	134
Enippred_002106-T1	300	99	A0A183KGJ0	Origin_recognition_complex_subunit_2_n=1_Tax=Schistosoma_curassoni_TaxID=6186_RepID=A0A183KGJ0_9TREM	48.8	8.44e-21	92.4	VDP55420.1	unnamed_protein_product_[Schistosoma_curassoni]	48.8	1.39e-20	92.4
Enippred_002107-T1	555	184
Enippred_002108-T1	507	168	C1LDF9	Dyskeratosis_congenita_1,_dyskerin_n=1_Tax=Schistosoma_japonicum_TaxID=6182_RepID=C1LDF9_SCHJA	80.5	2.72e-36	140	CAI2734113.1	unnamed_protein_product_[Schistosoma_spindale]	81.4	1.09e-37	139
Enippred_002109-T1	225	74
Enippred_002111-T1	300	99
Enippred_002112-T1	267	88
Enippred_002113-T1	516	171
Enippred_002114-T1	183	60
Enippred_002116-T1	302	99
Enippred_002117-T1	169	56
Enippred_002121-T1	186	61
Enippred_002122-T1	273	90
Enippred_002123-T1	1344	447	A0A0R3U375	Rab_GDP_dissociation_inhibitor_n=2_Tax=Mesocestoides_corti_TaxID=53468_RepID=A0A0R3U375_MESCO	66.1	1.52e-205	585	CAH8521628.1	unnamed_protein_product_[Heterobilharzia_americana]	64.2	1.70e-205	585	XM_040755548	PREDICTED:_Mesocricetus_auratus_GDP_dissociation_inhibitor_2_(Gdi2),_transcript_variant_X2,_mRNA	77.949	4.31e-22	121	MER0976181	C19_non-peptidase_homologues_(Acanthocheilonema_viteae)	C19	Cysteine	27.665	1.03e-32	136
Enippred_002124-T1	2181	726																MER0415545	A1A_unassigned_peptidases_(Xenopus_tropicalis)	A01	Aspartic	18.074	1.59e-51	199
Enippred_002125-T1	534	177	A0A448X8J8	WW_domain-containing_protein_n=1_Tax=Protopolystoma_xenopodis_TaxID=117903_RepID=A0A448X8J8_9PLAT	51.0	1.27e-42	152	VEL30795.1	unnamed_protein_product,_partial_[Protopolystoma_xenopodis]	51.0	2.10e-42	152
Enippred_002131-T1	189	62
Enippred_002132-T1	552	183																MER0744659	C86_unassigned_peptidases_(Hydra_vulgaris)	C86	Cysteine	72.152	4.87e-43	153
Enippred_002133-T1	273	90																MER0744659	C86_unassigned_peptidases_(Hydra_vulgaris)	C86	Cysteine	78.652	6.56e-24	98.2
Enippred_002136-T1	183	60
Enippred_002137-T1	864	287
Enippred_002141-T1	225	74
Enippred_002142-T1	231	76
Enippred_002143-T1	279	92
Enippred_002145-T1	372	123	A0A8C4QA63	Kelch_like_family_member_29_n=1_Tax=Eptatretus_burgeri_TaxID=7764_RepID=A0A8C4QA63_EPTBU	29.0	3.53e-06	55.8
Enippred_002146-T1	357	118
Enippred_002147-T1	381	126
Enippred_002148-T1	3948	1315																MER0415545	A1A_unassigned_peptidases_(Xenopus_tropicalis)	A01	Aspartic	17.332	6.71e-51	202
Enippred_002149-T1	1077	358
Enippred_002150-T1	1050	349
Enippred_002151-T1	2175	724
Enippred_002153-T1	1776	591
Enippred_002154-T1	783	260																MER0748928	I1_unassigned_peptidase_inhibitors_(Nematostella_vectensis)	I01	Inhibitor	43.182	1.90e-07	57.0
Enippred_002157-T1	570	189
Enippred_002159-T1	663	220	A0A4E0S1I8	Voltage_dependent_calcium_channel_subunit_n=1_Tax=Fasciola_hepatica_TaxID=6192_RepID=A0A4E0S1I8_FASHE	55.0	5.67e-76	250	THD26502.1	Voltage_dependent_calcium_channel_subunit_[Fasciola_hepatica]	55.0	9.33e-76	250						MER0334986	M1_unassigned_peptidases_(Acromyrmex_echinatior)	M01	Metallo	29.630	5.13e-26	110
Enippred_002160-T1	366	121	A0A182ZZH9	Phosphopyruvate_hydratase_n=1_Tax=Echinostoma_caproni_TaxID=27848_RepID=A0A182ZZH9_9TREM	39.8	1.15e-14	76.3	VDP18925.1	unnamed_protein_product_[Echinostoma_caproni]	39.8	1.90e-14	76.3
Enippred_002161-T1	315	104
Enippred_002162-T1	537	178																MER0744659	C86_unassigned_peptidases_(Hydra_vulgaris)	C86	Cysteine	86.047	3.90e-51	174
Enippred_002165-T1	465	154
Enippred_002166-T1	438	145	A0A4E0QZ24	Helicase_SKI2W_n=1_Tax=Fasciola_hepatica_TaxID=6192_RepID=A0A4E0QZ24_FASHE	80.2	1.47e-62	206	CAH8461445.1	unnamed_protein_product_[Dicrocoelium_dendriticum]	83.6	4.59e-64	208	FR989985	Fabriciana_adippe_genome_assembly,_chromosome:_4	92.000	1.35e-07	71.3	MER0256166	I39_unassigned_peptidase_inhibitors_(Otolemur_garnettii)	I39	Inhibitor	64.964	1.91e-50	177
Enippred_002170-T1	11184	3727	UPI0012374839	E3_ubiquitin-protein_ligase_HERC2-like_n=1_Tax=Rhinopithecus_roxellana_TaxID=61622_RepID=UPI0012374839	43.9	4.22e-64	234	7Q40	A_Chain_A,_E3_ubiquitin-protein_ligase_HERC2_[Homo_sapiens]	44.4	6.64e-65	239						MER0178836	C19_non-peptidase_homologues_(Myotis_lucifugus)	C19	Cysteine	45.031	7.65e-63	246
Enippred_002171-T1	4143	1380	A0A0V0J4S8	HECT_domain-containing_protein_n=2_Tax=Diphyllobothriidae_TaxID=28843_RepID=A0A0V0J4S8_SCHSO	52.4	1.04e-28	139	VZI26099.1	unnamed_protein_product_[Spirometra_erinaceieuropaei]	49.4	2.48e-28	138						MER0568032	C19_non-peptidase_homologues_(Myotis_brandtii)	C19	Cysteine	45.122	1.23e-27	128
Enippred_002173-T1	441	146
Enippred_002174-T1	198	65
Enippred_002175-T1	1356	451	A0A8E0RQI1	WD_repeat-containing_protein_27_n=1_Tax=Fasciolopsis_buski_TaxID=27845_RepID=A0A8E0RQI1_9TREM	35.6	1.64e-10	75.9	KAA0190526.1	WD_repeat-containing_protein_27_[Fasciolopsis_buski]	35.6	2.69e-10	75.9						MER0744659	C86_unassigned_peptidases_(Hydra_vulgaris)	C86	Cysteine	88.889	1.62e-51	185
Enippred_002177-T1	255	84	A0A3P8LTW3	SAM_domain-containing_protein_n=1_Tax=Trichobilharzia_regenti_TaxID=157069_RepID=A0A3P8LTW3_TRIRE	53.0	8.21e-19	84.3	VDQ10287.1	unnamed_protein_product_[Trichobilharzia_regenti]	53.0	1.35e-18	84.3
Enippred_002178-T1	357	118
Enippred_002179-T1	1683	560	A0A5J4NFQ4	Bravo_FIGEY_domain-containing_protein_n=1_Tax=Paragonimus_westermani_TaxID=34504_RepID=A0A5J4NFQ4_9TREM	29.0	5.55e-62	230	KAA3674357.1	uncharacterized_protein_DEA37_0007363_[Paragonimus_westermani]	29.0	9.13e-62	230
Enippred_002183-T1	813	270
Enippred_002184-T1	555	184
Enippred_002185-T1	312	103
Enippred_002186-T1	2136	711	A0A5J4NFQ4	Bravo_FIGEY_domain-containing_protein_n=1_Tax=Paragonimus_westermani_TaxID=34504_RepID=A0A5J4NFQ4_9TREM	25.3	5.18e-56	217	KAA3674357.1	uncharacterized_protein_DEA37_0007363_[Paragonimus_westermani]	25.3	8.52e-56	217
Enippred_002187-T1	621	206
Enippred_002188-T1	507	168
Enippred_002189-T1	183	60
Enippred_002190-T1	198	65
Enippred_002191-T1	1257	418
Enippred_002192-T1	354	117	A0A504YMT2	Dynein_heavy_chain_7_axonemal_n=1_Tax=Fasciola_gigantica_TaxID=46835_RepID=A0A504YMT2_FASGI	70.0	1.27e-19	94.0	TPP61649.1	Dynein_heavy_chain_7_axonemal_[Fasciola_gigantica]	70.0	2.09e-19	94.0
Enippred_002193-T1	3843	1280	A0A8E0VET7	Dynein_heavy_chain_n=1_Tax=Fasciolopsis_buski_TaxID=27845_RepID=A0A8E0VET7_9TREM	67.0	0.0	1720	CAH8846532.1	unnamed_protein_product_[Trichobilharzia_szidati]	67.2	0.0	1725	XM_051659084	PREDICTED:_Myxocyprinus_asiaticus_dynein_axonemal_heavy_chain_12-like_(LOC127418494),_mRNA	74.627	7.18e-54	228	MER0313222	M76_unassigned_peptidases_(Anopheles_darlingi)	M76	Metallo	40.483	0.0	757
Enippred_002194-T1	819	272	A0A0R3TA87	Protein-lysine_N-methyltransferase_HNAJ_LOCUS3974_n=1_Tax=Rodentolepis_nana_TaxID=102285_RepID=A0A0R3TA87_RODNA	38.5	3.75e-47	167	VDN99833.1	unnamed_protein_product_[Rodentolepis_nana]	38.5	6.17e-47	167						MER1222771	M13_unassigned_peptidases_(Meriones_unguiculatus)	M13	Metallo	31.928	2.32e-11	68.9
Enippred_002195-T1	339	112
Enippred_002198-T1	228	75
Enippred_002199-T1	1017	338	A0A430QSV0	Methylenetetrahydrofolate_dehydrogenase_(NADP+)_(Fragment)_n=1_Tax=Schistosoma_bovis_TaxID=6184_RepID=A0A430QSV0_SCHBO	31.9	3.81e-25	112	CAH8481174.1	unnamed_protein_product_[Schistosoma_turkestanicum]	32.5	1.82e-26	118
Enippred_002200-T1	2052	683	A0A8T0DF32	DSHCT_domain-containing_protein_n=1_Tax=Paragonimus_westermani_TaxID=34504_RepID=A0A8T0DF32_9TREM	28.4	7.74e-28	130	KAF8566405.1	hypothetical_protein_P879_10354_[Paragonimus_westermani]	28.4	1.27e-27	130
Enippred_002201-T1	744	247																MER0744659	C86_unassigned_peptidases_(Hydra_vulgaris)	C86	Cysteine	80.690	2.77e-58	196
Enippred_002202-T1	558	185
Enippred_002204-T1	2373	790	A0A8T1M2Z8	Helicase_SKI2W,_variant_2_n=2_Tax=Clonorchis_sinensis_TaxID=79923_RepID=A0A8T1M2Z8_CLOSI	50.9	5.46e-187	582	KAG5443337.1	Helicase_SKI2W_[Clonorchis_sinensis]	50.9	1.44e-187	582	FR989985	Fabriciana_adippe_genome_assembly,_chromosome:_4	92.000	7.87e-07	71.3	MER0256166	I39_unassigned_peptidase_inhibitors_(Otolemur_garnettii)	I39	Inhibitor	53.968	1.28e-65	243
Enippred_002205-T1	270	89
Enippred_002206-T1	360	119																MER0646528	M12_non-peptidase_homologues_(Manacus_vitellinus)	M12	Metallo	45.946	1.44e-07	53.1
Enippred_002207-T1	180	59
Enippred_002208-T1	204	67
Enippred_002209-T1	231	76
Enippred_002210-T1	180	59
Enippred_002211-T1	264	87	A0A183ADS1	Na_H_Exchanger_domain-containing_protein_n=1_Tax=Echinostoma_caproni_TaxID=27848_RepID=A0A183ADS1_9TREM	63.3	1.64e-10	66.6	VDP74551.1	unnamed_protein_product_[Echinostoma_caproni]	63.3	2.71e-10	66.6
Enippred_002212-T1	234	77
Enippred_002213-T1	183	60
Enippred_002214-T1	207	68
Enippred_002215-T1	195	64
Enippred_002216-T1	1176	391	A0A094ZWS2	Mitochondrial_sodium/hydrogen_exchanger_9B2_n=1_Tax=Schistosoma_haematobium_TaxID=6185_RepID=A0A094ZWS2_SCHHA	42.3	1.02e-69	246	CAH8437850.1	unnamed_protein_product_[Schistosoma_curassoni]	42.0	1.33e-70	245						MER1119338	S9_non-peptidase_homologues_(Globodera_pallida)	S09	Serine	32.520	1.15e-12	75.1
Enippred_002217-T1	195	64
Enippred_002219-T1	318	105
Enippred_002220-T1	180	59
Enippred_002221-T1	192	63
Enippred_002222-T1	342	113
Enippred_002224-T1	198	65
Enippred_002226-T1	291	96
Enippred_002227-T1	243	80
Enippred_002229-T1	772	257																MER0744659	C86_unassigned_peptidases_(Hydra_vulgaris)	C86	Cysteine	70.755	1.72e-60	202
Enippred_002231-T1	804	267	A0A654GFS4	Spectrin_beta_chain_n=1_Tax=Sparganum_proliferum_TaxID=64606_RepID=A0A654GFS4_9CEST	53.5	5.15e-83	282	CAH8494061.1	unnamed_protein_product_[Schistosoma_mattheei]	52.8	5.66e-83	277						MER0265158	I4_unassigned_peptidase_inhibitors_(Takifugu_rubripes)	I04	Inhibitor	38.393	1.26e-12	72.8
Enippred_002232-T1	189	62
Enippred_002233-T1	477	158
Enippred_002234-T1	210	69
Enippred_002235-T1	816	271
Enippred_002237-T1	1002	333
Enippred_002238-T1	384	127																MER0744659	C86_unassigned_peptidases_(Hydra_vulgaris)	C86	Cysteine	95.283	7.49e-48	164
Enippred_002239-T1	3240	1079																MER0744659	C86_unassigned_peptidases_(Hydra_vulgaris)	C86	Cysteine	94.783	1.65e-64	231
Enippred_002241-T1	1446	481	A0A074ZSY2	Fungal_trans_domain-containing_protein_n=1_Tax=Opisthorchis_viverrini_TaxID=6198_RepID=A0A074ZSY2_9TREM	36.8	8.92e-36	153	XP	009167301.1_hypothetical_protein_T265_04328_[Opisthorchis_viverrini]	36.8	1.47e-35	153
Enippred_002242-T1	324	107
Enippred_002243-T1	684	227	A0A3S5APY2	ADH_N_domain-containing_protein_n=1_Tax=Protopolystoma_xenopodis_TaxID=117903_RepID=A0A3S5APY2_9PLAT	60.8	8.07e-18	89.4	VEL34956.1	unnamed_protein_product_[Protopolystoma_xenopodis]	60.8	1.33e-17	89.4
Enippred_002244-T1	189	62
Enippred_002245-T1	282	93
Enippred_002246-T1	912	303	A0A448XNZ0	Molybdopterin_molybdenumtransferase_n=1_Tax=Protopolystoma_xenopodis_TaxID=117903_RepID=A0A448XNZ0_9PLAT	36.2	1.28e-19	95.9	VEL41343.1	unnamed_protein_product_[Protopolystoma_xenopodis]	36.2	2.11e-19	95.9						MER1097644	T3_non-peptidase_homologues_(Thanatephorus_cucumeris)	T03	Threonine	56.250	1.77e-11	69.7
Enippred_002247-T1	795	264	A0A4Z2DLI2	WD_repeat-containing_protein_n=2_Tax=Schistosoma_japonicum_TaxID=6182_RepID=A0A4Z2DLI2_SCHJA	45.0	5.71e-52	189	CAX83067.1	WD_repeat_protein_8,_partial_[Schistosoma_japonicum]	45.4	2.61e-54	188						MER0762328	I15_unassigned_peptidase_inhibitors_(Cricetulus_griseus)	I15	Inhibitor	42.683	3.85e-11	68.2
Enippred_002249-T1	336	111
Enippred_002250-T1	189	62
Enippred_002251-T1	240	79
Enippred_002252-T1	2460	819
Enippred_002254-T1	1056	351																MER0744659	C86_unassigned_peptidases_(Hydra_vulgaris)	C86	Cysteine	72.300	5.17e-63	212
Enippred_002255-T1	255	84
Enippred_002256-T1	702	233
Enippred_002257-T1	1149	382
Enippred_002260-T1	201	66
Enippred_002261-T1	447	148
Enippred_002262-T1	381	126																MER0744659	C86_unassigned_peptidases_(Hydra_vulgaris)	C86	Cysteine	87.200	4.34e-48	164
Enippred_002263-T1	4011	1336	A0A3S5AGT2	UBA_domain-containing_protein_n=1_Tax=Protopolystoma_xenopodis_TaxID=117903_RepID=A0A3S5AGT2_9PLAT	29.9	4.73e-09	70.1	VEL28858.1	unnamed_protein_product_[Protopolystoma_xenopodis]	29.9	7.79e-09	70.1
Enippred_002264-T1	180	59
Enippred_002265-T1	1032	343																MER0744659	C86_unassigned_peptidases_(Hydra_vulgaris)	C86	Cysteine	71.564	2.12e-57	197
Enippred_002266-T1	291	96																MER0744659	C86_unassigned_peptidases_(Hydra_vulgaris)	C86	Cysteine	66.337	3.19e-15	73.9
Enippred_002267-T1	444	147
Enippred_002268-T1	186	61
Enippred_002269-T1	393	130
Enippred_002270-T1	201	66
Enippred_002271-T1	2646	881	A0A4Z2DI62	Huntingtin_isoform_1_n=1_Tax=Schistosoma_japonicum_TaxID=6182_RepID=A0A4Z2DI62_SCHJA	25.1	6.95e-14	89.4	KAH8854946.1	Huntingtin_[Schistosoma_japonicum]	25.6	1.68e-14	92.0
Enippred_002272-T1	1242	413
Enippred_002273-T1	7503	2500	A0A8T0DGK5	Huntingtin_n=1_Tax=Paragonimus_westermani_TaxID=34504_RepID=A0A8T0DGK5_9TREM	26.8	8.79e-25	127	KAF8566959.1	hypothetical_protein_P879_07692_[Paragonimus_westermani]	26.8	1.45e-24	127
Enippred_002274-T1	663	220	A0A183NUL3	Kunitz/Bovine_pancreatic_trypsin_inhibitor_domain_protein_n=1_Tax=Schistosoma_mattheei_TaxID=31246_RepID=A0A183NUL3_9TREM	30.4	3.86e-19	96.7	CAH8856176.1	unnamed_protein_product_[Trichobilharzia_regenti]	28.7	2.54e-20	100						MER1138791	I2_unassigned_peptidase_inhibitors_(Schistosoma_mattheei)	I02	Inhibitor	29.952	4.99e-19	89.7
Enippred_002276-T1	615	204
Enippred_002277-T1	672	223	A0A3S5AK45	Ig-like_domain-containing_protein_n=1_Tax=Protopolystoma_xenopodis_TaxID=117903_RepID=A0A3S5AK45_9PLAT	47.0	3.59e-28	113	VEL25789.1	unnamed_protein_product_[Protopolystoma_xenopodis]	47.0	5.90e-28	113						MER0781046	I43_unassigned_peptidase_inhibitors_(Branchiostoma_floridae)	I43	Inhibitor	30.172	2.76e-09	61.2
Enippred_002279-T1	192	63
Enippred_002280-T1	270	89
Enippred_002281-T1	711	236	A0A8E0RMW7	Ig-like_domain-containing_protein_n=1_Tax=Fasciolopsis_buski_TaxID=27845_RepID=A0A8E0RMW7_9TREM	29.5	2.28e-22	100	KAA0188183.1	hypothetical_protein_FBUS_11485_[Fasciolopsis_buski]	29.5	3.74e-22	100
Enippred_002282-T1	3462	1153	A0A3S5BHM0	MIF4G_domain-containing_protein_n=1_Tax=Protopolystoma_xenopodis_TaxID=117903_RepID=A0A3S5BHM0_9PLAT	40.5	1.27e-47	185	VEL24567.1	unnamed_protein_product_[Protopolystoma_xenopodis]	40.5	2.09e-47	185						MER0521652	S60_non-peptidase_homologues_(Poecilia_formosa)	S60	Serine	22.308	3.98e-14	83.2
Enippred_002283-T1	537	178																MER0744659	C86_unassigned_peptidases_(Hydra_vulgaris)	C86	Cysteine	84.091	7.05e-68	218
Enippred_002284-T1	1716	571
Enippred_002285-T1	258	85
Enippred_002286-T1	213	70
Enippred_002287-T1	183	60
Enippred_002290-T1	324	107
Enippred_002291-T1	219	72
Enippred_002292-T1	1623	540	UPI001E1E1842	gamma-aminobutyric_acid_type_B_receptor_subunit_1-like_n=1_Tax=Mercenaria_mercenaria_TaxID=6596_RepID=UPI001E1E1842	48.9	5.26e-35	152	XP	045204185.1_gamma-aminobutyric_acid_type_B_receptor_subunit_1-like_[Mercenaria_mercenaria]	48.9	8.66e-35	152						MER0490111	bothrojaracin_(Saccoglossus_kowalevskii)	I63	Inhibitor	39.241	8.99e-27	120
Enippred_002294-T1	2343	780
Enippred_002296-T1	729	242
Enippred_002301-T1	6900	2299	A0A4E0R5M4	Pre-mRNA-processing-splicing_factor_n=1_Tax=Fasciola_hepatica_TaxID=6192_RepID=A0A4E0R5M4_FASHE	94.2	0.0	4497	THD23819.1	Pre-mRNA-processing-splicing_factor_[Fasciola_hepatica]	94.2	0.0	4497	XM_035731439	Schistosoma_haematobium_Pre-mRNA-processing-splicing_factor_8,_variant_2_(PRPF8_1),_partial_mRNA	77.050	0.0	3912	MER0295518	N9_unassigned_peptide_lyases_(Ajellomyces_capsulatus)	N09	Asparagine	73.939	0.0	2341
Enippred_002302-T1	303	100
Enippred_002303-T1	678	225
Enippred_002304-T1	861	286	A0A448X4V7	DnaJ-like_C11_C_domain-containing_protein_(Fragment)_n=1_Tax=Protopolystoma_xenopodis_TaxID=117903_RepID=A0A448X4V7_9PLAT	46.4	9.77e-47	171	VEL28157.1	unnamed_protein_product,_partial_[Protopolystoma_xenopodis]	46.4	1.61e-46	171
Enippred_002305-T1	195	64
Enippred_002306-T1	1599	532	A0A8S9YNA9	T-complex_protein_1_subunit_theta_n=1_Tax=Paragonimus_skrjabini_miyazakii_TaxID=59628_RepID=A0A8S9YNA9_9TREM	67.9	2.03e-261	734	KAF7256244.1	hypothetical_protein_EG68_06648_[Paragonimus_skrjabini_miyazakii]	67.9	3.33e-261	734	LR215990	Hymenolepis_microstoma_genome_assembly,_chromosome:_2	78.667	6.57e-31	150	MER1297416	S9B_unassigned_peptidases_(Talaromyces_cellulolyticus)	S09	Serine	26.614	2.43e-50	191
Enippred_002307-T1	6918	2305	A0A3S5BN78	Protein_kinase_domain-containing_protein_(Fragment)_n=1_Tax=Protopolystoma_xenopodis_TaxID=117903_RepID=A0A3S5BN78_9PLAT	52.2	2.58e-06	63.5	VEL31538.1	unnamed_protein_product,_partial_[Protopolystoma_xenopodis]	52.2	4.24e-06	63.5
Enippred_002308-T1	1065	354	A0A3S5CUR7	Uncharacterized_protein_n=1_Tax=Protopolystoma_xenopodis_TaxID=117903_RepID=A0A3S5CUR7_9PLAT	32.9	3.26e-06	57.8	VEL39103.1	unnamed_protein_product_[Protopolystoma_xenopodis]	32.9	5.37e-06	57.8						MER0682737	Fat_facets_protein_(Bactrocera_dorsalis)	C19	Cysteine	26.370	5.71e-07	57.0
Enippred_002309-T1	1503	500	A0A183A819	Suppressor_of_cytokine_signaling_7_n=1_Tax=Echinostoma_caproni_TaxID=27848_RepID=A0A183A819_9TREM	73.4	3.61e-84	269	VDP68438.1	unnamed_protein_product_[Echinostoma_caproni]	73.4	5.94e-84	269
Enippred_002310-T1	222	73
Enippred_002311-T1	192	63
Enippred_002313-T1	678	225
Enippred_002314-T1	357	119	A0A7J6ZXG5	Nucleolar_protein_16_n=1_Tax=Lamprigera_yunnana_TaxID=370605_RepID=A0A7J6ZXG5_9COLE	35.6	2.73e-08	59.7	KAF5286098.1	hypothetical_protein_FQA39_LY16444_[Lamprigera_yunnana]	35.6	4.50e-08	59.7
Enippred_002315-T1	840	279	A0A448WQW3	NAD(P)-bd_dom_domain-containing_protein_n=1_Tax=Protopolystoma_xenopodis_TaxID=117903_RepID=A0A448WQW3_9PLAT	55.8	9.46e-96	293	VEL17904.1	unnamed_protein_product_[Protopolystoma_xenopodis]	55.8	1.56e-95	293
Enippred_002318-T1	276	91	U6JQW9	NADH_dehydrogenase_[ubiquinone]_1_alpha_subcomplex_subunit_n=1_Tax=Echinococcus_granulosus_TaxID=6210_RepID=U6JQW9_ECHGR	63.6	9.12e-27	111	CDS41504.1	NADH_dehydrogenase_ubiquinone_1_alpha_[Echinococcus_multilocularis]	63.6	1.50e-26	111						MER1230992	M14A_unassigned_peptidases_(Cyprinus_carpio)	M14	Metallo	54.902	2.91e-12	65.1
Enippred_002319-T1	591	196
Enippred_002324-T1	218	71	UPI00217F5412	GTPase_HRas_n=1_Tax=Patella_vulgata_TaxID=6465_RepID=UPI00217F5412	67.6	5.22e-25	101	CAH8848119.1	unnamed_protein_product_[Trichobilharzia_regenti]	71.4	6.07e-25	101						MER0790334	I63_unassigned_peptidase_inhibitors_(Salpingoeca_sp._ATCC_50818)	I63	Inhibitor	50.943	2.65e-08	53.1
Enippred_002325-T1	183	60
Enippred_002326-T1	2310	769	A0A3P7N4P4	PHD_domain-containing_protein_n=1_Tax=Dibothriocephalus_latus_TaxID=60516_RepID=A0A3P7N4P4_DIBLA	51.8	1.17e-16	88.2	VDN37335.1	unnamed_protein_product_[Dibothriocephalus_latus]	51.8	1.92e-16	88.2
Enippred_002327-T1	504	167	A0A3S5B1U7	Rab-GAP_TBC_domain-containing_protein_n=1_Tax=Protopolystoma_xenopodis_TaxID=117903_RepID=A0A3S5B1U7_9PLAT	72.7	1.47e-41	144	VEL10844.1	unnamed_protein_product_[Protopolystoma_xenopodis]	72.7	2.42e-41	144						MER0187287	S1A_unassigned_peptidases_(Taenia_solium)	S01	Serine	51.111	6.58e-26	107
Enippred_002328-T1	2007	668	A0A504Y5Y3	Ubiquitin_carboxyl-terminal_hydrolase_6_(Fragment)_n=1_Tax=Fasciola_gigantica_TaxID=46835_RepID=A0A504Y5Y3_FASGI	62.5	6.86e-14	87.4	TPP56031.1	Ubiquitin_carboxyl-terminal_hydrolase_6,_partial_[Fasciola_gigantica]	62.5	1.13e-13	87.4						MER0187287	S1A_unassigned_peptidases_(Taenia_solium)	S01	Serine	56.897	8.27e-12	73.9
Enippred_002329-T1	3246	1081
Enippred_002331-T1	1569	522
Enippred_002332-T1	1194	397	U6JK24	Erlin-1_n=1_Tax=Echinococcus_granulosus_TaxID=6210_RepID=U6JK24_ECHGR	61.1	4.75e-121	365	XP	024346839.1_Erlin-1_[Echinococcus_granulosus]	61.1	7.82e-121	365	XM_023370180	PREDICTED:_Centruroides_sculpturatus_erlin-2-like_(LOC111626699),_mRNA	78.596	3.71e-42	187	MER0796139	I87_unassigned_peptidase_inhibitors_(Rhipicephalus_pulchellus)	I87	Inhibitor	59.866	2.24e-124	368
Enippred_002333-T1	1128	375
Enippred_002334-T1	747	248	A0A2I8B5V4	Serpin_n=1_Tax=Eudiplozoon_nipponicum_TaxID=116851_RepID=A0A2I8B5V4_EUDNI	46.1	8.88e-26	114	AUT13179.1	serpin_[Eudiplozoon_nipponicum]	46.1	1.46e-25	114						MER1153746	I4_unassigned_peptidase_inhibitors_(Eudiplozoon_nipponicum)	I04	Inhibitor	46.099	3.08e-30	120
Enippred_002335-T1	810	269	A0A2I8B5V4	Serpin_n=1_Tax=Eudiplozoon_nipponicum_TaxID=116851_RepID=A0A2I8B5V4_EUDNI	57.5	2.54e-68	226	AUT13179.1	serpin_[Eudiplozoon_nipponicum]	57.5	4.18e-68	226						MER1153746	I4_unassigned_peptidase_inhibitors_(Eudiplozoon_nipponicum)	I04	Inhibitor	57.212	6.27e-75	238
Enippred_002337-T1	2793	930	A0A3S5FC08	ATG11_domain-containing_protein_n=1_Tax=Protopolystoma_xenopodis_TaxID=117903_RepID=A0A3S5FC08_9PLAT	62.1	3.62e-09	73.2	VEL09515.1	unnamed_protein_product_[Protopolystoma_xenopodis]	62.1	5.95e-09	73.2
Enippred_002339-T1	666	221
Enippred_002341-T1	2091	696
Enippred_002342-T1	503	167	A0A5J4N567	DnaJ_subfamily_C_member_2_(Fragment)_n=1_Tax=Paragonimus_westermani_TaxID=34504_RepID=A0A5J4N567_9TREM	60.6	2.95e-59	192	XP	009168969.1_hypothetical_protein_T265_13824,_partial_[Opisthorchis_viverrini]	65.0	2.44e-59	203						MER1125318	M17_unassigned_peptidases_(Mesocestoides_corti)	M17	Metallo	55.102	1.87e-47	169
Enippred_002344-T1	2331	776																MER0744659	C86_unassigned_peptidases_(Hydra_vulgaris)	C86	Cysteine	78.646	6.44e-80	269
Enippred_002345-T1	258	85
Enippred_002348-T1	351	116	A0A8C3YPL1	Protein_kinase_domain-containing_protein_n=1_Tax=Catagonus_wagneri_TaxID=51154_RepID=A0A8C3YPL1_9CETA	44.7	2.93e-17	83.6	PNJ39876.1	LOW_QUALITY_PROTEIN:_NEK11_isoform_3_[Pongo_abelii]	41.7	4.95e-17	84.0						MER0293822	C2A_unassigned_peptidases_(Crassostrea_gigas)	C02	Cysteine	40.000	3.55e-11	63.5
Enippred_002349-T1	1098	365	A0A074Z3N6	UPF0160_protein_MYG1,_mitochondrial_n=1_Tax=Opisthorchis_viverrini_TaxID=6198_RepID=A0A074Z3N6_9TREM	47.6	6.83e-109	332	XP	009174578.1_hypothetical_protein_T265_15036_[Opisthorchis_viverrini]	47.6	1.12e-108	332
Enippred_002350-T1	678	225	A0A183AKF5	FERM_M_domain-containing_protein_n=1_Tax=Echinostoma_caproni_TaxID=27848_RepID=A0A183AKF5_9TREM	37.1	1.54e-26	118	VDP81106.1	unnamed_protein_product_[Echinostoma_caproni]	37.1	2.53e-26	118
Enippred_002351-T1	789	262	A0A3S5CQS1	Secreted_protein_n=1_Tax=Protopolystoma_xenopodis_TaxID=117903_RepID=A0A3S5CQS1_9PLAT	56.4	4.18e-08	60.1	VEL28682.1	unnamed_protein_product_[Protopolystoma_xenopodis]	56.4	6.88e-08	60.1
Enippred_002352-T1	306	101
Enippred_002353-T1	219	72
Enippred_002356-T1	615	204	A0A448XMB8	Uncharacterized_protein_n=1_Tax=Protopolystoma_xenopodis_TaxID=117903_RepID=A0A448XMB8_9PLAT	52.9	1.17e-38	141	VEL40137.1	unnamed_protein_product_[Protopolystoma_xenopodis]	52.9	1.93e-38	141
Enippred_002357-T1	216	71
Enippred_002359-T1	867	289																MER0778512	I43_unassigned_peptidase_inhibitors_(Cricetulus_griseus)	I43	Inhibitor	28.485	1.14e-07	57.8
Enippred_002361-T1	366	121	A0A433TEW5	Ig-like_domain-containing_protein_n=1_Tax=Elysia_chlorotica_TaxID=188477_RepID=A0A433TEW5_ELYCH	35.9	1.13e-08	62.8	RUS80107.1	hypothetical_protein_EGW08_012106_[Elysia_chlorotica]	35.9	1.85e-08	62.8						MER0593496	I1_unassigned_peptidase_inhibitors_(Callorhinchus_milii)	I01	Inhibitor	30.189	2.54e-06	49.7
Enippred_002362-T1	180	59
Enippred_002363-T1	249	82																MER0744659	C86_unassigned_peptidases_(Hydra_vulgaris)	C86	Cysteine	75.949	4.31e-19	84.3
Enippred_002364-T1	204	67
Enippred_002365-T1	291	96
Enippred_002366-T1	744	247	A0A3S5C3H3	Vacuolar_protein_sorting-associated_protein_33A_n=1_Tax=Protopolystoma_xenopodis_TaxID=117903_RepID=A0A3S5C3H3_9PLAT	49.4	7.96e-70	227	VEL32803.1	unnamed_protein_product_[Protopolystoma_xenopodis]	49.4	1.31e-69	227						MER1118065	S33_unassigned_peptidases_(Enterobius_vermicularis)	S33	Serine	26.829	2.41e-15	80.1
Enippred_002367-T1	1587	528	A0A8S9YAW2	Vacuolar_protein_sorting-associated_protein_33A_n=1_Tax=Paragonimus_skrjabini_miyazakii_TaxID=59628_RepID=A0A8S9YAW2_9TREM	39.6	1.09e-72	255	KAF7232193.1	hypothetical_protein_EG68_10644_[Paragonimus_skrjabini_miyazakii]	39.6	1.79e-72	255						MER1145287	S33_unassigned_peptidases_(Syphacia_muris)	S33	Serine	23.810	5.21e-06	54.7
Enippred_002368-T1	4458	1485	A0A3S5C6P3	BRCT_domain-containing_protein_n=1_Tax=Protopolystoma_xenopodis_TaxID=117903_RepID=A0A3S5C6P3_9PLAT	46.7	4.44e-47	179	VEL38950.1	unnamed_protein_product_[Protopolystoma_xenopodis]	46.7	7.30e-47	179						MER0100728	C30_unassigned_peptidases_()	C30	Cysteine	35.000	6.18e-29	132
Enippred_002373-T1	1221	406
Enippred_002377-T1	237	78	A0A448WRP2	Protein_FAM78A_n=1_Tax=Protopolystoma_xenopodis_TaxID=117903_RepID=A0A448WRP2_9PLAT	44.8	1.06e-11	68.9	VEL18546.1	unnamed_protein_product_[Protopolystoma_xenopodis]	44.8	1.74e-11	68.9
Enippred_002378-T1	690	229	A0A4Z2DB38	Vesicle_transport_protein_n=1_Tax=Schistosoma_japonicum_TaxID=6182_RepID=A0A4Z2DB38_SCHJA	34.8	3.59e-16	85.1	TNN13721.1	Protein_transport_protein_[Schistosoma_japonicum]	34.8	5.91e-16	85.1
Enippred_002379-T1	183	60
Enippred_002380-T1	972	323	A0A183K6Z2	TOG_domain-containing_protein_n=1_Tax=Schistosoma_curassoni_TaxID=6186_RepID=A0A183K6Z2_9TREM	62.2	1.10e-49	184	VDP41468.1	unnamed_protein_product_[Schistosoma_curassoni]	62.2	1.81e-49	184						MER0744659	C86_unassigned_peptidases_(Hydra_vulgaris)	C86	Cysteine	74.038	3.55e-35	137
Enippred_002381-T1	366	121
Enippred_002382-T1	996	331	A0A3S5FBN6	MOR2-PAG1_N_domain-containing_protein_n=1_Tax=Protopolystoma_xenopodis_TaxID=117903_RepID=A0A3S5FBN6_9PLAT	66.2	1.40e-50	176	VEL07337.1	unnamed_protein_product_[Protopolystoma_xenopodis]	66.2	2.30e-50	176
Enippred_002383-T1	243	80	A0A5J4P4U8	CLIP-associating_protein_1/2_n=1_Tax=Paragonimus_westermani_TaxID=34504_RepID=A0A5J4P4U8_9TREM	71.1	3.00e-25	108	KAA3682363.1	CLIP-associating_protein_1/2_[Paragonimus_westermani]	71.1	4.93e-25	108
Enippred_002384-T1	228	75	A0A183ARL6	CLASP_N_domain-containing_protein_n=1_Tax=Echinostoma_caproni_TaxID=27848_RepID=A0A183ARL6_9TREM	50.0	2.49e-07	57.0	VDP85649.1	unnamed_protein_product_[Echinostoma_caproni]	50.0	4.09e-07	57.0
Enippred_002385-T1	207	68
Enippred_002386-T1	336	111
Enippred_002387-T1	288	95
Enippred_002389-T1	2226	741	A0A4W6FUE4	Thioredoxin_domain-containing_protein_12_n=1_Tax=Lates_calcarifer_TaxID=8187_RepID=A0A4W6FUE4_LATCA	27.2	1.92e-12	77.0	XP	035276088.1_thioredoxin_domain-containing_protein_12_[Anguilla_anguilla]	28.4	1.71e-11	75.5
Enippred_002390-T1	303	100
Enippred_002393-T1	633	210																MER0744659	C86_unassigned_peptidases_(Hydra_vulgaris)	C86	Cysteine	82.941	7.06e-67	217
Enippred_002394-T1	1761	586	A0A183AMB8	Alpha-type_protein_kinase_domain-containing_protein_n=1_Tax=Echinostoma_caproni_TaxID=27848_RepID=A0A183AMB8_9TREM	41.5	4.65e-91	309	VDP82764.1	unnamed_protein_product_[Echinostoma_caproni]	41.5	7.66e-91	309
Enippred_002404-T1	381	126	A0A3P8ITB2	HGTP_anticodon_domain-containing_protein_n=1_Tax=Trichobilharzia_regenti_TaxID=157069_RepID=A0A3P8ITB2_TRIRE	50.0	1.62e-16	80.9	VDQ07401.1	unnamed_protein_product_[Trichobilharzia_regenti]	50.0	2.66e-16	80.9
Enippred_002406-T1	210	69
Enippred_002407-T1	570	189																MER0744659	C86_unassigned_peptidases_(Hydra_vulgaris)	C86	Cysteine	84.831	2.55e-70	225
Enippred_002408-T1	225	74
Enippred_002409-T1	255	84
Enippred_002411-T1	153	51
Enippred_002412-T1	204	67
Enippred_002414-T1	3645	1214	A0A3S5AUP5	G_PROTEIN_RECEP_F1_2_domain-containing_protein_n=1_Tax=Protopolystoma_xenopodis_TaxID=117903_RepID=A0A3S5AUP5_9PLAT	32.7	8.98e-75	277	VEL32499.1	unnamed_protein_product_[Protopolystoma_xenopodis]	32.7	1.48e-74	277	XM_034259360	PREDICTED:_Drosophila_albomicans_dopamine_receptor_2_(LOC117575230),_mRNA	83.146	5.61e-10	82.4	MER0568818	M14D_non-peptidase_homologues_(Myotis_brandtii)	M14	Metallo	31.923	2.29e-29	130
Enippred_002415-T1	216	71
Enippred_002417-T1	1920	639	U6IXJ5	Interleukin_enhancer-binding_factor_2_n=1_Tax=Echinococcus_granulosus_TaxID=6210_RepID=U6IXJ5_ECHGR	25.9	2.22e-19	102	XP	024348427.1_Interleukin_enhancer-binding_factor_2_[Echinococcus_granulosus]	25.9	3.66e-19	102
Enippred_002418-T1	180	59
Enippred_002427-T1	1233	410	A0A504YMP6	poly(A)-specific_ribonuclease_n=1_Tax=Fasciola_gigantica_TaxID=46835_RepID=A0A504YMP6_FASGI	62.2	1.20e-166	483	TPP62623.1	CCR4-NOT_transcription_complex_subunit_7_[Fasciola_gigantica]	62.2	1.97e-166	483						MER0963758	M50B_unassigned_peptidases_(Acanthocheilonema_viteae)	M50	Metallo	39.773	2.01e-51	187
Enippred_002428-T1	2004	667	C1LGI0	Ataxin-2_n=3_Tax=Schistosoma_japonicum_TaxID=6182_RepID=C1LGI0_SCHJA	31.9	5.07e-20	107	CAH8493152.1	unnamed_protein_product_[Heterobilharzia_americana]	31.9	5.41e-22	114
Enippred_002429-T1	1215	404
Enippred_002430-T1	2334	777											XM_008553492	PREDICTED:_Microplitis_demolitor_heterogeneous_nuclear_ribonucleoprotein_L_(LOC103574124),_transcript_variant_X4,_mRNA	92.000	7.73e-07	71.3
Enippred_002433-T1	4536	1511	A0A3S4ZUR8	VASt_domain-containing_protein_(Fragment)_n=1_Tax=Protopolystoma_xenopodis_TaxID=117903_RepID=A0A3S4ZUR8_9PLAT	38.6	5.04e-45	179	VEL12501.1	unnamed_protein_product,_partial_[Protopolystoma_xenopodis]	38.6	8.29e-45	179
Enippred_002434-T1	1698	565	A0A3S4ZUR8	VASt_domain-containing_protein_(Fragment)_n=1_Tax=Protopolystoma_xenopodis_TaxID=117903_RepID=A0A3S4ZUR8_9PLAT	31.6	5.80e-25	118	VEL12501.1	unnamed_protein_product,_partial_[Protopolystoma_xenopodis]	31.6	9.55e-25	118
Enippred_002435-T1	1725	574	A0A3S4ZUR8	VASt_domain-containing_protein_(Fragment)_n=1_Tax=Protopolystoma_xenopodis_TaxID=117903_RepID=A0A3S4ZUR8_9PLAT	32.3	2.97e-21	107	VEL12501.1	unnamed_protein_product,_partial_[Protopolystoma_xenopodis]	32.3	4.88e-21	107
Enippred_002436-T1	237	78
Enippred_002438-T1	5994	1997	A0A5K4F036	MMS19_nucleotide_excision_repair_protein_n=1_Tax=Schistosoma_mansoni_TaxID=6183_RepID=A0A5K4F036_SCHMA	30.4	2.63e-24	124	CAH8497118.1	unnamed_protein_product_[Schistosoma_intercalatum]	30.4	1.27e-23	123						MER0429146	C2A_unassigned_peptidases_(Clonorchis_sinensis)	C02	Cysteine	28.571	3.89e-26	123
Enippred_002439-T1	276	91
Enippred_002440-T1	2283	760																MER0744659	C86_unassigned_peptidases_(Hydra_vulgaris)	C86	Cysteine	38.554	3.85e-80	269
Enippred_002441-T1	1155	384
Enippred_002442-T1	225	74
Enippred_002443-T1	2253	750
Enippred_002445-T1	222	73
Enippred_002446-T1	189	62
Enippred_002447-T1	2700	899
Enippred_002448-T1	195	64
Enippred_002449-T1	207	68
Enippred_002453-T1	204	67
Enippred_002454-T1	213	70
Enippred_002455-T1	186	61
Enippred_002457-T1	285	94
Enippred_002463-T1	540	179
Enippred_002464-T1	1296	431
Enippred_002465-T1	381	126
Enippred_002466-T1	261	86
Enippred_002467-T1	381	126																MER0744659	C86_unassigned_peptidases_(Hydra_vulgaris)	C86	Cysteine	76.623	8.88e-24	99.4
Enippred_002468-T1	222	73
Enippred_002469-T1	222	73
Enippred_002472-T1	225	74
Enippred_002475-T1	261	86	A0A8T0BES2	EF-hand_domain-containing_protein_n=1_Tax=Silurus_meridionalis_TaxID=175797_RepID=A0A8T0BES2_SILME	48.4	4.24e-13	73.9	KAI5610894.1	ankyrin_repeat_and_EF-hand_domain-containing_protein_1_[Silurus_asotus]	48.4	3.73e-13	74.7
Enippred_002476-T1	234	77
Enippred_002479-T1	1407	468
Enippred_002480-T1	648	215
Enippred_002483-T1	426	141	UPI002095DFF9	ornithine_aminotransferase,_mitochondrial-like_n=1_Tax=Ostrea_edulis_TaxID=37623_RepID=UPI002095DFF9	71.6	2.18e-59	199	XP	048746938.1_ornithine_aminotransferase,_mitochondrial-like_[Ostrea_edulis]	71.6	3.59e-59	199						MER0473720	M20A_unassigned_peptidases_(Ktedonobacter_racemifer)	M20	Metallo	40.336	4.92e-13	69.7
Enippred_002484-T1	456	151	UPI0009E5FAAB	ornithine_aminotransferase,_mitochondrial-like_n=1_Tax=Orbicella_faveolata_TaxID=48498_RepID=UPI0009E5FAAB	76.9	3.02e-69	225	XP	020606856.1_ornithine_aminotransferase,_mitochondrial-like_[Orbicella_faveolata]	76.9	4.96e-69	225	CP045192	Tenacibaculum_mesophilum_strain_DSM_13764_chromosome,_complete_genome	79.286	3.02e-14	93.5	MER0473720	M20A_unassigned_peptidases_(Ktedonobacter_racemifer)	M20	Metallo	34.328	9.16e-17	80.9
Enippred_002485-T1	248	81	A0A1V5W946	ornithine_aminotransferase_n=1_Tax=Bacteroidetes_bacterium_ADurb.Bin217_TaxID=1852809_RepID=A0A1V5W946_9BACT	82.7	4.32e-37	138	MCF6185168.1	aminotransferase_class_III-fold_pyridoxal_phosphate-dependent_enzyme_[Bacteroidales_bacterium]	80.0	3.84e-37	132	XM_029306564	PREDICTED:_Nylanderia_fulva_ornithine_aminotransferase,_mitochondrial_(LOC114933962),_transcript_variant_X4,_mRNA	76.037	5.47e-19	108	MER0473720	M20A_unassigned_peptidases_(Ktedonobacter_racemifer)	M20	Metallo	34.667	4.83e-07	50.1
Enippred_002487-T1	1422	473	A0A5J4NJX5	DNA_repair_and_recombination_protein_RAD54B_n=1_Tax=Paragonimus_westermani_TaxID=34504_RepID=A0A5J4NJX5_9TREM	48.2	9.21e-69	235	KAA3675855.1	DNA_repair_and_recombination_protein_RAD54B_[Paragonimus_westermani]	48.2	1.52e-68	235						MER1096274	T2_unassigned_peptidases_(Botryobasidium_botryosum)	T02	Threonine	33.224	1.00e-37	152
Enippred_002488-T1	624	207																MER0744659	C86_unassigned_peptidases_(Hydra_vulgaris)	C86	Cysteine	75.500	1.02e-70	226
Enippred_002489-T1	276	91
Enippred_002490-T1	1890	629	A0A5K3ENL7	Helicase_C-terminal_domain-containing_protein_n=1_Tax=Mesocestoides_corti_TaxID=53468_RepID=A0A5K3ENL7_MESCO	28.9	2.20e-08	70.1	VDD80220.1	unnamed_protein_product_[Mesocestoides_corti]	35.0	2.89e-06	63.9						MER0744659	C86_unassigned_peptidases_(Hydra_vulgaris)	C86	Cysteine	84.158	9.60e-43	165
Enippred_002491-T1	213	70
Enippred_002492-T1	1131	376
Enippred_002493-T1	1011	336
Enippred_002494-T1	546	181
Enippred_002496-T1	180	59
Enippred_002497-T1	1902	633	A0A8T0D4K4	Tubulin--tyrosine_ligase-like_protein_12_n=1_Tax=Paragonimus_westermani_TaxID=34504_RepID=A0A8T0D4K4_9TREM	40.9	9.63e-152	464	KAF8562512.1	hypothetical_protein_P879_07970_[Paragonimus_westermani]	40.9	1.58e-151	464						MER0773221	M16B_non-peptidase_homologues_(Monopterus_albus)	M16	Metallo	31.132	2.41e-07	59.7
Enippred_002498-T1	1244	413	A0A7T8GQ42	Fbox/WD_repeatcontaining_protein_1Alike_n=1_Tax=Caligus_rogercresseyi_TaxID=217165_RepID=A0A7T8GQ42_CALRO	38.5	6.43e-34	142	QQP35854.1	Fbox/WD_repeatcontaining_protein_1Alike_[Caligus_rogercresseyi]	38.5	1.06e-33	142						MER0965673	S1B_unassigned_peptidases_(Pleurocapsa_minor)	S01	Serine	36.735	7.61e-12	72.4
Enippred_002499-T1	585	194	UPI00103BE72A	beta-TrCP-like_n=1_Tax=Ostrinia_furnacalis_TaxID=93504_RepID=UPI00103BE72A	61.5	4.15e-13	72.4	CAF4540046.1	unnamed_protein_product,_partial_[Rotaria_magnacalcarata]	64.0	4.41e-14	74.7
Enippred_002500-T1	216	71
Enippred_002501-T1	219	72
Enippred_002502-T1	5406	1801	A0A2G8KK25	Beta-transducin_repeat_containing_protein-3_n=1_Tax=Stichopus_japonicus_TaxID=307972_RepID=A0A2G8KK25_STIJA	78.6	7.31e-10	70.1	PIK48353.1	beta-transducin_repeat_containing_protein-3_[Apostichopus_japonicus]	78.6	1.20e-09	70.1						MER0964050	S1B_unassigned_peptidases_(Xenococcus_sp._PCC_7305)	S01	Serine	35.676	7.49e-19	99.0
Enippred_002503-T1	696	231	A0A075A1P0	Phospholipid_scramblase_n=1_Tax=Opisthorchis_viverrini_TaxID=6198_RepID=A0A075A1P0_9TREM	49.1	8.65e-62	203	XP	009162909.1_hypothetical_protein_T265_00773_[Opisthorchis_viverrini]	49.1	1.42e-61	203
Enippred_002505-T1	270	89	A0A183MRV7	Uncharacterized_protein_n=1_Tax=Schistosoma_margrebowiei_TaxID=48269_RepID=A0A183MRV7_9TREM	64.6	7.13e-32	118	VDP29158.1	unnamed_protein_product_[Schistosoma_margrebowiei]	64.6	1.17e-31	118
Enippred_002506-T1	3711	1236	A0A8T1LXK5	Ryanodine_receptor_n=7_Tax=root_TaxID=1_RepID=A0A8T1LXK5_CLOSI	54.7	0.0	1274	KAG5441693.1	Ryanodine_receptor_[Clonorchis_sinensis]	54.7	0.0	1274	XM_038059595	PREDICTED:_Hermetia_illucens_ryanodine_receptor_(LOC119654291),_transcript_variant_X15,_mRNA	74.530	2.44e-68	276
Enippred_002507-T1	489	162	A0A448X9H2	RNA_polymerase_sigma_factor_n=1_Tax=Protopolystoma_xenopodis_TaxID=117903_RepID=A0A448X9H2_9PLAT	86.5	3.92e-11	66.6	VEL31404.1	unnamed_protein_product_[Protopolystoma_xenopodis]	86.5	6.45e-11	66.6
Enippred_002508-T1	393	130	A0A448X2E8	CRAL-TRIO_domain-containing_protein_n=1_Tax=Protopolystoma_xenopodis_TaxID=117903_RepID=A0A448X2E8_9PLAT	76.9	5.74e-60	193	VEL26103.1	unnamed_protein_product_[Protopolystoma_xenopodis]	76.9	9.44e-60	193
Enippred_002509-T1	999	332	A0A448XCF2	Ras-GAP_domain-containing_protein_n=1_Tax=Protopolystoma_xenopodis_TaxID=117903_RepID=A0A448XCF2_9PLAT	76.2	1.32e-72	241	VEL33491.1	unnamed_protein_product_[Protopolystoma_xenopodis]	76.2	2.18e-72	241
Enippred_002510-T1	672	223	A0A183R3A7	RyR_domain-containing_protein_n=1_Tax=Schistosoma_rodhaini_TaxID=6188_RepID=A0A183R3A7_9TREM	63.2	4.63e-72	241	KAA0193600.1	Ryanodine_receptor_44F_[Fasciolopsis_buski]	62.6	1.30e-70	245
Enippred_002511-T1	969	322	A0A8S9Z2A3	Ryanodine_receptor_44F_n=1_Tax=Paragonimus_skrjabini_miyazakii_TaxID=59628_RepID=A0A8S9Z2A3_9TREM	55.7	3.69e-77	268	CAH8435951.1	unnamed_protein_product_[Heterobilharzia_americana]	51.1	9.39e-78	268
Enippred_002512-T1	279	92	A0A448X5Y2	Secreted_protein_n=1_Tax=Protopolystoma_xenopodis_TaxID=117903_RepID=A0A448X5Y2_9PLAT	71.2	1.80e-30	116	VEL28865.1	unnamed_protein_product_[Protopolystoma_xenopodis]	71.2	2.96e-30	116
Enippred_002513-T1	615	204	A0A1S8WJN4	RyR_domain_protein_n=1_Tax=Opisthorchis_viverrini_TaxID=6198_RepID=A0A1S8WJN4_9TREM	62.3	8.53e-47	169	OON14645.1	ryR_domain_protein_[Opisthorchis_viverrini]	62.3	1.40e-46	169
Enippred_002514-T1	722	239	A0A3S5ALD7	Uncharacterized_protein_n=1_Tax=Protopolystoma_xenopodis_TaxID=117903_RepID=A0A3S5ALD7_9PLAT	58.6	5.10e-46	160	VEL32339.1	unnamed_protein_product_[Protopolystoma_xenopodis]	58.6	8.39e-46	160
Enippred_002515-T1	201	67	A0A1S3JWY2	uncharacterized_protein_LOC106176900_n=1_Tax=Lingula_unguis_TaxID=7574_RepID=A0A1S3JWY2_LINUN	56.9	3.87e-16	81.6	XP	013414940.1_uncharacterized_protein_LOC106176900_[Lingula_anatina]	56.9	6.38e-16	81.6
Enippred_002516-T1	336	111
Enippred_002517-T1	348	115
Enippred_002520-T1	294	97	A0A8J1U6V8	Ofus.G11359_protein_n=1_Tax=Owenia_fusiformis_TaxID=6347_RepID=A0A8J1U6V8_OWEFU	46.1	2.79e-21	97.8	CAH1774243.1	unnamed_protein_product_[Owenia_fusiformis]	46.1	4.64e-21	97.8
Enippred_002521-T1	204	67
Enippred_002522-T1	1086	361	A0A2T7PTS4	Roc_domain-containing_protein_n=1_Tax=Pomacea_canaliculata_TaxID=400727_RepID=A0A2T7PTS4_POMCA	51.9	7.81e-103	343	PVD36826.1	hypothetical_protein_C0Q70_03816_[Pomacea_canaliculata]	51.9	1.29e-102	343						MER0138440	C14A_unassigned_peptidases_(Branchiostoma_floridae)	C14	Cysteine	29.885	6.65e-13	75.5
Enippred_002523-T1	429	142	A0A1I8FWE5	Roc_domain-containing_protein_n=1_Tax=Macrostomum_lignano_TaxID=282301_RepID=A0A1I8FWE5_9PLAT	37.0	1.60e-09	66.2	XP	013415785.1_uncharacterized_protein_LOC106177527_isoform_X2_[Lingula_anatina]	36.7	3.84e-07	60.1
Enippred_002524-T1	207	68
Enippred_002525-T1	876	291																MER0429285	C14A_non-peptidase_homologues_(Saccoglossus_kowalevskii)	C14	Cysteine	38.806	1.38e-06	54.7
Enippred_002526-T1	321	106
Enippred_002527-T1	792	263																MER0744659	C86_unassigned_peptidases_(Hydra_vulgaris)	C86	Cysteine	78.173	1.52e-72	234
Enippred_002528-T1	513	170
Enippred_002529-T1	243	80
Enippred_002530-T1	219	72
Enippred_002531-T1	2139	712	A0A3S5CNF4	Peptidase_A1_domain-containing_protein_n=1_Tax=Protopolystoma_xenopodis_TaxID=117903_RepID=A0A3S5CNF4_9PLAT	36.7	5.38e-08	62.0	VEL35250.1	unnamed_protein_product_[Protopolystoma_xenopodis]	36.7	8.85e-08	62.0
Enippred_002532-T1	1305	434
Enippred_002533-T1	201	66
Enippred_002534-T1	186	61
Enippred_002535-T1	1707	568
Enippred_002536-T1	335	110
Enippred_002540-T1	709	235	A0A8E0RS59	Lysine_specific_demethylase_6a_n=1_Tax=Fasciolopsis_buski_TaxID=27845_RepID=A0A8E0RS59_9TREM	48.0	8.52e-55	199	CAH8827015.1	unnamed_protein_product_[Trichobilharzia_regenti]	46.5	1.08e-56	194
Enippred_002541-T1	960	319	A0A183QU22	TPR_REGION_domain-containing_protein_n=1_Tax=Schistosoma_rodhaini_TaxID=6188_RepID=A0A183QU22_9TREM	52.3	8.83e-69	228	CAH8455532.1	unnamed_protein_product_[Schistosoma_haematobium]	49.2	1.39e-35	148						MER0217765	S1B_non-peptidase_homologues_(Nitrosospira_multiformis)	S01	Serine	27.536	2.86e-08	59.7
Enippred_002542-T1	450	149
Enippred_002543-T1	1068	355
Enippred_002545-T1	1371	456	A0A3S5BQE5	Uncharacterized_protein_n=1_Tax=Protopolystoma_xenopodis_TaxID=117903_RepID=A0A3S5BQE5_9PLAT	33.1	1.79e-18	99.8	VEL34546.1	unnamed_protein_product_[Protopolystoma_xenopodis]	33.1	2.95e-18	99.8
Enippred_002546-T1	921	306	A0A3P8DHH6	JmjC_domain-containing_protein_n=1_Tax=Schistosoma_margrebowiei_TaxID=48269_RepID=A0A3P8DHH6_9TREM	63.6	2.19e-76	251	VDP31364.1	unnamed_protein_product_[Schistosoma_margrebowiei]	63.6	3.60e-76	251
Enippred_002547-T1	510	169	A0A448WQI1	JmjC_domain-containing_protein_n=1_Tax=Protopolystoma_xenopodis_TaxID=117903_RepID=A0A448WQI1_9PLAT	83.7	1.17e-24	103	VEL17607.1	unnamed_protein_product_[Protopolystoma_xenopodis]	83.7	1.93e-24	103	XM_019898026	PREDICTED:_Dendroctonus_ponderosae_lysine-specific_demethylase_6A_(LOC109532897),_transcript_variant_X2,_mRNA	82.883	2.63e-15	97.1
Enippred_002548-T1	708	235	A0A8J4WEW8	Lysine-specific_demethylase_6B_n=1_Tax=Paragonimus_heterotremus_TaxID=100268_RepID=A0A8J4WEW8_9TREM	71.3	2.79e-119	354	KAF5397611.1	Lysine-specific_demethylase_6B,_partial_[Paragonimus_heterotremus]	71.3	4.59e-119	354	XM_011674629	PREDICTED:_Strongylocentrotus_purpuratus_histone_demethylase_UTY_(LOC587845),_transcript_variant_X3,_mRNA	74.903	3.70e-20	113
Enippred_002549-T1	1524	507
Enippred_002550-T1	198	65
Enippred_002551-T1	468	155	A0A654HMF5	Uncharacterized_protein_n=1_Tax=Sparganum_proliferum_TaxID=64606_RepID=A0A654HMF5_9CEST	34.2	8.40e-17	84.3	VZI32734.1	unnamed_protein_product_[Sparganum_proliferum]	34.2	1.38e-16	84.3
Enippred_002552-T1	1935	644	G8JF14	Glucose-regulated_protein_78_n=1_Tax=Dugesia_japonica_TaxID=6161_RepID=G8JF14_DUGJA	82.5	0.0	1013	AET10307.2	glucose-regulated_protein_78_[Dugesia_japonica]	82.5	0.0	1013	HG995170	Lycaena_phlaeas_genome_assembly,_chromosome:_7	74.227	0.0	654	MER1264638	S1A_unassigned_peptidases_(Cyprinus_carpio)	S01	Serine	61.371	0.0	752
Enippred_002553-T1	153	51
Enippred_002554-T1	471	156																MER0744659	C86_unassigned_peptidases_(Hydra_vulgaris)	C86	Cysteine	95.270	4.76e-69	220
Enippred_002555-T1	1869	622
Enippred_002556-T1	453	150	A0A3S5A7A6	Uncharacterized_protein_n=1_Tax=Protopolystoma_xenopodis_TaxID=117903_RepID=A0A3S5A7A6_9PLAT	68.9	1.93e-25	110	VEL21871.1	unnamed_protein_product_[Protopolystoma_xenopodis]	68.9	3.17e-25	110
Enippred_002557-T1	1416	471																MER0744659	C86_unassigned_peptidases_(Hydra_vulgaris)	C86	Cysteine	77.778	4.41e-23	106
Enippred_002558-T1	996	331
Enippred_002559-T1	189	62
Enippred_002562-T1	198	65
Enippred_002563-T1	807	268
Enippred_002564-T1	882	293																MER0744659	C86_unassigned_peptidases_(Hydra_vulgaris)	C86	Cysteine	75.500	2.38e-62	208
Enippred_002568-T1	300	99
Enippred_002569-T1	858	285	A0A2G8K667	Coiled-coil_domain-containing_protein_39_n=1_Tax=Stichopus_japonicus_TaxID=307972_RepID=A0A2G8K667_STIJA	37.0	2.28e-46	174	PIK43504.1	putative_coiled-coil_domain-containing_protein_[Apostichopus_japonicus]	37.0	3.76e-46	174						MER0409508	C89_unassigned_peptidases_(Symbiodinium_minutum)	C89	Cysteine	29.688	1.45e-22	102
Enippred_002570-T1	1677	559
Enippred_002571-T1	1128	375	W6V0S2	NAD-dependent_deacetylase_sirtuin-6_n=1_Tax=Echinococcus_granulosus_TaxID=6210_RepID=W6V0S2_ECHGR	39.7	9.95e-11	74.7	XP	024355683.1_NAD-dependent_deacetylase_sirtuin-6_[Echinococcus_granulosus]	39.7	1.64e-10	74.7
Enippred_002572-T1	660	219	A0A448WAQ7	Deacetylase_sirtuin-type_domain-containing_protein_n=1_Tax=Protopolystoma_xenopodis_TaxID=117903_RepID=A0A448WAQ7_9PLAT	64.2	8.53e-91	278	VEL07177.1	unnamed_protein_product_[Protopolystoma_xenopodis]	64.2	1.40e-90	278						MER0709623	C19_non-peptidase_homologues_(Strigamia_maritima)	C19	Cysteine	26.866	3.27e-06	52.4
Enippred_002573-T1	228	75
Enippred_002574-T1	1638	545
Enippred_002575-T1	717	238	A0A183RXD9	Krueppel-like_factor_15_n=1_Tax=Schistosoma_rodhaini_TaxID=6188_RepID=A0A183RXD9_9TREM	35.9	4.23e-17	88.6	CAI2727664.1	unnamed_protein_product_[Schistosoma_spindale]	35.9	5.07e-17	92.0
Enippred_002576-T1	270	89
Enippred_002577-T1	330	109
Enippred_002578-T1	2685	895	A0A8J4WID8	Strawberry_notch_n=1_Tax=Paragonimus_heterotremus_TaxID=100268_RepID=A0A8J4WID8_9TREM	68.7	0.0	1054	KAF6777050.1	hypothetical_protein_AHF37_03606_[Paragonimus_kellicotti]	68.5	0.0	1054	XM_020429694	PREDICTED:_Pseudomyrmex_gracilis_protein_strawberry_notch_(LOC109855438),_transcript_variant_X6,_mRNA	75.726	8.49e-42	187
Enippred_002579-T1	210	69
Enippred_002580-T1	879	292	A0A4E0RGQ2	Intraflagellar_transport_protein_88_n=1_Tax=Fasciola_hepatica_TaxID=6192_RepID=A0A4E0RGQ2_FASHE	69.5	7.85e-104	332	CAH8553955.1	unnamed_protein_product_[Heterobilharzia_americana]	63.3	1.00e-105	320
Enippred_002583-T1	393	130	A0A4Z2DVT3	Nocturnin_n=1_Tax=Schistosoma_japonicum_TaxID=6182_RepID=A0A4Z2DVT3_SCHJA	40.7	1.48e-10	67.4	KAH8852389.1	Nocturnin_[Schistosoma_japonicum]	40.7	3.32e-11	67.4
Enippred_002586-T1	1452	483	A0A4Z2D9I5	mRNA_(guanine-N(7))-methyltransferase_n=1_Tax=Schistosoma_japonicum_TaxID=6182_RepID=A0A4Z2D9I5_SCHJA	39.1	1.43e-23	111	KAH8868573.1	mRNA_cap_guanine-N7_methyltransferase_[Schistosoma_japonicum]	39.1	2.36e-23	111
Enippred_002587-T1	1020	339	Q5DHV4	Nocturnin_n=1_Tax=Schistosoma_japonicum_TaxID=6182_RepID=Q5DHV4_SCHJA	31.2	3.62e-42	159	KAH8852388.1	Nocturnin_[Schistosoma_japonicum]	31.5	7.82e-43	162
Enippred_002588-T1	261	86
Enippred_002589-T1	237	78
Enippred_002591-T1	512	170
Enippred_002592-T1	228	75
Enippred_002594-T1	219	72
Enippred_002595-T1	405	134
Enippred_002597-T1	243	80
Enippred_002599-T1	213	70
Enippred_002600-T1	363	120
Enippred_002602-T1	306	102	A0A448XAE8	Arrestin_N_domain-containing_protein_n=1_Tax=Protopolystoma_xenopodis_TaxID=117903_RepID=A0A448XAE8_9PLAT	63.1	6.68e-38	133	VEL32049.1	unnamed_protein_product_[Protopolystoma_xenopodis]	63.1	1.10e-37	133						MER0191667	S8B_unassigned_peptidases_(Tribolium_castaneum)	S08	Serine	36.145	1.18e-09	58.5
Enippred_002603-T1	183	60
Enippred_002604-T1	6438	2145																MER0744659	C86_unassigned_peptidases_(Hydra_vulgaris)	C86	Cysteine	64.433	1.87e-92	314
Enippred_002605-T1	2361	786
Enippred_002606-T1	327	108	A0A183AUI2	60S_ribosomal_protein_L35_n=1_Tax=Echinostoma_caproni_TaxID=27848_RepID=A0A183AUI2_9TREM	61.3	3.28e-37	132	CAH8564834.1	unnamed_protein_product_[Dicrocoelium_dendriticum]	65.3	1.33e-37	133
Enippred_002608-T1	1068	355
Enippred_002609-T1	351	116	A0A504YDP7	60S_ribosomal_protein_L35_n=1_Tax=Fasciola_gigantica_TaxID=46835_RepID=A0A504YDP7_FASGI	70.8	2.51e-29	112	TPP56170.1	Ribosomal_protein_L35_[Fasciola_gigantica]	70.8	4.13e-29	112
Enippred_002611-T1	558	185	A0A0R3SSQ9	Protein_phosphatase_inhibitor_2_n=1_Tax=Hymenolepis_diminuta_TaxID=6216_RepID=A0A0R3SSQ9_HYMDI	37.0	3.15e-20	93.2	VDL60675.1	unnamed_protein_product_[Hymenolepis_diminuta]	37.0	5.18e-20	93.2
Enippred_002613-T1	360	119
Enippred_002614-T1	435	144
Enippred_002615-T1	588	195
Enippred_002616-T1	1266	421
Enippred_002617-T1	396	131
Enippred_002618-T1	2034	677	A0A3S5A7M7	PHD_domain-containing_protein_(Fragment)_n=1_Tax=Protopolystoma_xenopodis_TaxID=117903_RepID=A0A3S5A7M7_9PLAT	38.5	6.39e-47	181	VEL29913.1	unnamed_protein_product,_partial_[Protopolystoma_xenopodis]	38.5	1.05e-46	181
Enippred_002619-T1	10914	3637	A0A654GIE4	SET_domain-containing_protein_n=1_Tax=Sparganum_proliferum_TaxID=64606_RepID=A0A654GIE4_9CEST	60.4	2.03e-26	133	VZH91711.1	unnamed_protein_product_[Sparganum_proliferum]	60.4	3.34e-26	133						MER0744659	C86_unassigned_peptidases_(Hydra_vulgaris)	C86	Cysteine	83.721	2.99e-46	180
Enippred_002620-T1	186	61
Enippred_002622-T1	231	76
Enippred_002624-T1	207	68
Enippred_002627-T1	183	60
Enippred_002629-T1	1698	565	A0A8S9YRN2	Pyruvate_kinase_n=1_Tax=Paragonimus_skrjabini_miyazakii_TaxID=59628_RepID=A0A8S9YRN2_9TREM	67.1	9.10e-269	755	KAF7257629.1	hypothetical_protein_EG68_04560_[Paragonimus_skrjabini_miyazakii]	67.1	1.50e-268	755	XM_051313945	PREDICTED:_Leptopilina_boulardi_pyruvate_kinase-like_(LOC127287152),_transcript_variant_X3,_mRNA	78.049	5.28e-47	204	MER0210257	S33_unassigned_peptidases_(Polysphondylium_pallidum)	S33	Serine	40.037	1.70e-112	359
Enippred_002630-T1	402	133
Enippred_002631-T1	3012	1003	A0A183SLD8	Leucine-rich_repeat_and_IQ_domain-containing_protein_1_n=1_Tax=Schistocephalus_solidus_TaxID=70667_RepID=A0A183SLD8_SCHSO	25.5	3.91e-06	63.9	VDL91421.1	unnamed_protein_product_[Schistocephalus_solidus]	25.5	6.44e-06	63.9
Enippred_002632-T1	837	278																MER0744659	C86_unassigned_peptidases_(Hydra_vulgaris)	C86	Cysteine	75.182	1.11e-42	156
Enippred_002636-T1	2139	712
Enippred_002637-T1	348	115	A0A448XNY1	DUF3757_domain-containing_protein_n=1_Tax=Protopolystoma_xenopodis_TaxID=117903_RepID=A0A448XNY1_9PLAT	48.5	2.89e-14	76.3	VEL41324.1	unnamed_protein_product_[Protopolystoma_xenopodis]	48.5	4.76e-14	76.3
Enippred_002638-T1	243	80
Enippred_002639-T1	1017	338	A0A4Z2CMD1	Major_egg_antigen_isoform_2_n=1_Tax=Schistosoma_japonicum_TaxID=6182_RepID=A0A4Z2CMD1_SCHJA	45.8	1.72e-58	203	CAH8465150.1	unnamed_protein_product_[Heterobilharzia_americana]	46.1	2.37e-59	207
Enippred_002640-T1	813	270	A0A8J4SU10	DNA_helicase_n=1_Tax=Paragonimus_heterotremus_TaxID=100268_RepID=A0A8J4SU10_9TREM	44.8	2.20e-14	80.9	KAF5396305.1	hypothetical_protein_PHET_10677_[Paragonimus_heterotremus]	44.8	3.62e-14	80.9
Enippred_002641-T1	234	77
Enippred_002642-T1	321	106
Enippred_002643-T1	735	244	A0A183W3L8	PGM_PMM_I_domain-containing_protein_n=1_Tax=Trichobilharzia_regenti_TaxID=157069_RepID=A0A183W3L8_TRIRE	51.8	1.23e-25	110	VDQ03038.1	unnamed_protein_product_[Trichobilharzia_regenti]	51.8	2.02e-25	110
Enippred_002644-T1	345	114	A0A8E0RW40	Phosphoglucomutase_n=1_Tax=Fasciolopsis_buski_TaxID=27845_RepID=A0A8E0RW40_9TREM	68.4	9.30e-26	107	KAA0194458.1	Phosphoglucomutase_[Fasciolopsis_buski]	68.4	1.53e-25	107
Enippred_002645-T1	201	66
Enippred_002648-T1	237	78	A0A4E0QYV0	Ubiquitin_carboxyl_terminal_hydrolase_5_(Fragment)_n=1_Tax=Fasciola_hepatica_TaxID=6192_RepID=A0A4E0QYV0_FASHE	48.9	6.76e-07	53.5	THD18481.1	Ubiquitin_carboxyl_terminal_hydrolase_5,_partial_[Fasciola_hepatica]	48.9	1.11e-06	53.5						MER0194204	C19_unassigned_peptidases_(Taenia_solium)	C19	Cysteine	54.167	1.42e-09	57.0
Enippred_002649-T1	1824	607	A0A4Z2CVC7	ubiquitinyl_hydrolase_1_n=1_Tax=Schistosoma_japonicum_TaxID=6182_RepID=A0A4Z2CVC7_SCHJA	51.6	2.11e-178	530	TNN08078.1	Ubiquitin_carboxyl-terminal_hydrolase_5_isoform_3_[Schistosoma_japonicum]	51.6	3.48e-178	530						MER0430016	Mername-AA305_putative_ubiquitin_isopeptidase_(Schistosoma_japonicum)	C19	Cysteine	51.465	0.0	539
Enippred_002650-T1	1026	341	A0A183AR70	Rhodanese_domain-containing_protein_n=1_Tax=Echinostoma_caproni_TaxID=27848_RepID=A0A183AR70_9TREM	41.7	2.00e-40	157	VDP85394.1	unnamed_protein_product_[Echinostoma_caproni]	41.7	3.29e-40	157
Enippred_002651-T1	357	118	A0A8E0VJQ1	Ubiquitin_carboxyl-terminal_hydrolase_n=1_Tax=Fasciolopsis_buski_TaxID=27845_RepID=A0A8E0VJQ1_9TREM	54.0	5.52e-25	109	KAA0197456.1	Ubiquitinyl_hydrolase_1_[Fasciolopsis_buski]	54.0	9.08e-25	109						MER1118833	C19_non-peptidase_homologues_(Fasciola_hepatica)	C19	Cysteine	50.893	1.89e-29	113
Enippred_002653-T1	855	284																MER0744659	C86_unassigned_peptidases_(Hydra_vulgaris)	C86	Cysteine	70.089	5.10e-68	223
Enippred_002654-T1	213	70	A0A3P8DM58	USP_domain-containing_protein_n=1_Tax=Schistosoma_margrebowiei_TaxID=48269_RepID=A0A3P8DM58_9TREM	49.4	1.71e-17	80.9	VDP32775.1	unnamed_protein_product_[Schistosoma_margrebowiei]	49.4	2.82e-17	80.9						MER1140947	C19_non-peptidase_homologues_(Spirometra_erinaceieuropaei)	C19	Cysteine	53.521	7.47e-21	87.0
Enippred_002655-T1	441	146	A0A3S5ARM4	CBFD_NFYB_HMF_domain-containing_protein_n=1_Tax=Protopolystoma_xenopodis_TaxID=117903_RepID=A0A3S5ARM4_9PLAT	74.6	1.90e-23	97.1	VEL26670.1	unnamed_protein_product_[Protopolystoma_xenopodis]	74.6	3.12e-23	97.1						MER1137683	C19_non-peptidase_homologues_(Schistosoma_japonicum)	C19	Cysteine	47.619	1.33e-26	108
Enippred_002656-T1	945	314																MER0744659	C86_unassigned_peptidases_(Hydra_vulgaris)	C86	Cysteine	78.836	5.42e-64	213
Enippred_002665-T1	240	79	A0A0R3TSG5	J_domain-containing_protein_n=1_Tax=Rodentolepis_nana_TaxID=102285_RepID=A0A0R3TSG5_RODNA	68.2	8.25e-13	72.8	VDO08293.1	unnamed_protein_product_[Rodentolepis_nana]	68.2	1.36e-12	72.8						MER0264889	S9_unassigned_peptidases_(Takifugu_rubripes)	S09	Serine	55.882	2.76e-08	53.5
Enippred_002666-T1	198	65
Enippred_002670-T1	613	204																MER0744659	C86_unassigned_peptidases_(Hydra_vulgaris)	C86	Cysteine	76.596	2.14e-62	205
Enippred_002671-T1	1845	614	A0A8S9ZCP3	Otopetrin-2_n=1_Tax=Paragonimus_skrjabini_miyazakii_TaxID=59628_RepID=A0A8S9ZCP3_9TREM	44.5	8.77e-35	150	KAF7262267.1	hypothetical_protein_EG68_00439_[Paragonimus_skrjabini_miyazakii]	44.5	1.44e-34	150
Enippred_002673-T1	210	69	A7SXW0	Carn_acyltransf_domain-containing_protein_n=1_Tax=Nematostella_vectensis_TaxID=45351_RepID=A7SXW0_NEMVE	58.9	1.08e-15	73.9	EDO31440.1	predicted_protein,_partial_[Nematostella_vectensis]	58.9	1.77e-15	73.9						MER0490074	M8_non-peptidase_homologues_(Saccoglossus_kowalevskii)	M08	Metallo	45.614	1.99e-13	67.8
Enippred_002674-T1	858	285	G7YIS9	Carnitine_O-palmitoyltransferase_1_n=1_Tax=Clonorchis_sinensis_TaxID=79923_RepID=G7YIS9_CLOSI	70.1	1.02e-46	170	GAA52862.1	carnitine_O-palmitoyltransferase_1_[Clonorchis_sinensis]	70.1	1.68e-46	170						MER0651571	I63_unassigned_peptidase_inhibitors_(Haliaeetus_leucocephalus)	I63	Inhibitor	61.607	2.43e-43	162
Enippred_002678-T1	399	132	A0A1B0DFN7	Delta-like_protein_n=1_Tax=Phlebotomus_papatasi_TaxID=29031_RepID=A0A1B0DFN7_PHLPP	32.6	9.39e-09	63.5	CAH1264239.1	JAG1_[Branchiostoma_lanceolatum]	29.4	4.17e-08	62.4						MER0048153	I63_unassigned_peptidase_inhibitors_(Mus_musculus)	I63	Inhibitor	33.333	3.18e-08	55.5
Enippred_002679-T1	1533	510
Enippred_002681-T1	771	256	A0A3S5CM05	CCDC50_N_domain-containing_protein_n=1_Tax=Protopolystoma_xenopodis_TaxID=117903_RepID=A0A3S5CM05_9PLAT	71.1	6.32e-07	57.0	VEL31978.1	unnamed_protein_product_[Protopolystoma_xenopodis]	71.1	1.04e-06	57.0
Enippred_002683-T1	189	62
Enippred_002684-T1	192	63
Enippred_002685-T1	450	149
Enippred_002686-T1	243	80
Enippred_002687-T1	405	134
Enippred_002689-T1	810	269	A0A8J4WVB0	Death-associated_protein_kinase_1_n=1_Tax=Paragonimus_heterotremus_TaxID=100268_RepID=A0A8J4WVB0_9TREM	72.1	1.55e-120	365	KAF5406120.1	Death-associated_protein_kinase_1_[Paragonimus_heterotremus]	72.1	2.56e-120	365						MER1163388	C1A_unassigned_peptidases_(Amazona_aestiva)	C01	Cysteine	46.000	3.21e-65	225
Enippred_002691-T1	444	148
Enippred_002693-T1	1990	663																MER0518530	I8_unassigned_peptidase_inhibitors_(Panthera_tigris)	I08	Inhibitor	21.973	1.24e-79	271
Enippred_002695-T1	279	92
Enippred_002696-T1	6144	2047
Enippred_002702-T1	204	67	A0A430QRM6	Serine/threonine_kinase_17_n=1_Tax=Schistosoma_bovis_TaxID=6184_RepID=A0A430QRM6_SCHBO	56.7	3.11e-16	77.8	RTG90297.1	serine/threonine_kinase_17_[Schistosoma_bovis]	56.7	5.11e-16	77.8						MER1125407	C19_non-peptidase_homologues_(Mesocestoides_corti)	C19	Cysteine	48.387	2.57e-12	64.3
Enippred_002703-T1	192	63	A0A5K4EAM3	Serine/threonine_kinase_n=1_Tax=Schistosoma_mansoni_TaxID=6183_RepID=A0A5K4EAM3_SCHMA	72.9	1.39e-24	102	CAH8547586.1	unnamed_protein_product_[Schistosoma_rodhaini]	72.9	4.78e-24	102						MER0112874	I43_unassigned_peptidase_inhibitors_(Caenorhabditis_elegans)	I43	Inhibitor	54.237	8.00e-14	68.6
Enippred_002705-T1	366	121	Q5DBY2	SJCHGC06342_protein_n=1_Tax=Schistosoma_japonicum_TaxID=6182_RepID=Q5DBY2_SCHJA	45.1	6.59e-13	74.3	CAH8537379.1	unnamed_protein_product_[Heterobilharzia_americana]	44.3	7.82e-14	77.4
Enippred_002706-T1	3162	1053	A0A419Q6F9	Staphylococcal_nuclease_domain-containing_protein_n=1_Tax=Clonorchis_sinensis_TaxID=79923_RepID=A0A419Q6F9_CLOSI	38.7	1.22e-213	649	KAG5446616.1	nuclease_domain-containing_protein_[Clonorchis_sinensis]	38.7	2.01e-213	649						MER0573000	S1A_unassigned_peptidases_(Corvus_brachyrhynchos)	S01	Serine	32.554	2.79e-79	285
Enippred_002707-T1	465	154	A0A8T1MB65	Protein_lin-7_C_n=3_Tax=Opisthorchiidae_TaxID=6196_RepID=A0A8T1MB65_CLOSI	85.7	8.41e-83	251	AAX27382.1	unknown_[Schistosoma_japonicum]	86.7	6.12e-83	251	XM_037695957	PREDICTED:_Nematolebias_whitei_lin-7_homolog_A_(C._elegans)_(lin7a),_mRNA	73.333	5.13e-17	102	MER1057864	S41A_non-peptidase_homologues_(Stegodyphus_mimosarum)	S41	Serine	82.353	1.61e-73	223
Enippred_002714-T1	501	166
Enippred_002715-T1	498	165	A0A4S2MA97	HP_domain-containing_protein_n=1_Tax=Opisthorchis_felineus_TaxID=147828_RepID=A0A4S2MA97_OPIFE	49.1	3.39e-36	143	TGZ73432.1	hypothetical_protein_CRM22_001523_[Opisthorchis_felineus]	49.1	5.59e-36	143
Enippred_002716-T1	609	202	A0A0R3WN04	HP_domain-containing_protein_n=1_Tax=Hydatigena_taeniaeformis_TaxID=6205_RepID=A0A0R3WN04_HYDTA	53.2	5.49e-46	171	VDM18985.1	unnamed_protein_product_[Hydatigera_taeniaeformis]	53.2	9.03e-46	171
Enippred_002718-T1	990	329	A0A8T1MEA9	Supervillin_n=1_Tax=Clonorchis_sinensis_TaxID=79923_RepID=A0A8T1MEA9_CLOSI	47.1	3.77e-75	259	KAG5447359.1	Supervillin,_partial_[Clonorchis_sinensis]	47.1	6.21e-75	259
Enippred_002719-T1	306	101
Enippred_002720-T1	339	112
Enippred_002721-T1	594	197
Enippred_002722-T1	276	91	A0A183ACE8	HP_domain-containing_protein_n=1_Tax=Echinostoma_caproni_TaxID=27848_RepID=A0A183ACE8_9TREM	52.4	6.94e-18	87.8	CAH8460041.1	unnamed_protein_product_[Heterobilharzia_americana]	51.2	6.09e-18	88.6
Enippred_002723-T1	438	145																MER0744659	C86_unassigned_peptidases_(Hydra_vulgaris)	C86	Cysteine	62.500	1.18e-19	88.6
Enippred_002724-T1	189	62
Enippred_002725-T1	1353	450	A0A0R3UK19	Uncharacterized_protein_n=1_Tax=Mesocestoides_corti_TaxID=53468_RepID=A0A0R3UK19_MESCO	50.0	1.41e-11	77.4	VDD81891.1	unnamed_protein_product_[Mesocestoides_corti]	50.0	2.32e-11	77.4
Enippred_002727-T1	537	178	A0A504YWG3	Phospholipid-transporting_ATPase_n=1_Tax=Fasciola_gigantica_TaxID=46835_RepID=A0A504YWG3_FASGI	42.0	1.63e-29	120	TPP64676.1	Phospholipid-transporting_ATPase_[Fasciola_gigantica]	42.0	2.68e-29	120						MER0332970	M12A_unassigned_peptidases_(Myotis_davidii)	M12	Metallo	34.694	4.21e-12	68.6
Enippred_002734-T1	537	178
Enippred_002736-T1	213	70
Enippred_002738-T1	207	68
Enippred_002739-T1	273	90
Enippred_002741-T1	219	72
Enippred_002742-T1	201	66
Enippred_002743-T1	231	76
Enippred_002744-T1	276	91
Enippred_002745-T1	352	116	A0A448WEY8	Aa_trans_domain-containing_protein_n=1_Tax=Protopolystoma_xenopodis_TaxID=117903_RepID=A0A448WEY8_9PLAT	48.1	1.66e-19	89.0	VEL10135.1	unnamed_protein_product_[Protopolystoma_xenopodis]	48.1	2.74e-19	89.0
Enippred_002746-T1	924	307	A0A8S9YN88	Aa_trans_domain-containing_protein_n=1_Tax=Paragonimus_skrjabini_miyazakii_TaxID=59628_RepID=A0A8S9YN88_9TREM	53.6	4.68e-101	314	KAF7256345.1	hypothetical_protein_EG68_06120_[Paragonimus_skrjabini_miyazakii]	53.6	7.70e-101	314						MER1171467	C12_unassigned_peptidases_(Eufriesea_mexicana)	C12	Cysteine	32.797	1.91e-36	142
Enippred_002747-T1	195	64
Enippred_002749-T1	186	61
Enippred_002750-T1	591	196	A0A8S9YN88	Aa_trans_domain-containing_protein_n=1_Tax=Paragonimus_skrjabini_miyazakii_TaxID=59628_RepID=A0A8S9YN88_9TREM	55.6	5.33e-64	214	KAF7256345.1	hypothetical_protein_EG68_06120_[Paragonimus_skrjabini_miyazakii]	55.6	8.77e-64	214						MER1171467	C12_unassigned_peptidases_(Eufriesea_mexicana)	C12	Cysteine	35.533	2.47e-24	104
Enippred_002751-T1	1158	385																MER0748928	I1_unassigned_peptidase_inhibitors_(Nematostella_vectensis)	I01	Inhibitor	50.685	1.94e-07	58.5
Enippred_002752-T1	222	73																MER0744659	C86_unassigned_peptidases_(Hydra_vulgaris)	C86	Cysteine	62.963	1.54e-10	59.7
Enippred_002755-T1	312	103
Enippred_002758-T1	210	69																MER0744659	C86_unassigned_peptidases_(Hydra_vulgaris)	C86	Cysteine	75.000	2.35e-18	81.6
Enippred_002759-T1	255	84
Enippred_002761-T1	1575	524	A0A4E0R7X4	Translational_activator_gcn1_n=1_Tax=Fasciola_hepatica_TaxID=6192_RepID=A0A4E0R7X4_FASHE	35.1	9.84e-62	231	CAH8544892.1	unnamed_protein_product_[Heterobilharzia_americana]	34.4	9.66e-62	232
Enippred_002762-T1	1686	561	A0A4E0R7X4	Translational_activator_gcn1_n=1_Tax=Fasciola_hepatica_TaxID=6192_RepID=A0A4E0R7X4_FASHE	34.9	1.62e-40	169	KAH8878167.1	eIF-2-alpha_kinase_activator_GCN1_[Schistosoma_japonicum]	33.8	2.18e-40	170
Enippred_002763-T1	534	177
Enippred_002764-T1	195	64
Enippred_002765-T1	216	71
Enippred_002766-T1	582	193	A0A183APH2	Protein-tyrosine-phosphatase_n=1_Tax=Echinostoma_caproni_TaxID=27848_RepID=A0A183APH2_9TREM	33.3	2.22e-09	67.4	VDP84315.1	unnamed_protein_product_[Echinostoma_caproni]	33.3	3.66e-09	67.4						MER0147448	I43_unassigned_peptidase_inhibitors_(Ciona_savignyi)	I43	Inhibitor	31.313	1.53e-07	55.8
Enippred_002767-T1	864	287
Enippred_002770-T1	1248	415																MER0433662	C19_unassigned_peptidases_(Arabidopsis_lyrata)	C19	Cysteine	25.882	7.76e-10	66.2
Enippred_002773-T1	636	211	A0A0R3UF73	5'-tyrosyl-DNA_phosphodiesterase_n=1_Tax=Mesocestoides_corti_TaxID=53468_RepID=A0A0R3UF73_MESCO	45.5	2.08e-44	162	VDD79721.1	unnamed_protein_product_[Mesocestoides_corti]	45.5	3.42e-44	162
Enippred_002774-T1	2286	761	A0A0X3P6K5	Splicing_factor_3B_subunit_1_n=2_Tax=Schistocephalus_solidus_TaxID=70667_RepID=A0A0X3P6K5_SCHSO	92.2	0.0	1211	VZI33636.1	unnamed_protein_product_[Sparganum_proliferum]	91.9	0.0	1208	XM_037970156	PREDICTED:_Lucilia_sericata_splicing_factor_3B_subunit_1-like_(LOC119614054),_mRNA	76.919	0.0	1072
Enippred_002775-T1	417	138	A0A183W523	TOG_domain-containing_protein_n=1_Tax=Trichobilharzia_regenti_TaxID=157069_RepID=A0A183W523_TRIRE	92.4	9.17e-72	221	VDQ17795.1	unnamed_protein_product_[Trichobilharzia_regenti]	92.4	1.51e-71	221	XM_037970316	PREDICTED:_Lucilia_sericata_splicing_factor_3B_subunit_1-like_(LOC119614188),_mRNA	80.000	5.64e-46	198
Enippred_002776-T1	1830	609	A0A504Z596	Splicing_factor_3B_subunit_n=1_Tax=Fasciola_gigantica_TaxID=46835_RepID=A0A504Z596_FASGI	63.7	1.60e-239	706	TPP65108.1	Splicing_factor_3B_subunit_[Fasciola_gigantica]	63.7	2.63e-239	706	OU426882	Cantharis_rustica_genome_assembly,_chromosome:_6	78.030	4.35e-58	241	MER0607431	I8_unassigned_peptidase_inhibitors_(Xenopus_tropicalis)	I08	Inhibitor	26.141	8.25e-07	57.8
Enippred_002777-T1	3828	1275	A0A4E0RIR5	Splicing_factor_3B_subunit_n=1_Tax=Fasciola_hepatica_TaxID=6192_RepID=A0A4E0RIR5_FASHE	78.6	0.0	1867	THD27375.1	Splicing_factor_3B_subunit_[Fasciola_hepatica]	78.6	0.0	1867	XM_037970156	PREDICTED:_Lucilia_sericata_splicing_factor_3B_subunit_1-like_(LOC119614054),_mRNA	76.675	0.0	1223
Enippred_002778-T1	3375	1124
Enippred_002779-T1	186	61
Enippred_002780-T1	264	87
Enippred_002781-T1	213	70
Enippred_002782-T1	2148	715
Enippred_002783-T1	609	202
Enippred_002784-T1	561	186
Enippred_002786-T1	399	132
Enippred_002787-T1	444	147
Enippred_002788-T1	189	62
Enippred_002789-T1	204	67
Enippred_002790-T1	228	75
Enippred_002791-T1	303	100
Enippred_002792-T1	297	98
Enippred_002793-T1	1146	381
Enippred_002795-T1	213	70
Enippred_002796-T1	189	62
Enippred_002797-T1	2808	935
Enippred_002798-T1	561	186
Enippred_002799-T1	432	143
Enippred_002800-T1	303	100
[truncated: 31,032 more rows]

## Sheet: eggNOG annotation
Protein ID	Seed ortholog	E-value	Score	eggNOG OGs	COG category	Description	Preferred name	GO terms	EC numbers	KEGG KO	KEGG Pathway	KEGG Module	KEGG Reaction	KEGG Rclass	KEGG BRITE
Enippred_000004-T1	9258.ENSOANP00000028552	2.76e-21	95.9	COG5021@1|root,KOG3209@2759|Eukaryota,38CPU@33154|Opisthokonta,3B9PA@33208|Metazoa,3CRUM@33213|Bilateria,4814N@7711|Chordata,491DR@7742|Vertebrata,3JA72@40674|Mammalia	O	guanylate kinase, WW and PDZ	MAGI1	-	-	ko:K05631	ko04015,ko04530,ko05165,map04015,map04530,map05165	-	-	-	ko00000,ko00001,ko04516
Enippred_000008-T1	9361.ENSDNOP00000019096	2.09e-15	77.8	COG5021@1|root,KOG3209@2759|Eukaryota,38CPU@33154|Opisthokonta,3B9PA@33208|Metazoa,3CRUM@33213|Bilateria,4814N@7711|Chordata,49429@7742|Vertebrata	O	type II activin receptor binding	MAGI2	GO:0001655,GO:0001664,GO:0001822,GO:0001941,GO:0002064,GO:0002090,GO:0002092,GO:0003008,GO:0003014,GO:0003094,GO:0003401,GO:0003402,GO:0003674,GO:0005102,GO:0005198,GO:0005488,GO:0005515,GO:0005575,GO:0005622,GO:0005623,GO:0005634,GO:0005737,GO:0005768,GO:0005770,GO:0005886,GO:0005911,GO:0005923,GO:0007049,GO:0007050,GO:0007154,GO:0007165,GO:0007166,GO:0007167,GO:0007178,GO:0007267,GO:0007275,GO:…	-	ko:K05629	ko04015,map04015	-	-	-	ko00000,ko00001
Enippred_000013-T1	6183.Smp_132600.1	4.25e-20	99.8	COG5021@1|root,KOG3209@2759|Eukaryota,38CPU@33154|Opisthokonta,3B9PA@33208|Metazoa,3CRUM@33213|Bilateria	F	protein-containing complex scaffold activity	-	-	-	-	-	-	-	-	-
Enippred_000032-T1	6183.Smp_140430.1	5.31e-64	212.0	COG1816@1|root,KOG1097@2759|Eukaryota,38FYY@33154|Opisthokonta,3BAWN@33208|Metazoa,3CZWD@33213|Bilateria	F	inosine biosynthetic process	ADAL	GO:0003674,GO:0003824,GO:0004000,GO:0005488,GO:0005575,GO:0005622,GO:0005623,GO:0005737,GO:0005829,GO:0006139,GO:0006152,GO:0006154,GO:0006725,GO:0006753,GO:0006793,GO:0006796,GO:0006807,GO:0008150,GO:0008152,GO:0009056,GO:0009058,GO:0009116,GO:0009117,GO:0009119,GO:0009163,GO:0009164,GO:0009987,GO:0016787,GO:0016810,GO:0016814,GO:0017144,GO:0018130,GO:0019239,GO:0019438,GO:0019439,GO:0019637,GO:…	3.5.4.4	ko:K01488,ko:K12191	ko00230,ko01100,ko04144,ko04217,ko05340,map00230,map01100,map04144,map04217,map05340	M00412	R01560,R02556	RC00477	ko00000,ko00001,ko00002,ko01000,ko04131,ko04147
Enippred_000069-T1	7070.TC013643-PA	7.66e-18	89.4	KOG1056@1|root,KOG1056@2759|Eukaryota,38C5P@33154|Opisthokonta,3B9DN@33208|Metazoa,3CU4N@33213|Bilateria,41UI7@6656|Arthropoda,3SQ7A@50557|Insecta	PT	metabotropic glutamate	-	-	-	ko:K04608	ko04072,ko04080,ko04724,map04072,map04080,map04724	-	-	-	ko00000,ko00001,ko01009,ko04030
Enippred_000082-T1	13037.EHJ66394	1.62e-16	85.5	KOG0849@1|root,KOG0849@2759|Eukaryota,39AXI@33154|Opisthokonta,3BA3P@33208|Metazoa,3CWY0@33213|Bilateria,41XAK@6656|Arthropoda,3SJMX@50557|Insecta,44331@7088|Lepidoptera	K	Domain present in PSD-95, Dlg, and ZO-1/2.	SDCBP	GO:0000323,GO:0001558,GO:0001664,GO:0001775,GO:0001932,GO:0001934,GO:0002090,GO:0002091,GO:0002252,GO:0002263,GO:0002274,GO:0002275,GO:0002283,GO:0002366,GO:0002376,GO:0002443,GO:0002444,GO:0002446,GO:0003674,GO:0005102,GO:0005109,GO:0005126,GO:0005137,GO:0005488,GO:0005515,GO:0005543,GO:0005546,GO:0005575,GO:0005576,GO:0005615,GO:0005622,GO:0005623,GO:0005634,GO:0005635,GO:0005654,GO:0005737,GO:…	-	ko:K17254	-	-	-	-	ko00000,ko04147
Enippred_000086-T1	6183.Smp_197280.1	8.4e-68	220.0	COG5253@1|root,KOG0229@2759|Eukaryota,38FR1@33154|Opisthokonta,3BETP@33208|Metazoa,3CTD7@33213|Bilateria	T	1-phosphatidylinositol-5-phosphate 4-kinase activity	-	GO:0000166,GO:0001558,GO:0003674,GO:0003824,GO:0005488,GO:0005524,GO:0005575,GO:0005622,GO:0005623,GO:0005737,GO:0005768,GO:0005769,GO:0005886,GO:0006629,GO:0006644,GO:0006650,GO:0006793,GO:0006796,GO:0008144,GO:0008150,GO:0008152,GO:0009966,GO:0009987,GO:0010646,GO:0012505,GO:0016020,GO:0016301,GO:0016307,GO:0016308,GO:0016309,GO:0016310,GO:0016740,GO:0016772,GO:0016773,GO:0017076,GO:0019637,GO:…	2.7.1.149,2.7.1.68	ko:K00889,ko:K00920	ko00562,ko01100,ko04011,ko04070,ko04072,ko04139,ko04144,ko04666,ko04810,ko05231,map00562,map01100,map04011,map04070,map04072,map04139,map04144,map04666,map04810,map05231	M00130	R03469,R05803	RC00002,RC00078	ko00000,ko00001,ko00002,ko01000,ko04131
Enippred_000089-T1	6183.Smp_197280.1	4.28e-31	128.0	COG5253@1|root,KOG0229@2759|Eukaryota,38FR1@33154|Opisthokonta,3BETP@33208|Metazoa,3CTD7@33213|Bilateria	T	1-phosphatidylinositol-5-phosphate 4-kinase activity	-	GO:0000166,GO:0001558,GO:0003674,GO:0003824,GO:0005488,GO:0005524,GO:0005575,GO:0005622,GO:0005623,GO:0005737,GO:0005768,GO:0005769,GO:0005886,GO:0006629,GO:0006644,GO:0006650,GO:0006793,GO:0006796,GO:0008144,GO:0008150,GO:0008152,GO:0009966,GO:0009987,GO:0010646,GO:0012505,GO:0016020,GO:0016301,GO:0016307,GO:0016308,GO:0016309,GO:0016310,GO:0016740,GO:0016772,GO:0016773,GO:0017076,GO:0019637,GO:…	2.7.1.149,2.7.1.68	ko:K00889,ko:K00920	ko00562,ko01100,ko04011,ko04070,ko04072,ko04139,ko04144,ko04666,ko04810,ko05231,map00562,map01100,map04011,map04070,map04072,map04139,map04144,map04666,map04810,map05231	M00130	R03469,R05803	RC00002,RC00078	ko00000,ko00001,ko00002,ko01000,ko04131
Enippred_000100-T1	10036.XP_005066899.1	7.23e-09	66.2	KOG1086@1|root,KOG1086@2759|Eukaryota,39S2I@33154|Opisthokonta,3BG5H@33208|Metazoa,3CRPZ@33213|Bilateria,483DY@7711|Chordata,48Z7N@7742|Vertebrata,3J5WK@40674|Mammalia,35P74@314146|Euarchontoglires,4PUUZ@9989|Rodentia	U	Adaptin C-terminal domain	GGA1	GO:0000139,GO:0002790,GO:0003674,GO:0005215,GO:0005488,GO:0005515,GO:0005575,GO:0005622,GO:0005623,GO:0005634,GO:0005654,GO:0005737,GO:0005768,GO:0005769,GO:0005794,GO:0005802,GO:0005829,GO:0006807,GO:0006810,GO:0006886,GO:0006892,GO:0008104,GO:0008150,GO:0008152,GO:0008565,GO:0009306,GO:0009893,GO:0009894,GO:0009896,GO:0009987,GO:0010008,GO:0010604,GO:0012505,GO:0015031,GO:0015833,GO:0016020,GO:…	-	ko:K12404	ko04142,map04142	-	-	-	ko00000,ko00001,ko04131
Enippred_000112-T1	45351.EDO42025	3.95e-108	333.0	COG5245@1|root,KOG3595@2759|Eukaryota,38E73@33154|Opisthokonta,3BDY4@33208|Metazoa	Z	ATP-dependent microtubule motor activity, minus-end-directed	-	GO:0000166,GO:0000226,GO:0001578,GO:0003341,GO:0003674,GO:0003774,GO:0003777,GO:0003824,GO:0005488,GO:0005515,GO:0005524,GO:0005575,GO:0005622,GO:0005623,GO:0005737,GO:0005856,GO:0005858,GO:0005875,GO:0005929,GO:0005930,GO:0006928,GO:0006996,GO:0007010,GO:0007017,GO:0007018,GO:0008144,GO:0008150,GO:0008569,GO:0009987,GO:0015630,GO:0016043,GO:0016462,GO:0016787,GO:0016817,GO:0016818,GO:0016887,GO:…	-	ko:K10408	ko05016,map05016	-	-	-	ko00000,ko00001,ko04812
Enippred_000121-T1	6183.Smp_013080.1	2.35e-171	509.0	COG0464@1|root,2QTPP@2759|Eukaryota,39MB7@33154|Opisthokonta,3CNY7@33208|Metazoa,3E51J@33213|Bilateria	Z	IQ and AAA domain-containing protein 1	IQCA1	GO:0000166,GO:0003674,GO:0005488,GO:0005524,GO:0005575,GO:0005622,GO:0005623,GO:0005737,GO:0005856,GO:0005929,GO:0008144,GO:0017076,GO:0030554,GO:0031514,GO:0032553,GO:0032555,GO:0032559,GO:0035639,GO:0036094,GO:0042995,GO:0043167,GO:0043168,GO:0043226,GO:0043228,GO:0043229,GO:0043232,GO:0044424,GO:0044464,GO:0097159,GO:0097367,GO:0120025,GO:1901265,GO:1901363	-	-	-	-	-	-	-
Enippred_000126-T1	13616.ENSMODP00000039263	1.53e-13	71.6	COG0464@1|root,KOG0740@2759|Eukaryota,39VXV@33154|Opisthokonta,3CNJF@33208|Metazoa,3E4QR@33213|Bilateria,482G2@7711|Chordata,49528@7742|Vertebrata,3J5YZ@40674|Mammalia	O	ATP binding	IQCA1P1	GO:0000166,GO:0003674,GO:0005488,GO:0005524,GO:0008144,GO:0017076,GO:0030554,GO:0032553,GO:0032555,GO:0032559,GO:0035639,GO:0036094,GO:0043167,GO:0043168,GO:0097159,GO:0097367,GO:1901265,GO:1901363	-	-	-	-	-	-	-
Enippred_000127-T1	7668.SPU_013295-tr	5.1e-55	190.0	COG0464@1|root,KOG0740@2759|Eukaryota,38EB6@33154|Opisthokonta,3BCFZ@33208|Metazoa,3CVK8@33213|Bilateria	O	ATPase family associated with various cellular activities (AAA)	-	-	-	-	-	-	-	-	-
Enippred_000128-T1	6211.A0A087W2U5	1.19e-83	281.0	COG0724@1|root,2QV3I@2759|Eukaryota,39JGT@33154|Opisthokonta,3CNZZ@33208|Metazoa,3E53U@33213|Bilateria	A	RNA recognition motif	MYEF2	GO:0000981,GO:0003674,GO:0003676,GO:0003677,GO:0003697,GO:0003700,GO:0005488,GO:0005575,GO:0005622,GO:0005623,GO:0005634,GO:0006139,GO:0006351,GO:0006355,GO:0006357,GO:0006725,GO:0006807,GO:0007275,GO:0007399,GO:0008150,GO:0008152,GO:0009058,GO:0009059,GO:0009889,GO:0009987,GO:0010467,GO:0010468,GO:0010556,GO:0014902,GO:0016070,GO:0018130,GO:0019219,GO:0019222,GO:0019438,GO:0022008,GO:0030154,GO:…	-	-	-	-	-	-	-
Enippred_000136-T1	6183.Smp_046430.1	9.28e-115	362.0	KOG1865@1|root,KOG1865@2759|Eukaryota,38C2X@33154|Opisthokonta,3BCZ0@33208|Metazoa,3CWKB@33213|Bilateria	O	histone H2B conserved C-terminal lysine deubiquitination	-	GO:0002682,GO:0002683,GO:0002831,GO:0002832,GO:0003674,GO:0003824,GO:0004843,GO:0005488,GO:0005515,GO:0005575,GO:0005622,GO:0005623,GO:0005634,GO:0005730,GO:0006325,GO:0006355,GO:0006464,GO:0006508,GO:0006511,GO:0006807,GO:0006996,GO:0008150,GO:0008152,GO:0008233,GO:0008234,GO:0009056,GO:0009057,GO:0009889,GO:0009892,GO:0009894,GO:0009895,GO:0009987,GO:0010468,GO:0010506,GO:0010507,GO:0010556,GO:…	3.4.19.12	ko:K11855	-	-	-	-	ko00000,ko01000,ko01002,ko04121
Enippred_000138-T1	72019.SARC_08468T0	2.11e-09	60.1	KOG4829@1|root,KOG4829@2759|Eukaryota,3A4EH@33154|Opisthokonta	S	Uncharacterised conserved protein (DUF2373)	C7orf50	GO:0003674,GO:0005575,GO:0005622,GO:0005623,GO:0005634,GO:0005730,GO:0008150,GO:0031974,GO:0031981,GO:0043226,GO:0043227,GO:0043228,GO:0043229,GO:0043231,GO:0043232,GO:0043233,GO:0044422,GO:0044424,GO:0044428,GO:0044446,GO:0044464,GO:0070013	-	-	-	-	-	-	-
Enippred_000139-T1	6211.A0A087VY13	3.07e-25	116.0	KOG2945@1|root,KOG2945@2759|Eukaryota	K	RNA binding	-	GO:0005575,GO:0016020,GO:0016021,GO:0016442,GO:0031224,GO:0031332,GO:0032991,GO:0044425,GO:1990904	-	ko:K13199	-	-	-	-	ko00000,ko03041
Enippred_000164-T1	8049.ENSGMOP00000012362	1.27e-24	95.1	KOG3430@1|root,KOG3430@2759|Eukaryota,3A3DU@33154|Opisthokonta,3BRE5@33208|Metazoa,3D83W@33213|Bilateria,48F6U@7711|Chordata,49C5E@7742|Vertebrata,4A9GG@7898|Actinopterygii	Z	Dynein, light chain, LC8-type 1	DYNLL1	GO:0000003,GO:0000086,GO:0000278,GO:0000775,GO:0000776,GO:0001505,GO:0001775,GO:0002252,GO:0002263,GO:0002274,GO:0002275,GO:0002283,GO:0002366,GO:0002376,GO:0002443,GO:0002444,GO:0002446,GO:0002478,GO:0002495,GO:0002504,GO:0002791,GO:0002793,GO:0003006,GO:0003674,GO:0003774,GO:0003824,GO:0004857,GO:0005488,GO:0005515,GO:0005575,GO:0005622,GO:0005623,GO:0005634,GO:0005694,GO:0005737,GO:0005739,GO:…	-	ko:K10418	ko04962,map04962	-	-	-	ko00000,ko00001,ko04812
Enippred_000171-T1	34839.XP_005402363.1	1.99e-16	78.6	COG4886@1|root,KOG0531@2759|Eukaryota,38BFQ@33154|Opisthokonta,3BD4T@33208|Metazoa,3CZSX@33213|Bilateria,48679@7711|Chordata,48W3G@7742|Vertebrata,3J9DM@40674|Mammalia,35KH3@314146|Euarchontoglires,4PY71@9989|Rodentia	T	Leucine-rich repeat-containing protein 48	LRRC48	GO:0005575,GO:0005622,GO:0005623,GO:0005737,GO:0005856,GO:0005929,GO:0005930,GO:0031514,GO:0032838,GO:0042995,GO:0043226,GO:0043228,GO:0043229,GO:0043232,GO:0044422,GO:0044424,GO:0044430,GO:0044441,GO:0044444,GO:0044446,GO:0044463,GO:0044464,GO:0097014,GO:0099568,GO:0120025,GO:0120038	-	-	-	-	-	-	-
Enippred_000175-T1	6183.Smp_076530.1	6.63e-136	430.0	COG5184@1|root,KOG1426@2759|Eukaryota,39G0B@33154|Opisthokonta,3BDQC@33208|Metazoa,3CSPJ@33213|Bilateria	DZ	Ran guanyl-nucleotide exchange factor activity	RCC1	GO:0000054,GO:0000082,GO:0000226,GO:0000228,GO:0000278,GO:0000785,GO:0000790,GO:0000793,GO:0000794,GO:0003674,GO:0003676,GO:0003677,GO:0003682,GO:0005085,GO:0005087,GO:0005088,GO:0005488,GO:0005515,GO:0005575,GO:0005622,GO:0005623,GO:0005634,GO:0005635,GO:0005654,GO:0005694,GO:0005737,GO:0005819,GO:0005856,GO:0006403,GO:0006405,GO:0006406,GO:0006407,GO:0006606,GO:0006607,GO:0006611,GO:0006810,GO:…	-	ko:K11493	-	-	-	-	ko00000,ko03019,ko03036
Enippred_000176-T1	7897.ENSLACP00000001781	9.08e-21	95.5	COG0235@1|root,KOG3699@2759|Eukaryota,38BZP@33154|Opisthokonta,3B943@33208|Metazoa,3CR88@33213|Bilateria,48966@7711|Chordata,48Y63@7742|Vertebrata	TZ	Adducin 3 (Gamma)	ADD3	GO:0000228,GO:0000793,GO:0000794,GO:0003008,GO:0003013,GO:0003018,GO:0003674,GO:0003779,GO:0005080,GO:0005198,GO:0005200,GO:0005488,GO:0005515,GO:0005516,GO:0005575,GO:0005622,GO:0005623,GO:0005634,GO:0005654,GO:0005694,GO:0005737,GO:0005829,GO:0005856,GO:0005886,GO:0005903,GO:0005911,GO:0005938,GO:0006810,GO:0006996,GO:0007010,GO:0008015,GO:0008092,GO:0008150,GO:0009987,GO:0014069,GO:0016020,GO:…	-	ko:K18622	-	-	-	-	ko00000,ko04812
Enippred_000177-T1	6183.Smp_071140.1	2.45e-56	199.0	COG0235@1|root,KOG3699@2759|Eukaryota,38BZP@33154|Opisthokonta,3B943@33208|Metazoa,3CR88@33213|Bilateria	TZ	Adducin 3 (Gamma)	-	-	-	ko:K18622	-	-	-	-	ko00000,ko04812
Enippred_000181-T1	6183.Smp_210460.1	1.53e-80	250.0	COG5156@1|root,COG5210@1|root,KOG3437@2759|Eukaryota,KOG4567@2759|Eukaryota,38GXC@33154|Opisthokonta,3BEWI@33208|Metazoa,3CXTM@33213|Bilateria	DO	anaphase-promoting complex-dependent catabolic process	ANAPC10	GO:0000151,GO:0000152,GO:0000209,GO:0000278,GO:0003674,GO:0003824,GO:0004842,GO:0005575,GO:0005622,GO:0005623,GO:0005634,GO:0005654,GO:0005680,GO:0005737,GO:0005739,GO:0005829,GO:0006275,GO:0006323,GO:0006325,GO:0006333,GO:0006464,GO:0006508,GO:0006511,GO:0006807,GO:0006996,GO:0007049,GO:0007088,GO:0007113,GO:0007346,GO:0008150,GO:0008152,GO:0008156,GO:0008283,GO:0009056,GO:0009057,GO:0009888,GO:…	6.3.3.1,6.3.4.13	ko:K03357,ko:K11788,ko:K18469	ko00230,ko01100,ko01110,ko01130,ko04110,ko04111,ko04113,ko04114,ko04120,ko04914,ko05166,map00230,map01100,map01110,map01130,map04110,map04111,map04113,map04114,map04120,map04914,map05166	M00048,M00389	R04144,R04208	RC00090,RC00166,RC01100	ko00000,ko00001,ko00002,ko01000,ko03036,ko04121,ko04131
Enippred_000190-T1	6183.Smp_144360.1	6.88e-28	115.0	KOG4800@1|root,KOG4800@2759|Eukaryota	S	central nervous system myelination	-	-	-	-	-	-	-	-	-
Enippred_000202-T1	9713.XP_006741957.1	6.28e-34	126.0	COG2986@1|root,KOG0222@2759|Eukaryota,39FQ6@33154|Opisthokonta,3BD2K@33208|Metazoa,3CSYT@33213|Bilateria,483Z9@7711|Chordata,48V2A@7742|Vertebrata,3JE3E@40674|Mammalia,3EHHQ@33554|Carnivora	Q	Histidine ammonia-lyase	HAL	GO:0003674,GO:0003824,GO:0004397,GO:0005575,GO:0005622,GO:0005623,GO:0005737,GO:0005829,GO:0006082,GO:0006520,GO:0006536,GO:0006547,GO:0006548,GO:0006725,GO:0006807,GO:0008150,GO:0008152,GO:0009056,GO:0009063,GO:0009064,GO:0009987,GO:0015942,GO:0016054,GO:0016829,GO:0016840,GO:0016841,GO:0016999,GO:0017144,GO:0019439,GO:0019556,GO:0019557,GO:0019752,GO:0032787,GO:0034641,GO:0043436,GO:0043603,GO:…	4.3.1.3	ko:K01745	ko00340,ko01100,map00340,map01100	M00045	R01168	RC00361	ko00000,ko00001,ko00002,ko01000
Enippred_000203-T1	45351.EDO46864	7.06e-115	352.0	COG2986@1|root,KOG0222@2759|Eukaryota,39FQ6@33154|Opisthokonta,3BD2K@33208|Metazoa	Q	Histidine ammonia-lyase	HAL	GO:0003674,GO:0003824,GO:0004397,GO:0005575,GO:0005622,GO:0005623,GO:0005737,GO:0005829,GO:0006082,GO:0006520,GO:0006536,GO:0006547,GO:0006548,GO:0006725,GO:0006807,GO:0006950,GO:0008150,GO:0008152,GO:0009056,GO:0009063,GO:0009064,GO:0009987,GO:0010035,GO:0010038,GO:0010043,GO:0015942,GO:0016054,GO:0016829,GO:0016840,GO:0016841,GO:0016999,GO:0017144,GO:0019439,GO:0019556,GO:0019557,GO:0019752,GO:…	4.3.1.3	ko:K01745	ko00340,ko01100,map00340,map01100	M00045	R01168	RC00361	ko00000,ko00001,ko00002,ko01000
Enippred_000209-T1	6183.Smp_142640.1	7.22e-51	168.0	COG0062@1|root,KOG2585@2759|Eukaryota,38ZZ7@33154|Opisthokonta,3BBDJ@33208|Metazoa,3CUM0@33213|Bilateria	G	NADPHX epimerase activity	APOA1BP	GO:0000166,GO:0003674,GO:0003824,GO:0004733,GO:0005488,GO:0005515,GO:0005575,GO:0005576,GO:0005615,GO:0005622,GO:0005623,GO:0005634,GO:0005654,GO:0005737,GO:0005739,GO:0005759,GO:0005829,GO:0005929,GO:0006081,GO:0006139,GO:0006725,GO:0006732,GO:0006733,GO:0006734,GO:0006739,GO:0006753,GO:0006766,GO:0006767,GO:0006793,GO:0006796,GO:0006807,GO:0008150,GO:0008152,GO:0008614,GO:0008615,GO:0009058,GO:…	1.4.3.5,5.1.99.6	ko:K00275,ko:K11353,ko:K17759	ko00190,ko00750,ko01100,ko01120,ko04714,ko04723,ko04932,ko05010,ko05012,ko05016,map00190,map00750,map01100,map01120,map04714,map04723,map04932,map05010,map05012,map05016	M00124,M00146	R00277,R00278,R01710,R01711	RC00048,RC00116	ko00000,ko00001,ko00002,ko01000
Enippred_000230-T1	6183.Smp_004220.1	3.25e-49	181.0	COG0154@1|root,KOG1212@2759|Eukaryota,38CWX@33154|Opisthokonta,3BDXH@33208|Metazoa,3CWRP@33213|Bilateria	IJT	amidase activity	-	-	-	-	-	-	-	-	-
Enippred_000231-T1	135651.CBN32169	3.45e-16	82.0	COG0154@1|root,KOG1212@2759|Eukaryota,38CWX@33154|Opisthokonta,3BDXH@33208|Metazoa,3CWRP@33213|Bilateria,40CZC@6231|Nematoda,1KYJ6@119089|Chromadorea,40Z6J@6236|Rhabditida	IJT	Amidase	-	-	-	-	-	-	-	-	-
Enippred_000253-T1	7739.XP_002601167.1	1.36e-23	114.0	2CNI3@1|root,2QWGM@2759|Eukaryota,39W6Y@33154|Opisthokonta,3BIPB@33208|Metazoa,3CSUB@33213|Bilateria,48FPI@7711|Chordata	S	TIR domain	-	-	-	-	-	-	-	-	-
Enippred_000260-T1	13037.EHJ64282	6.16e-09	60.1	KOG3530@1|root,KOG3527@2759|Eukaryota,38FCN@33154|Opisthokonta,3BDA9@33208|Metazoa,3CRJE@33213|Bilateria,41W4Z@6656|Arthropoda,3SI5R@50557|Insecta	S	structural molecule activity	-	-	-	ko:K06107	-	-	-	-	ko00000,ko04812
Enippred_000270-T1	6183.Smp_008660.1	6.44e-109	328.0	KOG0443@1|root,KOG0443@2759|Eukaryota,38BDF@33154|Opisthokonta,3B9RZ@33208|Metazoa,3CXQR@33213|Bilateria	Z	actin filament capping	-	-	-	ko:K05768	ko04666,ko04810,ko05203,map04666,map04810,map05203	-	-	-	ko00000,ko00001,ko04147,ko04812
Enippred_000280-T1	7220.FBpp0136561	5.87e-17	79.3	KOG3656@1|root,KOG3656@2759|Eukaryota,398YN@33154|Opisthokonta,3CD5C@33208|Metazoa,3DBAR@33213|Bilateria,420WZ@6656|Arthropoda,3SPK0@50557|Insecta	S	Serpentine type 7TM GPCR chemoreceptor Srsx	-	-	3.6.1.1	ko:K01507,ko:K02184,ko:K10367,ko:K11238,ko:K14049	ko00190,ko04011,ko04080,ko04320,map00190,map04011,map04080,map04320	-	-	-	ko00000,ko00001,ko01000,ko03029,ko04030,ko04812
Enippred_000282-T1	6183.Smp_127720.1	9.24e-10	66.6	KOG3656@1|root,KOG3656@2759|Eukaryota,38YTH@33154|Opisthokonta,3BBPS@33208|Metazoa,3CZGR@33213|Bilateria	T	dopamine neurotransmitter receptor activity, coupled via Gi/Go	-	-	-	-	-	-	-	-	-
Enippred_000293-T1	6183.Smp_137750.1	6.92e-44	152.0	COG5126@1|root,KOG0027@2759|Eukaryota,39S0M@33154|Opisthokonta,3BHMG@33208|Metazoa,3CVF6@33213|Bilateria	T	Calbindin	CALB1	GO:0003674,GO:0005488,GO:0005509,GO:0005575,GO:0005622,GO:0005623,GO:0005634,GO:0005737,GO:0005829,GO:0006873,GO:0006874,GO:0006875,GO:0008150,GO:0009987,GO:0019725,GO:0030003,GO:0030424,GO:0033267,GO:0042592,GO:0042995,GO:0043005,GO:0043167,GO:0043169,GO:0043195,GO:0043226,GO:0043227,GO:0043229,GO:0043231,GO:0043679,GO:0044306,GO:0044424,GO:0044444,GO:0044456,GO:0044463,GO:0044464,GO:0045202,GO:…	-	ko:K14757	ko04961,map04961	-	-	-	ko00000,ko00001
Enippred_000299-T1	30611.ENSOGAP00000012085	3.74e-39	152.0	COG5023@1|root,KOG1376@2759|Eukaryota,38E06@33154|Opisthokonta,3BAUV@33208|Metazoa,3CRFN@33213|Bilateria,47ZHV@7711|Chordata,4901E@7742|Vertebrata,3J54Q@40674|Mammalia,35AHZ@314146|Euarchontoglires,4MAZB@9443|Primates	Z	structural constituent of cytoskeleton	TUBA1C	GO:0000166,GO:0000226,GO:0001882,GO:0001883,GO:0003674,GO:0003676,GO:0003723,GO:0003725,GO:0003824,GO:0003924,GO:0005198,GO:0005200,GO:0005488,GO:0005515,GO:0005525,GO:0005575,GO:0005622,GO:0005623,GO:0005737,GO:0005829,GO:0005856,GO:0005874,GO:0005881,GO:0006810,GO:0006996,GO:0007010,GO:0007017,GO:0008150,GO:0009987,GO:0010033,GO:0015630,GO:0016020,GO:0016043,GO:0016462,GO:0016787,GO:0016817,GO:…	-	ko:K07374	ko04145,ko04210,ko04530,ko04540,ko05130,map04145,map04210,map04530,map04540,map05130	-	-	-	ko00000,ko00001,ko03019,ko03036,ko04147,ko04812
Enippred_000302-T1	9778.XP_004384100.1	6.31e-33	117.0	COG2036@1|root,KOG1745@2759|Eukaryota,3ANUH@33154|Opisthokonta,3C13P@33208|Metazoa,3DHGM@33213|Bilateria,48SFT@7711|Chordata,49NZ3@7742|Vertebrata,3JQFP@40674|Mammalia,358H3@311790|Afrotheria	B	Histone H3	-	-	-	ko:K11252,ko:K11253,ko:K11254	ko05034,ko05202,ko05203,ko05322,map05034,map05202,map05203,map05322	-	-	-	ko00000,ko00001,ko03036,ko04147
Enippred_000305-T1	6183.Smp_039640.2	5.96e-133	424.0	COG5222@1|root,KOG0314@2759|Eukaryota,39G1W@33154|Opisthokonta,3BH3Z@33208|Metazoa,3CWGY@33213|Bilateria	O	zinc ion binding	RBBP6	GO:0000003,GO:0000122,GO:0000151,GO:0000152,GO:0000209,GO:0000228,GO:0000278,GO:0000785,GO:0000790,GO:0000791,GO:0000792,GO:0000803,GO:0001654,GO:0001701,GO:0001702,GO:0001739,GO:0001745,GO:0003002,GO:0003006,GO:0003674,GO:0003676,GO:0003682,GO:0003723,GO:0003824,GO:0004842,GO:0005488,GO:0005515,GO:0005575,GO:0005622,GO:0005623,GO:0005634,GO:0005654,GO:0005694,GO:0005720,GO:0005730,GO:0005737,GO:…	2.3.2.27	ko:K10624,ko:K15541	ko03015,map03015	-	-	-	ko00000,ko00001,ko01000,ko03019,ko04121
Enippred_000308-T1	6183.Smp_070070.1	2.11e-32	128.0	COG5213@1|root,KOG1049@2759|Eukaryota,38DU4@33154|Opisthokonta,3BIYC@33208|Metazoa,3CVRM@33213|Bilateria	A	pre-mRNA 3'-end-processing factor	FIP1	GO:0003674,GO:0003676,GO:0003723,GO:0005488,GO:0005515,GO:0005575,GO:0005622,GO:0005623,GO:0005634,GO:0005654,GO:0005847,GO:0005849,GO:0006139,GO:0006378,GO:0006379,GO:0006396,GO:0006397,GO:0006398,GO:0006725,GO:0006807,GO:0008092,GO:0008150,GO:0008152,GO:0008334,GO:0009987,GO:0010467,GO:0016070,GO:0016071,GO:0017022,GO:0030674,GO:0031123,GO:0031124,GO:0031974,GO:0031981,GO:0032991,GO:0034641,GO:…	-	ko:K14405	ko03015,map03015	-	-	-	ko00000,ko00001,ko03019
Enippred_000314-T1	6211.A0A087VWP5	2.25e-67	221.0	KOG0819@1|root,KOG0819@2759|Eukaryota,38FEE@33154|Opisthokonta,3BCMH@33208|Metazoa,3CXS1@33213|Bilateria	U	annexin A6	-	-	-	-	-	-	-	-	-
Enippred_000326-T1	6183.Smp_079430.2	8.93e-141	399.0	KOG0096@1|root,KOG0096@2759|Eukaryota,38BBN@33154|Opisthokonta,3BAB7@33208|Metazoa,3CTTW@33213|Bilateria	U	snRNA import into nucleus	RAN	GO:0000003,GO:0000054,GO:0000055,GO:0000056,GO:0000060,GO:0000070,GO:0000132,GO:0000166,GO:0000212,GO:0000226,GO:0000278,GO:0000280,GO:0000287,GO:0000775,GO:0000776,GO:0000777,GO:0000779,GO:0000785,GO:0000793,GO:0000819,GO:0001654,GO:0001882,GO:0001883,GO:0003006,GO:0003407,GO:0003674,GO:0003676,GO:0003682,GO:0003712,GO:0003713,GO:0003723,GO:0003824,GO:0003924,GO:0005049,GO:0005085,GO:0005087,GO:…	-	ko:K07936	ko03008,ko03013,ko05166,ko05169,map03008,map03013,map05166,map05169	-	-	-	ko00000,ko00001,ko03009,ko03016,ko03019,ko03036,ko04031,ko04147
Enippred_000343-T1	6211.A0A068YEZ9	1.75e-87	281.0	COG0304@1|root,KOG1394@2759|Eukaryota,38H9Y@33154|Opisthokonta,3BF6J@33208|Metazoa,3CYM9@33213|Bilateria	I	3-oxoacyl-[acyl-carrier-protein] synthase activity	OXSM	GO:0003674,GO:0003824,GO:0004312,GO:0004315,GO:0005575,GO:0005622,GO:0005623,GO:0005737,GO:0005739,GO:0005829,GO:0006082,GO:0006139,GO:0006163,GO:0006629,GO:0006631,GO:0006633,GO:0006637,GO:0006725,GO:0006732,GO:0006753,GO:0006790,GO:0006793,GO:0006796,GO:0006807,GO:0006996,GO:0008150,GO:0008152,GO:0008610,GO:0009058,GO:0009117,GO:0009150,GO:0009259,GO:0009657,GO:0009668,GO:0009987,GO:0010027,GO:…	2.3.1.179	ko:K09458,ko:K17255	ko00061,ko00780,ko01100,ko01212,map00061,map00780,map01100,map01212	M00083,M00572	R04355,R04726,R04952,R04957,R04960,R04963,R04968,R07762,R10115,R10119	RC00039,RC02728,RC02729,RC02888	ko00000,ko00001,ko00002,ko01000,ko01004,ko04147
Enippred_000345-T1	6211.A0A068Y8H3	1.64e-88	274.0	KOG4642@1|root,KOG4642@2759|Eukaryota,38EHB@33154|Opisthokonta,3BAI8@33208|Metazoa,3CSU1@33213|Bilateria	O	regulation of chaperone-mediated protein complex assembly	STUB1	GO:0000003,GO:0000151,GO:0000209,GO:0001101,GO:0001664,GO:0001666,GO:0002931,GO:0003674,GO:0003824,GO:0004842,GO:0005102,GO:0005488,GO:0005515,GO:0005575,GO:0005622,GO:0005623,GO:0005634,GO:0005654,GO:0005737,GO:0005783,GO:0005829,GO:0006139,GO:0006259,GO:0006281,GO:0006457,GO:0006464,GO:0006508,GO:0006511,GO:0006515,GO:0006725,GO:0006807,GO:0006950,GO:0006970,GO:0006974,GO:0006986,GO:0006996,GO:…	1.3.5.2,2.3.2.27,5.2.1.8	ko:K00254,ko:K09561,ko:K12735,ko:K14713	ko00240,ko01100,ko04120,ko04141,map00240,map01100,map04120,map04141	M00051	R01868	RC00051	ko00000,ko00001,ko00002,ko01000,ko02000,ko03041,ko03110,ko04121,ko04131
Enippred_000350-T1	27679.XP_010348163.1	8.5e-21	102.0	COG5056@1|root,KOG0380@2759|Eukaryota,38EBW@33154|Opisthokonta,3BDG1@33208|Metazoa,3CRIC@33213|Bilateria,489MI@7711|Chordata,49102@7742|Vertebrata,3J30H@40674|Mammalia,35CMR@314146|Euarchontoglires,4M8T6@9443|Primates	I	Sterol O-acyltransferase 2	SOAT2	GO:0000062,GO:0000166,GO:0003008,GO:0003674,GO:0003824,GO:0004772,GO:0005488,GO:0005496,GO:0005575,GO:0005622,GO:0005623,GO:0005737,GO:0005783,GO:0005789,GO:0005903,GO:0006066,GO:0006629,GO:0006810,GO:0006869,GO:0007584,GO:0007586,GO:0008150,GO:0008152,GO:0008202,GO:0008203,GO:0008289,GO:0008374,GO:0009605,GO:0009987,GO:0009991,GO:0010742,GO:0010876,GO:0012505,GO:0015485,GO:0015850,GO:0015918,GO:…	2.3.1.26	ko:K00637	ko00100,ko04979,map00100,map04979	-	R01461	RC00004,RC00055	ko00000,ko00001,ko01000
Enippred_000363-T1	6211.A0A068Y1W2	1.59e-68	223.0	COG0300@1|root,KOG1014@2759|Eukaryota,39C1P@33154|Opisthokonta,3BGTQ@33208|Metazoa,3CSKI@33213|Bilateria	Q	Belongs to the short-chain dehydrogenases reductases (SDR) family	-	-	-	-	-	-	-	-	-
Enippred_000386-T1	6183.Smp_000740.2	3e-115	358.0	COG5148@1|root,KOG2884@2759|Eukaryota,39J81@33154|Opisthokonta,3CNWD@33208|Metazoa,3E51I@33213|Bilateria	O	26S proteasome non-ATPase regulatory subunit	PSMD4	GO:0000003,GO:0000070,GO:0000278,GO:0000280,GO:0000502,GO:0000819,GO:0003674,GO:0005198,GO:0005488,GO:0005515,GO:0005575,GO:0005622,GO:0005623,GO:0005634,GO:0005654,GO:0005737,GO:0005829,GO:0005838,GO:0006464,GO:0006508,GO:0006511,GO:0006807,GO:0006996,GO:0007049,GO:0007059,GO:0007088,GO:0007276,GO:0007283,GO:0007346,GO:0008134,GO:0008150,GO:0008152,GO:0008270,GO:0008540,GO:0008541,GO:0009056,GO:…	2.7.1.68	ko:K00889,ko:K03029	ko00562,ko01100,ko03050,ko04011,ko04070,ko04072,ko04139,ko04144,ko04666,ko04810,ko05169,ko05231,map00562,map01100,map03050,map04011,map04070,map04072,map04139,map04144,map04666,map04810,map05169,map05231	M00130,M00341	R03469	RC00002,RC00078	ko00000,ko00001,ko00002,ko01000,ko03051,ko04131
Enippred_000393-T1	10228.TriadP15826	5.1e-16	85.1	COG4886@1|root,KOG0619@2759|Eukaryota,38G9U@33154|Opisthokonta,3BCFH@33208|Metazoa	S	Leucine rich repeat	LRRC58	-	-	-	-	-	-	-	-
Enippred_000483-T1	6183.Smp_005500.1	4.75e-105	326.0	KOG3736@1|root,KOG3736@2759|Eukaryota,38FFX@33154|Opisthokonta,3BAUJ@33208|Metazoa,3D2QA@33213|Bilateria	O	polypeptide N-acetylgalactosaminyltransferase activity	gly-5	GO:0000003,GO:0000139,GO:0003674,GO:0003824,GO:0004653,GO:0005488,GO:0005575,GO:0005622,GO:0005623,GO:0005737,GO:0005794,GO:0005795,GO:0006464,GO:0006486,GO:0006493,GO:0006807,GO:0008150,GO:0008152,GO:0008194,GO:0008376,GO:0009058,GO:0009059,GO:0009100,GO:0009101,GO:0009987,GO:0012505,GO:0016020,GO:0016021,GO:0016740,GO:0016757,GO:0016758,GO:0018193,GO:0018210,GO:0018243,GO:0019538,GO:0030246,GO:…	2.4.1.41	ko:K00710	ko00512,ko01100,map00512,map01100	M00056	R05907	-	ko00000,ko00001,ko00002,ko01000,ko01003
Enippred_000484-T1	10224.XP_006816999.1	3.82e-37	139.0	KOG3736@1|root,KOG3736@2759|Eukaryota,38FFX@33154|Opisthokonta,3BAUJ@33208|Metazoa,3CR92@33213|Bilateria	O	protein O-linked glycosylation via threonine	-	-	-	-	-	-	-	-	-
Enippred_000486-T1	6211.A0A068Y7V6	7.27e-36	136.0	KOG1872@1|root,KOG1872@2759|Eukaryota,38F2F@33154|Opisthokonta,3BDEN@33208|Metazoa,3CTZU@33213|Bilateria	O	Belongs to the peptidase C19 family	USP14	GO:0000502,GO:0000966,GO:0002376,GO:0003674,GO:0003824,GO:0004175,GO:0004197,GO:0004843,GO:0004857,GO:0004866,GO:0005488,GO:0005575,GO:0005622,GO:0005623,GO:0005634,GO:0005737,GO:0005829,GO:0005838,GO:0005886,GO:0006139,GO:0006396,GO:0006399,GO:0006464,GO:0006508,GO:0006511,GO:0006725,GO:0006807,GO:0006950,GO:0006952,GO:0006955,GO:0007154,GO:0007267,GO:0007268,GO:0008033,GO:0008150,GO:0008152,GO:…	3.4.19.12	ko:K08283,ko:K11843	-	-	-	-	ko00000,ko01000,ko01002,ko04121
Enippred_000487-T1	6211.A0A068Y7V6	2.47e-120	364.0	KOG1872@1|root,KOG1872@2759|Eukaryota,38F2F@33154|Opisthokonta,3BDEN@33208|Metazoa,3CTZU@33213|Bilateria	O	Belongs to the peptidase C19 family	USP14	GO:0000502,GO:0000966,GO:0002376,GO:0003674,GO:0003824,GO:0004175,GO:0004197,GO:0004843,GO:0004857,GO:0004866,GO:0005488,GO:0005575,GO:0005622,GO:0005623,GO:0005634,GO:0005737,GO:0005829,GO:0005838,GO:0005886,GO:0006139,GO:0006396,GO:0006399,GO:0006464,GO:0006508,GO:0006511,GO:0006725,GO:0006807,GO:0006950,GO:0006952,GO:0006955,GO:0007154,GO:0007267,GO:0007268,GO:0008033,GO:0008150,GO:0008152,GO:…	3.4.19.12	ko:K08283,ko:K11843	-	-	-	-	ko00000,ko01000,ko01002,ko04121
Enippred_000496-T1	6211.A0A077RF39	6.32e-46	152.0	KOG4606@1|root,KOG4606@2759|Eukaryota,3A073@33154|Opisthokonta,3BRFS@33208|Metazoa,3D6A0@33213|Bilateria	S	CTD nuclear envelope phosphatase 1 regulatory subunit 1	CNEP1R1	GO:0000278,GO:0005575,GO:0005622,GO:0005623,GO:0005634,GO:0005635,GO:0005737,GO:0005829,GO:0006629,GO:0006996,GO:0006997,GO:0006998,GO:0007049,GO:0007077,GO:0008104,GO:0008150,GO:0008152,GO:0008287,GO:0009889,GO:0009891,GO:0009893,GO:0009987,GO:0010256,GO:0010562,GO:0010604,GO:0010866,GO:0010867,GO:0012505,GO:0016020,GO:0016021,GO:0016043,GO:0019216,GO:0019220,GO:0019222,GO:0022402,GO:0022411,GO:…	-	-	-	-	-	-	-
Enippred_000501-T1	6183.Smp_043500.1	1.55e-30	118.0	KOG3777@1|root,KOG3777@2759|Eukaryota,38F0B@33154|Opisthokonta,3BAC8@33208|Metazoa,3CWP5@33213|Bilateria	S	zinc finger CCCH-type containing	-	GO:0003674,GO:0003676,GO:0003723,GO:0003824,GO:0004518,GO:0004519,GO:0005488,GO:0005575,GO:0005622,GO:0005623,GO:0005737,GO:0006139,GO:0006725,GO:0006807,GO:0008150,GO:0008152,GO:0009987,GO:0016787,GO:0016788,GO:0034641,GO:0043167,GO:0043169,GO:0043170,GO:0044237,GO:0044238,GO:0044424,GO:0044464,GO:0046483,GO:0046872,GO:0071704,GO:0090304,GO:0090305,GO:0097159,GO:1901360,GO:1901363	-	ko:K18668	-	-	-	-	ko00000,ko01000,ko03019
Enippred_000504-T1	6183.Smp_015710.1	9.7e-50	174.0	COG0406@1|root,KOG0234@2759|Eukaryota,38C8I@33154|Opisthokonta,3BE9G@33208|Metazoa,3CUJR@33213|Bilateria	G	6-phosphofructo-2-kinase activity	PF2K1	GO:0000166,GO:0003674,GO:0003824,GO:0003873,GO:0004331,GO:0005488,GO:0005524,GO:0005575,GO:0005622,GO:0005623,GO:0005737,GO:0005975,GO:0005996,GO:0006000,GO:0006003,GO:0006082,GO:0006090,GO:0006091,GO:0006096,GO:0006139,GO:0006163,GO:0006164,GO:0006165,GO:0006725,GO:0006732,GO:0006733,GO:0006753,GO:0006754,GO:0006757,GO:0006793,GO:0006796,GO:0006807,GO:0008144,GO:0008150,GO:0008152,GO:0008443,GO:…	2.7.1.105,3.1.3.46	ko:K01103,ko:K19028,ko:K19029	ko00051,ko04066,ko04152,ko04919,ko04922,map00051,map04066,map04152,map04919,map04922	-	R02731	RC00152	ko00000,ko00001,ko01000
Enippred_000505-T1	6183.Smp_015710.1	4.02e-102	310.0	COG0406@1|root,KOG0234@2759|Eukaryota,38C8I@33154|Opisthokonta,3BE9G@33208|Metazoa,3CUJR@33213|Bilateria	G	6-phosphofructo-2-kinase activity	PF2K1	GO:0000166,GO:0003674,GO:0003824,GO:0003873,GO:0004331,GO:0005488,GO:0005524,GO:0005575,GO:0005622,GO:0005623,GO:0005737,GO:0005975,GO:0005996,GO:0006000,GO:0006003,GO:0006082,GO:0006090,GO:0006091,GO:0006096,GO:0006139,GO:0006163,GO:0006164,GO:0006165,GO:0006725,GO:0006732,GO:0006733,GO:0006753,GO:0006754,GO:0006757,GO:0006793,GO:0006796,GO:0006807,GO:0008144,GO:0008150,GO:0008152,GO:0008443,GO:…	2.7.1.105,3.1.3.46	ko:K01103,ko:K19028,ko:K19029	ko00051,ko04066,ko04152,ko04919,ko04922,map00051,map04066,map04152,map04919,map04922	-	R02731	RC00152	ko00000,ko00001,ko01000
Enippred_000523-T1	6211.A0A068XYM4	2.06e-52	178.0	COG5228@1|root,KOG0304@2759|Eukaryota,38JJE@33154|Opisthokonta,3B94X@33208|Metazoa,3CT2V@33213|Bilateria	A	poly(A)-specific ribonuclease activity	Caf1	GO:0000003,GO:0000175,GO:0000288,GO:0000289,GO:0000291,GO:0000932,GO:0000956,GO:0003006,GO:0003674,GO:0003676,GO:0003723,GO:0003729,GO:0003824,GO:0004518,GO:0004527,GO:0004532,GO:0004535,GO:0004540,GO:0005488,GO:0005515,GO:0005575,GO:0005622,GO:0005623,GO:0005634,GO:0005737,GO:0005937,GO:0006139,GO:0006351,GO:0006354,GO:0006355,GO:0006357,GO:0006366,GO:0006368,GO:0006401,GO:0006402,GO:0006417,GO:…	-	ko:K12581	ko03018,map03018	-	-	-	ko00000,ko00001,ko03019
Enippred_000524-T1	6211.A0A068XYM4	6.14e-30	119.0	COG5228@1|root,KOG0304@2759|Eukaryota,38JJE@33154|Opisthokonta,3B94X@33208|Metazoa,3CT2V@33213|Bilateria	A	poly(A)-specific ribonuclease activity	Caf1	GO:0000003,GO:0000175,GO:0000288,GO:0000289,GO:0000291,GO:0000932,GO:0000956,GO:0003006,GO:0003674,GO:0003676,GO:0003723,GO:0003729,GO:0003824,GO:0004518,GO:0004527,GO:0004532,GO:0004535,GO:0004540,GO:0005488,GO:0005515,GO:0005575,GO:0005622,GO:0005623,GO:0005634,GO:0005737,GO:0005937,GO:0006139,GO:0006351,GO:0006354,GO:0006355,GO:0006357,GO:0006366,GO:0006368,GO:0006401,GO:0006402,GO:0006417,GO:…	-	ko:K12581	ko03018,map03018	-	-	-	ko00000,ko00001,ko03019
Enippred_000526-T1	6669.EFX73539	3e-34	134.0	COG1310@1|root,KOG2880@2759|Eukaryota,38CKJ@33154|Opisthokonta,3BFSU@33208|Metazoa,3CRQ0@33213|Bilateria,41VII@6656|Arthropoda	T	USP8 dimerisation domain	STAMBP	GO:0000278,GO:0000281,GO:0000910,GO:0003674,GO:0003824,GO:0004843,GO:0005488,GO:0005515,GO:0005575,GO:0005622,GO:0005623,GO:0005634,GO:0005654,GO:0005737,GO:0005768,GO:0005769,GO:0005829,GO:0005886,GO:0006464,GO:0006508,GO:0006511,GO:0006807,GO:0006810,GO:0006886,GO:0007034,GO:0007049,GO:0007154,GO:0007165,GO:0007259,GO:0008104,GO:0008150,GO:0008152,GO:0008233,GO:0008234,GO:0008237,GO:0008270,GO:…	3.4.19.12	ko:K11866,ko:K11867,ko:K12655	ko04144,ko04622,map04144,map04622	-	-	-	ko00000,ko00001,ko01000,ko01002,ko04121,ko04131
Enippred_000527-T1	121225.PHUM222190-PA	7.05e-17	87.0	COG1310@1|root,KOG2880@2759|Eukaryota,38CKJ@33154|Opisthokonta,3BFSU@33208|Metazoa,3CRQ0@33213|Bilateria,41VII@6656|Arthropoda,3SI6T@50557|Insecta,3EA7X@33342|Paraneoptera	T	USP8 dimerisation domain	STAMBP	GO:0000278,GO:0000281,GO:0000910,GO:0003674,GO:0003824,GO:0004843,GO:0005488,GO:0005515,GO:0005575,GO:0005622,GO:0005623,GO:0005634,GO:0005654,GO:0005737,GO:0005768,GO:0005769,GO:0005829,GO:0005886,GO:0006464,GO:0006508,GO:0006511,GO:0006807,GO:0006810,GO:0006886,GO:0007034,GO:0007049,GO:0007154,GO:0007165,GO:0007259,GO:0008104,GO:0008150,GO:0008152,GO:0008233,GO:0008234,GO:0008237,GO:0008270,GO:…	3.4.19.12	ko:K11866,ko:K11867,ko:K12655	ko04144,ko04622,map04144,map04622	-	-	-	ko00000,ko00001,ko01000,ko01002,ko04121,ko04131
Enippred_000528-T1	6183.Smp_021870.1	2.75e-75	238.0	COG5228@1|root,KOG0304@2759|Eukaryota,38JJE@33154|Opisthokonta,3B94X@33208|Metazoa,3CT2V@33213|Bilateria	A	poly(A)-specific ribonuclease activity	Caf1	GO:0000003,GO:0000175,GO:0000288,GO:0000289,GO:0000291,GO:0000932,GO:0000956,GO:0003006,GO:0003674,GO:0003676,GO:0003723,GO:0003729,GO:0003824,GO:0004518,GO:0004527,GO:0004532,GO:0004535,GO:0004540,GO:0005488,GO:0005515,GO:0005575,GO:0005622,GO:0005623,GO:0005634,GO:0005737,GO:0005937,GO:0006139,GO:0006351,GO:0006354,GO:0006355,GO:0006357,GO:0006366,GO:0006368,GO:0006401,GO:0006402,GO:0006417,GO:…	-	ko:K12581	ko03018,map03018	-	-	-	ko00000,ko00001,ko03019
Enippred_000551-T1	6326.BUX.s01198.15	4.79e-45	149.0	COG4830@1|root,KOG1768@2759|Eukaryota,3A3E4@33154|Opisthokonta,3BQEH@33208|Metazoa,3D7AM@33213|Bilateria,40DJJ@6231|Nematoda,1KWAB@119089|Chromadorea	J	Belongs to the eukaryotic ribosomal protein eS26 family	RPS26	GO:0000184,GO:0000956,GO:0002181,GO:0003674,GO:0003676,GO:0003723,GO:0003729,GO:0003735,GO:0005198,GO:0005488,GO:0005575,GO:0005622,GO:0005623,GO:0005634,GO:0005654,GO:0005737,GO:0005783,GO:0005789,GO:0005791,GO:0005829,GO:0005840,GO:0005844,GO:0006139,GO:0006401,GO:0006402,GO:0006412,GO:0006413,GO:0006518,GO:0006605,GO:0006612,GO:0006613,GO:0006614,GO:0006725,GO:0006807,GO:0006810,GO:0006886,GO:…	-	ko:K02976,ko:K18739	ko03010,map03010	M00177,M00179	-	-	br01610,ko00000,ko00001,ko00002,ko03011,ko03019,ko04131
Enippred_000552-T1	6326.BUX.s01198.15	4.79e-45	149.0	COG4830@1|root,KOG1768@2759|Eukaryota,3A3E4@33154|Opisthokonta,3BQEH@33208|Metazoa,3D7AM@33213|Bilateria,40DJJ@6231|Nematoda,1KWAB@119089|Chromadorea	J	Belongs to the eukaryotic ribosomal protein eS26 family	RPS26	GO:0000184,GO:0000956,GO:0002181,GO:0003674,GO:0003676,GO:0003723,GO:0003729,GO:0003735,GO:0005198,GO:0005488,GO:0005575,GO:0005622,GO:0005623,GO:0005634,GO:0005654,GO:0005737,GO:0005783,GO:0005789,GO:0005791,GO:0005829,GO:0005840,GO:0005844,GO:0006139,GO:0006401,GO:0006402,GO:0006412,GO:0006413,GO:0006518,GO:0006605,GO:0006612,GO:0006613,GO:0006614,GO:0006725,GO:0006807,GO:0006810,GO:0006886,GO:…	-	ko:K02976,ko:K18739	ko03010,map03010	M00177,M00179	-	-	br01610,ko00000,ko00001,ko00002,ko03011,ko03019,ko04131
Enippred_000579-T1	6211.A0A087W070	2.44e-105	327.0	COG0042@1|root,KOG2334@2759|Eukaryota,39RD0@33154|Opisthokonta,3BFUV@33208|Metazoa,3CT3J@33213|Bilateria	J	synthase	DUS2	GO:0000166,GO:0001932,GO:0001933,GO:0002943,GO:0003674,GO:0003676,GO:0003723,GO:0003725,GO:0003824,GO:0004857,GO:0004860,GO:0005488,GO:0005575,GO:0005622,GO:0005623,GO:0005634,GO:0005737,GO:0005783,GO:0005829,GO:0006139,GO:0006396,GO:0006399,GO:0006400,GO:0006469,GO:0006725,GO:0006807,GO:0008033,GO:0008150,GO:0008152,GO:0009451,GO:0009892,GO:0009987,GO:0010467,GO:0010563,GO:0010605,GO:0010941,GO:…	1.3.1.91	ko:K05543	-	-	-	-	ko00000,ko01000,ko03016
Enippred_000585-T1	6211.A0A068Y9Y6	2.43e-77	270.0	KOG3539@1|root,KOG3539@2759|Eukaryota,38FW7@33154|Opisthokonta,3BEQ3@33208|Metazoa,3CYKJ@33213|Bilateria	W	serine-type endopeptidase inhibitor activity	SPON1	GO:0000902,GO:0000904,GO:0001871,GO:0002376,GO:0003674,GO:0004857,GO:0004866,GO:0004867,GO:0005044,GO:0005488,GO:0005575,GO:0005576,GO:0005604,GO:0005622,GO:0005623,GO:0005737,GO:0005783,GO:0005788,GO:0006810,GO:0006897,GO:0006898,GO:0006928,GO:0006935,GO:0006955,GO:0007155,GO:0007275,GO:0007399,GO:0007409,GO:0007411,GO:0007413,GO:0007517,GO:0008037,GO:0008038,GO:0008045,GO:0008150,GO:0009605,GO:…	-	-	-	-	-	-	-
Enippred_000586-T1	6211.A0A068Y9Y6	4.01e-73	251.0	KOG3539@1|root,KOG3539@2759|Eukaryota,38FW7@33154|Opisthokonta,3BEQ3@33208|Metazoa,3CYKJ@33213|Bilateria	W	serine-type endopeptidase inhibitor activity	SPON1	GO:0000902,GO:0000904,GO:0001871,GO:0002376,GO:0003674,GO:0004857,GO:0004866,GO:0004867,GO:0005044,GO:0005488,GO:0005575,GO:0005576,GO:0005604,GO:0005622,GO:0005623,GO:0005737,GO:0005783,GO:0005788,GO:0006810,GO:0006897,GO:0006898,GO:0006928,GO:0006935,GO:0006955,GO:0007155,GO:0007275,GO:0007399,GO:0007409,GO:0007411,GO:0007413,GO:0007517,GO:0008037,GO:0008038,GO:0008045,GO:0008150,GO:0009605,GO:…	-	-	-	-	-	-	-
Enippred_000589-T1	6211.A0A068Y9Y6	2.63e-67	233.0	KOG3539@1|root,KOG3539@2759|Eukaryota,38FW7@33154|Opisthokonta,3BEQ3@33208|Metazoa,3CYKJ@33213|Bilateria	W	serine-type endopeptidase inhibitor activity	SPON1	GO:0000902,GO:0000904,GO:0001871,GO:0002376,GO:0003674,GO:0004857,GO:0004866,GO:0004867,GO:0005044,GO:0005488,GO:0005575,GO:0005576,GO:0005604,GO:0005622,GO:0005623,GO:0005737,GO:0005783,GO:0005788,GO:0006810,GO:0006897,GO:0006898,GO:0006928,GO:0006935,GO:0006955,GO:0007155,GO:0007275,GO:0007399,GO:0007409,GO:0007411,GO:0007413,GO:0007517,GO:0008037,GO:0008038,GO:0008045,GO:0008150,GO:0009605,GO:…	-	-	-	-	-	-	-
Enippred_000591-T1	6183.Smp_164470.1	2.17e-104	313.0	KOG0495@1|root,KOG0495@2759|Eukaryota,38EYN@33154|Opisthokonta,3B9NH@33208|Metazoa,3CZ2Z@33213|Bilateria	A	spliceosomal tri-snRNP complex assembly	-	-	-	ko:K12855	ko03040,map03040	M00354	-	-	ko00000,ko00001,ko00002,ko03041
Enippred_000593-T1	28377.ENSACAP00000002000	4.6e-09	61.2	KOG4501@1|root,KOG4501@2759|Eukaryota,38GXB@33154|Opisthokonta,3BF9G@33208|Metazoa,3D1AF@33213|Bilateria,487A7@7711|Chordata,48YTG@7742|Vertebrata	K	Activating signal cointegrator 1 complex subunit 2	ASCC2	GO:0005575,GO:0005622,GO:0005623,GO:0005634,GO:0005654,GO:0006139,GO:0006259,GO:0006281,GO:0006304,GO:0006307,GO:0006351,GO:0006355,GO:0006725,GO:0006807,GO:0006950,GO:0006974,GO:0008150,GO:0008152,GO:0009058,GO:0009059,GO:0009889,GO:0009987,GO:0010467,GO:0010468,GO:0010556,GO:0016070,GO:0018130,GO:0019219,GO:0019222,GO:0019438,GO:0031323,GO:0031326,GO:0031974,GO:0031981,GO:0032774,GO:0032991,GO:…	-	ko:K18667	-	-	-	-	ko00000
Enippred_000594-T1	8364.ENSXETP00000042281	1.16e-230	659.0	KOG0266@1|root,KOG0266@2759|Eukaryota,38FIU@33154|Opisthokonta,3BFJ9@33208|Metazoa,3D310@33213|Bilateria,480NZ@7711|Chordata,4917A@7742|Vertebrata	O	WD domain, G-beta repeat	WDR16	GO:0003674,GO:0005575,GO:0005622,GO:0005623,GO:0005737,GO:0005929,GO:0008150,GO:0031514,GO:0042995,GO:0043226,GO:0044424,GO:0044464,GO:0120025	-	-	-	-	-	-	-
Enippred_000595-T1	6183.Smp_022410.1	1.18e-20	88.2	KOG0266@1|root,KOG0266@2759|Eukaryota,38FIU@33154|Opisthokonta,3BFJ9@33208|Metazoa,3D310@33213|Bilateria	O	Cilia and flagella associated protein 52	-	-	-	-	-	-	-	-	-
Enippred_000606-T1	6211.A0A087VYG2	1.92e-50	182.0	KOG0392@1|root,KOG0392@2759|Eukaryota,38EZ0@33154|Opisthokonta,3BBP2@33208|Metazoa,3CRHI@33213|Bilateria	K	ATP binding	-	-	-	-	-	-	-	-	-
Enippred_000612-T1	10228.TriadP63651	2.8e-22	101.0	COG0656@1|root,KOG3023@2759|Eukaryota,38Y3V@33154|Opisthokonta,3BAKE@33208|Metazoa	E	glutamate-cysteine ligase	GCLM	GO:0000096,GO:0001101,GO:0001678,GO:0001775,GO:0003008,GO:0003013,GO:0003018,GO:0003254,GO:0003674,GO:0003824,GO:0004357,GO:0005488,GO:0005515,GO:0005575,GO:0005622,GO:0005623,GO:0005737,GO:0005829,GO:0006082,GO:0006518,GO:0006520,GO:0006534,GO:0006536,GO:0006575,GO:0006749,GO:0006750,GO:0006790,GO:0006807,GO:0006915,GO:0006950,GO:0006979,GO:0006996,GO:0007005,GO:0007568,GO:0007584,GO:0007610,GO:…	-	ko:K11205	ko00270,ko00480,ko01100,ko04216,map00270,map00480,map01100,map04216	M00118	R00894,R10993	RC00064,RC00090	ko00000,ko00001,ko00002
Enippred_000614-T1	6183.Smp_131030.1	5.44e-42	171.0	COG5594@1|root,KOG1134@2759|Eukaryota,38CBQ@33154|Opisthokonta,3BAXE@33208|Metazoa,3CUH0@33213|Bilateria	S	Transmembrane protein 63c	-	GO:0005575,GO:0005622,GO:0005623,GO:0005737,GO:0016020,GO:0044424,GO:0044464,GO:0045177	-	ko:K21989	-	-	-	-	ko00000,ko02000
Enippred_000659-T1	7668.SPU_008670-tr	3.13e-13	68.2	COG5599@1|root,KOG0789@2759|Eukaryota,38B89@33154|Opisthokonta,3BF0Z@33208|Metazoa,3D24S@33213|Bilateria	T	phosphatase	-	-	3.1.3.48	ko:K04458,ko:K18026	ko04010,ko04630,map04010,map04630	-	-	-	ko00000,ko00001,ko01000,ko01009
Enippred_000668-T1	7719.XP_002130733.1	3.95e-16	88.6	KOG3878@1|root,KOG3878@2759|Eukaryota,38E2H@33154|Opisthokonta,3B9FT@33208|Metazoa,3CTWZ@33213|Bilateria,480DS@7711|Chordata	U	fatty-acyl-CoA binding	ACBD3	GO:0000062,GO:0000139,GO:0000166,GO:0003674,GO:0005488,GO:0005515,GO:0005575,GO:0005622,GO:0005623,GO:0005737,GO:0005739,GO:0005794,GO:0006629,GO:0006694,GO:0008150,GO:0008152,GO:0008202,GO:0008610,GO:0009058,GO:0012505,GO:0016020,GO:0017076,GO:0030554,GO:0031090,GO:0031984,GO:0032553,GO:0032555,GO:0032559,GO:0033218,GO:0034237,GO:0036094,GO:0043167,GO:0043168,GO:0043226,GO:0043227,GO:0043229,GO:…	-	ko:K05657	ko02010,map02010	-	-	-	ko00000,ko00001,ko02000
Enippred_000670-T1	6183.Smp_083450.1	2.06e-71	227.0	COG2214@1|root,KOG0719@2759|Eukaryota,38CKR@33154|Opisthokonta,3BE6K@33208|Metazoa,3CVVW@33213|Bilateria	O	social behavior	DNAJC9	GO:0003674,GO:0005488,GO:0005515,GO:0005575,GO:0005576,GO:0005615,GO:0005622,GO:0005623,GO:0005634,GO:0005654,GO:0005737,GO:0005829,GO:0005886,GO:0007610,GO:0008150,GO:0016020,GO:0030544,GO:0031072,GO:0031974,GO:0031981,GO:0032781,GO:0035176,GO:0043085,GO:0043226,GO:0043227,GO:0043229,GO:0043231,GO:0043233,GO:0043462,GO:0044093,GO:0044421,GO:0044422,GO:0044424,GO:0044428,GO:0044444,GO:0044446,GO:…	-	ko:K09529	-	-	-	-	ko00000,ko03110
Enippred_000683-T1	6211.A0A087W1U9	1.63e-170	508.0	KOG2047@1|root,KOG2047@2759|Eukaryota,38FF1@33154|Opisthokonta,3BE39@33208|Metazoa,3CX5M@33213|Bilateria	A	generation of catalytic spliceosome for first transesterification step	XAB2	GO:0000349,GO:0000375,GO:0000377,GO:0000393,GO:0000398,GO:0000974,GO:0001655,GO:0001701,GO:0001709,GO:0001824,GO:0002009,GO:0003674,GO:0005488,GO:0005515,GO:0005575,GO:0005622,GO:0005623,GO:0005634,GO:0005654,GO:0005681,GO:0005684,GO:0005737,GO:0005829,GO:0006139,GO:0006259,GO:0006281,GO:0006283,GO:0006289,GO:0006351,GO:0006396,GO:0006397,GO:0006725,GO:0006807,GO:0006950,GO:0006974,GO:0007275,GO:…	-	ko:K12867	ko03040,map03040	M00355	-	-	ko00000,ko00001,ko00002,ko03019,ko03041
Enippred_000685-T1	6183.Smp_163620.1	1.13e-128	417.0	COG0553@1|root,KOG0388@2759|Eukaryota,3AIZX@33154|Opisthokonta,3BYWJ@33208|Metazoa,3DDIU@33213|Bilateria	L	DNA helicase INO80	INO80	GO:0000070,GO:0000166,GO:0000226,GO:0000228,GO:0000278,GO:0000280,GO:0000722,GO:0000723,GO:0000724,GO:0000725,GO:0000781,GO:0000785,GO:0000790,GO:0000819,GO:0001067,GO:0001558,GO:0003674,GO:0003676,GO:0003677,GO:0003678,GO:0003779,GO:0003824,GO:0004003,GO:0004386,GO:0005488,GO:0005515,GO:0005524,GO:0005575,GO:0005622,GO:0005623,GO:0005634,GO:0005654,GO:0005694,GO:0005700,GO:0005737,GO:0005819,GO:…	2.1.1.313,3.6.4.12	ko:K11665,ko:K19307	-	-	-	-	ko00000,ko01000,ko03009,ko03036
Enippred_000688-T1	9544.ENSMMUP00000002321	1.54e-72	256.0	COG0553@1|root,KOG0388@2759|Eukaryota,3AIZX@33154|Opisthokonta,3BYWJ@33208|Metazoa,3DDIU@33213|Bilateria,489EX@7711|Chordata,48W3K@7742|Vertebrata,3J4KC@40674|Mammalia,359JG@314146|Euarchontoglires,4MHP6@9443|Primates,364AS@314294|Cercopithecoidea	A	INO80 complex subunit	INO80	GO:0000070,GO:0000166,GO:0000226,GO:0000228,GO:0000278,GO:0000280,GO:0000722,GO:0000723,GO:0000724,GO:0000725,GO:0000781,GO:0000785,GO:0000790,GO:0000819,GO:0001067,GO:0001558,GO:0003674,GO:0003676,GO:0003677,GO:0003678,GO:0003779,GO:0003824,GO:0004003,GO:0004386,GO:0005488,GO:0005515,GO:0005524,GO:0005575,GO:0005622,GO:0005623,GO:0005634,GO:0005654,GO:0005694,GO:0005700,GO:0005737,GO:0005819,GO:…	2.1.1.313,3.6.4.12	ko:K11665,ko:K19307	-	-	-	-	ko00000,ko01000,ko03009,ko03036
Enippred_000705-T1	6211.A0A087W1D2	1.86e-117	382.0	COG0144@1|root,KOG2198@2759|Eukaryota,38F5P@33154|Opisthokonta,3BEZD@33208|Metazoa,3D0WB@33213|Bilateria	J	Belongs to the class I-like SAM-binding methyltransferase superfamily. RsmB NOP family	NSUN2	GO:0000003,GO:0000049,GO:0000075,GO:0000302,GO:0001510,GO:0001942,GO:0002097,GO:0002101,GO:0002127,GO:0002946,GO:0003006,GO:0003008,GO:0003674,GO:0003676,GO:0003723,GO:0003824,GO:0005488,GO:0005575,GO:0005622,GO:0005623,GO:0005634,GO:0005654,GO:0005730,GO:0005737,GO:0005819,GO:0005856,GO:0006139,GO:0006396,GO:0006399,GO:0006400,GO:0006725,GO:0006807,GO:0006950,GO:0006979,GO:0007049,GO:0007275,GO:…	2.1.1.202,2.1.1.203	ko:K14554,ko:K15334,ko:K15335	ko03008,map03008	-	-	-	ko00000,ko00001,ko01000,ko03009,ko03016
Enippred_000706-T1	7668.SPU_018234-tr	1.61e-32	122.0	COG0144@1|root,KOG2198@2759|Eukaryota,38F5P@33154|Opisthokonta,3BEZD@33208|Metazoa,3D0WB@33213|Bilateria	J	Belongs to the class I-like SAM-binding methyltransferase superfamily. RsmB NOP family	NSUN2	GO:0000003,GO:0000049,GO:0000075,GO:0000302,GO:0001510,GO:0001942,GO:0002097,GO:0002101,GO:0002127,GO:0002946,GO:0003006,GO:0003008,GO:0003674,GO:0003676,GO:0003723,GO:0003824,GO:0005488,GO:0005575,GO:0005622,GO:0005623,GO:0005634,GO:0005654,GO:0005730,GO:0005737,GO:0005819,GO:0005856,GO:0006139,GO:0006396,GO:0006399,GO:0006400,GO:0006725,GO:0006807,GO:0006950,GO:0006979,GO:0007049,GO:0007275,GO:…	2.1.1.202,2.1.1.203	ko:K14554,ko:K15334,ko:K15335	ko03008,map03008	-	-	-	ko00000,ko00001,ko01000,ko03009,ko03016
Enippred_000708-T1	6211.A0A068YGJ1	2.83e-79	256.0	KOG2908@1|root,KOG2908@2759|Eukaryota,38BPQ@33154|Opisthokonta,3BABE@33208|Metazoa,3CWTG@33213|Bilateria	O	proteasome assembly	PSMD13	GO:0000003,GO:0000280,GO:0000502,GO:0001775,GO:0002252,GO:0002263,GO:0002274,GO:0002275,GO:0002283,GO:0002366,GO:0002376,GO:0002443,GO:0002444,GO:0002446,GO:0003674,GO:0003824,GO:0004175,GO:0005198,GO:0005488,GO:0005515,GO:0005575,GO:0005576,GO:0005622,GO:0005623,GO:0005634,GO:0005654,GO:0005737,GO:0005829,GO:0005838,GO:0006464,GO:0006508,GO:0006511,GO:0006807,GO:0006810,GO:0006887,GO:0006955,GO:…	-	ko:K03039	ko03050,ko05169,map03050,map05169	M00341	-	-	ko00000,ko00001,ko00002,ko03051
Enippred_000710-T1	6211.A0A068Y3X1	8.34e-126	415.0	KOG0946@1|root,KOG0946@2759|Eukaryota,38E2Z@33154|Opisthokonta,3BHQZ@33208|Metazoa,3CTX4@33213|Bilateria	U	Golgi vesicle docking	USO1	GO:0000139,GO:0001650,GO:0002009,GO:0002165,GO:0003674,GO:0005215,GO:0005488,GO:0005515,GO:0005575,GO:0005622,GO:0005623,GO:0005634,GO:0005730,GO:0005737,GO:0005783,GO:0005789,GO:0005794,GO:0005795,GO:0005798,GO:0005829,GO:0005856,GO:0006810,GO:0006886,GO:0006888,GO:0006891,GO:0006900,GO:0006901,GO:0006903,GO:0006906,GO:0006996,GO:0007030,GO:0007275,GO:0007346,GO:0007444,GO:0007472,GO:0007476,GO:…	2.1.1.319	ko:K11436,ko:K20361	-	-	R11216,R11217,R11219	RC00003,RC02120,RC03388,RC03390	ko00000,ko01000,ko03036,ko04131
Enippred_000741-T1	9258.ENSOANP00000001884	2.57e-11	66.2	KOG1621@1|root,KOG1621@2759|Eukaryota,38V9M@33154|Opisthokonta,3BAWE@33208|Metazoa,3CU4K@33213|Bilateria,480H5@7711|Chordata,48VFQ@7742|Vertebrata,3J71U@40674|Mammalia	I	inositol-1,4,5-trisphosphate 3-kinase activity	ITPKA	GO:0000166,GO:0003674,GO:0003824,GO:0004672,GO:0004674,GO:0004683,GO:0005488,GO:0005515,GO:0005516,GO:0005524,GO:0005575,GO:0005622,GO:0005623,GO:0005737,GO:0005829,GO:0005975,GO:0006020,GO:0006066,GO:0006464,GO:0006468,GO:0006793,GO:0006796,GO:0006807,GO:0006996,GO:0007010,GO:0007154,GO:0007165,GO:0007275,GO:0007399,GO:0008144,GO:0008150,GO:0008152,GO:0008440,GO:0009058,GO:0009987,GO:0010646,GO:…	2.7.1.127	ko:K00911	ko00562,ko01100,ko04020,ko04070,map00562,map01100,map04020,map04070	M00130	R03433	RC00002,RC00078	ko00000,ko00001,ko00002,ko01000
Enippred_000742-T1	8010.XP_010897133.1	1.59e-29	117.0	KOG1621@1|root,KOG1621@2759|Eukaryota,3AEKI@33154|Opisthokonta,3BY1N@33208|Metazoa,3DF8H@33213|Bilateria,48HR3@7711|Chordata,49G7D@7742|Vertebrata,4A555@7898|Actinopterygii	I	Belongs to the inositol phosphokinase (IPK) family	-	-	2.7.1.127	ko:K00911	ko00562,ko01100,ko04020,ko04070,map00562,map01100,map04020,map04070	M00130	R03433	RC00002,RC00078	ko00000,ko00001,ko00002,ko01000
Enippred_000781-T1	7719.XP_002119317.2	1.44e-166	496.0	2CM9A@1|root,2QPP0@2759|Eukaryota,38CDF@33154|Opisthokonta,3BGGD@33208|Metazoa,3CRH0@33213|Bilateria,489J5@7711|Chordata	Z	Major vault protein	MVP	GO:0001654,GO:0001775,GO:0001932,GO:0001933,GO:0002252,GO:0002263,GO:0002274,GO:0002275,GO:0002283,GO:0002366,GO:0002376,GO:0002443,GO:0002444,GO:0002446,GO:0003674,GO:0005488,GO:0005515,GO:0005575,GO:0005576,GO:0005622,GO:0005623,GO:0005634,GO:0005635,GO:0005643,GO:0005737,GO:0005829,GO:0005856,GO:0006403,GO:0006469,GO:0006807,GO:0006810,GO:0006887,GO:0006950,GO:0006955,GO:0007154,GO:0007165,GO:…	-	ko:K17266	-	-	-	-	ko00000,ko04147
Enippred_000783-T1	215358.XP_010754722.1	2.41e-30	124.0	2CM9A@1|root,2QPP0@2759|Eukaryota,38CDF@33154|Opisthokonta,3BGGD@33208|Metazoa,3CRH0@33213|Bilateria,489J5@7711|Chordata,496K8@7742|Vertebrata,4A0S9@7898|Actinopterygii	Z	Major vault protein	mvp	GO:0001654,GO:0005575,GO:0005622,GO:0005623,GO:0005634,GO:0005737,GO:0006950,GO:0007275,GO:0007399,GO:0007417,GO:0007420,GO:0007423,GO:0008150,GO:0009987,GO:0016043,GO:0022008,GO:0023051,GO:0030030,GO:0030154,GO:0030182,GO:0031099,GO:0031102,GO:0031175,GO:0032501,GO:0032502,GO:0033554,GO:0043226,GO:0043227,GO:0043229,GO:0043231,GO:0044424,GO:0044464,GO:0048468,GO:0048513,GO:0048666,GO:0048699,GO:…	-	ko:K17266	-	-	-	-	ko00000,ko04147
Enippred_000784-T1	6211.A0A068Y5S1	3.45e-101	315.0	28HGD@1|root,2QPUE@2759|Eukaryota,38BBU@33154|Opisthokonta,3BCYY@33208|Metazoa,3CS4Q@33213|Bilateria	K	negative regulation of transcription, DNA-templated	NELFCD	GO:0000122,GO:0003674,GO:0003676,GO:0003723,GO:0005488,GO:0005575,GO:0005622,GO:0005623,GO:0005634,GO:0005654,GO:0005694,GO:0005700,GO:0005703,GO:0005705,GO:0006139,GO:0006351,GO:0006354,GO:0006355,GO:0006357,GO:0006366,GO:0006368,GO:0006725,GO:0006807,GO:0008023,GO:0008150,GO:0008152,GO:0009058,GO:0009059,GO:0009889,GO:0009890,GO:0009892,GO:0009987,GO:0010467,GO:0010468,GO:0010556,GO:0010558,GO:…	-	ko:K15181	-	-	-	-	ko00000,ko03021
Enippred_000785-T1	6183.Smp_006920.1	8.89e-69	222.0	COG0515@1|root,KOG0197@2759|Eukaryota,38E1B@33154|Opisthokonta,3BAZR@33208|Metazoa,3CTKV@33213|Bilateria	T	tyrosine-protein kinase	-	-	2.7.10.2	ko:K05704,ko:K08892	ko01521,ko01522,ko04012,ko04013,ko04015,ko04062,ko04137,ko04144,ko04360,ko04370,ko04510,ko04520,ko04530,ko04540,ko04611,ko04727,ko04750,ko04810,ko04912,ko04915,ko04917,ko04919,ko04921,ko04926,ko05100,ko05120,ko05131,ko05152,ko05161,ko05167,ko05203,ko05205,ko05219,ko05418,map01521,map01522,map04012,map04013,map04015,map04062,map04137,map04144,map04360,map04370,map04510,map04520,map04530,map04540,m…	-	-	-	ko00000,ko00001,ko01000,ko01001,ko04131
Enippred_000788-T1	6183.Smp_128550.1	1.46e-13	70.5	COG0515@1|root,KOG0197@2759|Eukaryota,38E1B@33154|Opisthokonta,3BAZR@33208|Metazoa,3CTKV@33213|Bilateria	T	tyrosine-protein kinase	-	-	-	-	-	-	-	-	-
Enippred_000789-T1	132113.XP_003490888.1	1.11e-23	101.0	COG0285@1|root,KOG2525@2759|Eukaryota,38DEV@33154|Opisthokonta,3BD99@33208|Metazoa,3CRS4@33213|Bilateria,41UIP@6656|Arthropoda,3SI28@50557|Insecta,46K61@7399|Hymenoptera	H	Catalyzes conversion of folates to polyglutamate derivatives allowing concentration of folate compounds in the cell and the intracellular retention of these cofactors, which are important substrates for most of the folate-dependent enzymes that are involved in one-carbon transfer reactions involved in purine, pyrimidine and amino acid synthesis	FPGS	GO:0000166,GO:0001889,GO:0003674,GO:0003824,GO:0004326,GO:0005488,GO:0005524,GO:0005575,GO:0005622,GO:0005623,GO:0005737,GO:0005739,GO:0005740,GO:0005743,GO:0005759,GO:0005783,GO:0005829,GO:0006082,GO:0006139,GO:0006520,GO:0006536,GO:0006575,GO:0006725,GO:0006730,GO:0006732,GO:0006760,GO:0006766,GO:0006767,GO:0006807,GO:0007275,GO:0007399,GO:0007417,GO:0007420,GO:0008144,GO:0008150,GO:0008152,GO:…	6.3.2.17	ko:K01930,ko:K20353	ko00790,ko01100,ko01523,map00790,map01100,map01523	-	R00942,R02237,R04241	RC00064,RC00090,RC00162	ko00000,ko00001,ko01000,ko04131
Enippred_000815-T1	6183.Smp_157540.1	2.38e-113	360.0	KOG3701@1|root,KOG3701@2759|Eukaryota	K	transforming growth factor beta receptor signaling pathway	-	-	-	ko:K04500,ko:K04676	ko04068,ko04110,ko04144,ko04218,ko04350,ko04371,ko04390,ko04391,ko04520,ko04550,ko04659,ko04926,ko04933,ko05142,ko05166,ko05200,ko05202,ko05210,ko05212,ko05225,ko05226,ko05321,map04068,map04110,map04144,map04218,map04350,map04371,map04390,map04391,map04520,map04550,map04659,map04926,map04933,map05142,map05166,map05200,map05202,map05210,map05212,map05225,map05226,map05321	M00679,M00680,M00681	-	-	ko00000,ko00001,ko00002
Enippred_000835-T1	9361.ENSDNOP00000020905	2.22e-53	201.0	COG5096@1|root,KOG1060@2759|Eukaryota,38FXM@33154|Opisthokonta,3BAU5@33208|Metazoa,3CS04@33213|Bilateria,47ZG3@7711|Chordata,48X87@7742|Vertebrata,3J6RZ@40674|Mammalia	U	protein complex 3, beta 2 subunit	AP3B2	GO:0003674,GO:0005215,GO:0005575,GO:0005622,GO:0005623,GO:0005737,GO:0005794,GO:0005798,GO:0005802,GO:0006810,GO:0006886,GO:0006892,GO:0006928,GO:0007017,GO:0007018,GO:0008088,GO:0008089,GO:0008104,GO:0008150,GO:0009987,GO:0010970,GO:0012505,GO:0012506,GO:0015031,GO:0015833,GO:0016020,GO:0016192,GO:0030117,GO:0030119,GO:0030123,GO:0030135,GO:0030136,GO:0030137,GO:0030424,GO:0030659,GO:0030662,GO:…	-	ko:K12397	ko04142,map04142	-	-	-	ko00000,ko00001,ko04131
Enippred_000837-T1	6211.A0A068XVR4	8.23e-137	439.0	COG5096@1|root,KOG1060@2759|Eukaryota,38FXM@33154|Opisthokonta,3BAU5@33208|Metazoa,3CS04@33213|Bilateria	U	AP-3 complex subunit	APL6	GO:0003674,GO:0005215,GO:0005575,GO:0005622,GO:0005623,GO:0005737,GO:0005794,GO:0005829,GO:0006605,GO:0006623,GO:0006725,GO:0006726,GO:0006727,GO:0006807,GO:0006810,GO:0006886,GO:0006887,GO:0006892,GO:0006896,GO:0006897,GO:0006996,GO:0007033,GO:0007034,GO:0007040,GO:0007220,GO:0007275,GO:0007568,GO:0008055,GO:0008104,GO:0008150,GO:0008152,GO:0008340,GO:0008565,GO:0009058,GO:0009790,GO:0009792,GO:…	-	ko:K12397	ko04142,map04142	-	-	-	ko00000,ko00001,ko04131
Enippred_000852-T1	6183.Smp_175230.1	5.85e-41	144.0	COG0262@1|root,KOG1324@2759|Eukaryota,3A5M4@33154|Opisthokonta,3BGCW@33208|Metazoa,3CWCR@33213|Bilateria	H	dihydrofolate reductase	DHFR	GO:0000082,GO:0000083,GO:0000166,GO:0000278,GO:0000900,GO:0001101,GO:0001501,GO:0001505,GO:0001889,GO:0002064,GO:0002065,GO:0002066,GO:0002069,GO:0002070,GO:0003674,GO:0003676,GO:0003723,GO:0003729,GO:0003824,GO:0004146,GO:0004799,GO:0005488,GO:0005515,GO:0005524,GO:0005542,GO:0005575,GO:0005622,GO:0005623,GO:0005634,GO:0005730,GO:0005737,GO:0005739,GO:0005740,GO:0005743,GO:0005759,GO:0005829,GO:…	1.5.1.3,2.1.1.45	ko:K00287,ko:K13998	ko00240,ko00670,ko00790,ko01100,ko01523,map00240,map00670,map00790,map01100,map01523	M00053,M00126,M00840,M00841	R00936,R00937,R00939,R00940,R02101,R02235,R02236,R11765	RC00109,RC00110,RC00158,RC00219,RC00332	ko00000,ko00001,ko00002,ko01000
Enippred_000896-T1	61853.ENSNLEP00000024454	4.13e-22	100.0	KOG1997@1|root,KOG1997@2759|Eukaryota,38C96@33154|Opisthokonta,3BA61@33208|Metazoa,3CR5D@33213|Bilateria,484DJ@7711|Chordata,4922P@7742|Vertebrata,3JBU6@40674|Mammalia,35CDY@314146|Euarchontoglires	T	small GTPase mediated signal transduction	DOCK6	GO:0003674,GO:0005085,GO:0005488,GO:0005515,GO:0005575,GO:0005622,GO:0005623,GO:0005737,GO:0005829,GO:0007154,GO:0007165,GO:0007264,GO:0008150,GO:0009987,GO:0019899,GO:0023052,GO:0035556,GO:0044424,GO:0044444,GO:0044464,GO:0048471,GO:0050789,GO:0050794,GO:0050896,GO:0051020,GO:0051716,GO:0065007,GO:0065009,GO:0098772	-	ko:K21852	-	-	-	-	ko00000,ko04131
Enippred_000897-T1	7739.XP_002606891.1	4.21e-43	158.0	KOG1997@1|root,KOG1997@2759|Eukaryota,38C96@33154|Opisthokonta,3BA61@33208|Metazoa	T	guanyl-nucleotide exchange factor activity	DOCK7	GO:0002252,GO:0002376,GO:0003674,GO:0005085,GO:0005088,GO:0005089,GO:0005488,GO:0005515,GO:0005575,GO:0006582,GO:0006725,GO:0006810,GO:0006897,GO:0006909,GO:0006950,GO:0006952,GO:0006955,GO:0008150,GO:0008152,GO:0009966,GO:0009987,GO:0010646,GO:0016192,GO:0017016,GO:0017048,GO:0018958,GO:0019748,GO:0019899,GO:0023051,GO:0031267,GO:0035006,GO:0035010,GO:0035011,GO:0035023,GO:0042440,GO:0044237,GO:…	-	ko:K21852	-	-	-	-	ko00000,ko04131
Enippred_000901-T1	6183.Smp_079450.1	9.63e-29	123.0	COG0612@1|root,KOG2583@2759|Eukaryota	V	mitochondrial electron transport, ubiquinol to cytochrome c	UQCRC2	GO:0003674,GO:0003824,GO:0004175,GO:0004222,GO:0005198,GO:0005488,GO:0005575,GO:0005622,GO:0005623,GO:0005634,GO:0005654,GO:0005737,GO:0005739,GO:0005740,GO:0005743,GO:0005746,GO:0005750,GO:0005751,GO:0005886,GO:0006091,GO:0006119,GO:0006122,GO:0006139,GO:0006163,GO:0006508,GO:0006605,GO:0006626,GO:0006627,GO:0006725,GO:0006753,GO:0006793,GO:0006796,GO:0006807,GO:0006810,GO:0006811,GO:0006812,GO:…	3.4.24.64	ko:K00415,ko:K01412	ko00190,ko01100,ko04260,ko04714,ko04932,ko05010,ko05012,ko05016,map00190,map01100,map04260,map04714,map04932,map05010,map05012,map05016	M00152	-	-	ko00000,ko00001,ko00002,ko01000,ko01002,ko03029
Enippred_000902-T1	6211.A0A068YCJ1	5.12e-81	260.0	COG0180@1|root,KOG2713@2759|Eukaryota,398SQ@33154|Opisthokonta,3BDZ2@33208|Metazoa,3CTFJ@33213|Bilateria	J	Belongs to the class-I aminoacyl-tRNA synthetase family	WARS2	GO:0000166,GO:0001568,GO:0001570,GO:0001944,GO:0003674,GO:0003824,GO:0004812,GO:0004830,GO:0005488,GO:0005524,GO:0005575,GO:0005622,GO:0005623,GO:0005737,GO:0005739,GO:0005759,GO:0005777,GO:0005778,GO:0005779,GO:0005886,GO:0006082,GO:0006139,GO:0006399,GO:0006412,GO:0006418,GO:0006436,GO:0006518,GO:0006520,GO:0006605,GO:0006625,GO:0006725,GO:0006807,GO:0006810,GO:0006886,GO:0006996,GO:0007031,GO:…	6.1.1.2	ko:K01867,ko:K13346	ko00970,ko04146,map00970,map04146	M00359,M00360	R03664	RC00055,RC00523	ko00000,ko00001,ko00002,ko01000,ko01007,ko03016,ko04121
Enippred_000906-T1	6500.XP_005105783.1	3.5e-77	236.0	COG2941@1|root,KOG4061@2759|Eukaryota,38H5U@33154|Opisthokonta,3BCX2@33208|Metazoa,3CZ63@33213|Bilateria	KLT	ubiquinone biosynthetic process	COQ7	GO:0000003,GO:0000122,GO:0001067,GO:0001306,GO:0001701,GO:0001838,GO:0001841,GO:0001932,GO:0001933,GO:0001934,GO:0002009,GO:0003674,GO:0003676,GO:0003677,GO:0003682,GO:0003824,GO:0004497,GO:0005488,GO:0005575,GO:0005622,GO:0005623,GO:0005634,GO:0005737,GO:0005739,GO:0005740,GO:0005743,GO:0006091,GO:0006119,GO:0006139,GO:0006163,GO:0006355,GO:0006357,GO:0006725,GO:0006732,GO:0006733,GO:0006743,GO:…	-	ko:K06134,ko:K12864	ko00130,ko01100,ko01110,ko03040,map00130,map01100,map01110,map03040	M00128,M00353	R04984,R08775	RC01254	ko00000,ko00001,ko00002,ko01000,ko03041
Enippred_000907-T1	31033.ENSTRUP00000004732	3.47e-08	61.2	COG5640@1|root,KOG3627@2759|Eukaryota,38F79@33154|Opisthokonta,3BBP0@33208|Metazoa,3CUWA@33213|Bilateria,4806R@7711|Chordata,48V0J@7742|Vertebrata,49RQB@7898|Actinopterygii	E	Belongs to the peptidase S1 family	-	-	-	-	-	-	-	-	-
Enippred_000916-T1	9713.XP_006751560.1	1.06e-54	193.0	COG1132@1|root,KOG0055@2759|Eukaryota,38E88@33154|Opisthokonta,3B958@33208|Metazoa,3CVKH@33213|Bilateria,483MS@7711|Chordata,48ZZW@7742|Vertebrata,3J9UA@40674|Mammalia,3EU9P@33554|Carnivora	Q	ATP-binding cassette, sub-family B (MDR TAP), member 4	-	-	3.6.3.44	ko:K05659	ko02010,ko04976,map02010,map04976	-	-	-	ko00000,ko00001,ko01000,ko02000
Enippred_000940-T1	6412.HelroP82130	8.8e-19	91.7	KOG2306@1|root,KOG2306@2759|Eukaryota,38G89@33154|Opisthokonta,3BDYQ@33208|Metazoa,3CWC2@33213|Bilateria	S	DUF4210	FAM214A	GO:0003674,GO:0005575,GO:0006950,GO:0008150,GO:0009987,GO:0033554,GO:0034976,GO:0050896,GO:0051716	-	ko:K03108	ko03060,map03060	-	-	-	ko00000,ko00001,ko02044
Enippred_000943-T1	6183.Smp_048990.1	2.29e-86	282.0	KOG2751@1|root,KOG2751@2759|Eukaryota,38BH8@33154|Opisthokonta,3BI5X@33208|Metazoa,3D0ZH@33213|Bilateria	T	negative regulation of lysosome organization	BECN1	GO:0000003,GO:0000045,GO:0000070,GO:0000272,GO:0000278,GO:0000280,GO:0000302,GO:0000322,GO:0000323,GO:0000324,GO:0000329,GO:0000407,GO:0000422,GO:0000423,GO:0000819,GO:0001525,GO:0001568,GO:0001666,GO:0001878,GO:0001944,GO:0002119,GO:0002164,GO:0002165,GO:0002252,GO:0002376,GO:0002520,GO:0002790,GO:0003006,GO:0003674,GO:0005488,GO:0005515,GO:0005575,GO:0005622,GO:0005623,GO:0005634,GO:0005737,GO:…	-	ko:K08334	ko04136,ko04137,ko04138,ko04140,ko04215,ko04371,ko05167,map04136,map04137,map04138,map04140,map04215,map04371,map05167	-	-	-	ko00000,ko00001,ko03029,ko04131
Enippred_000944-T1	6211.A0A068Y1N5	4.45e-131	397.0	KOG0965@1|root,KOG0965@2759|Eukaryota,39686@33154|Opisthokonta,3BD6R@33208|Metazoa,3CR8M@33213|Bilateria	S	SURP and	SUGP1	GO:0000375,GO:0000377,GO:0000398,GO:0003674,GO:0003676,GO:0003723,GO:0005488,GO:0005575,GO:0005622,GO:0005623,GO:0005634,GO:0005654,GO:0005681,GO:0006139,GO:0006396,GO:0006397,GO:0006725,GO:0006807,GO:0008150,GO:0008152,GO:0008380,GO:0009987,GO:0010467,GO:0016070,GO:0016071,GO:0031974,GO:0031981,GO:0032991,GO:0034641,GO:0043170,GO:0043226,GO:0043227,GO:0043229,GO:0043231,GO:0043233,GO:0044237,GO:…	-	ko:K13096	-	-	-	-	ko00000,ko03041
Enippred_000957-T1	176946.XP_007427298.1	6.83e-18	90.9	COG5025@1|root,KOG2294@2759|Eukaryota,38GY6@33154|Opisthokonta,3BBHI@33208|Metazoa,3CS3X@33213|Bilateria,481FV@7711|Chordata,4962J@7742|Vertebrata	K	glomerular parietal epithelial cell development	FOXJ1	GO:0000003,GO:0000122,GO:0000976,GO:0000977,GO:0000978,GO:0000981,GO:0000982,GO:0000987,GO:0001012,GO:0001067,GO:0001077,GO:0001228,GO:0001655,GO:0001656,GO:0001657,GO:0001817,GO:0001818,GO:0001822,GO:0001823,GO:0001947,GO:0002009,GO:0002064,GO:0002119,GO:0002164,GO:0002376,GO:0002507,GO:0002508,GO:0002520,GO:0002634,GO:0002635,GO:0002643,GO:0002645,GO:0002646,GO:0002648,GO:0002661,GO:0002663,GO:…	-	ko:K09402	-	-	-	-	ko00000,ko03000
Enippred_000958-T1	10228.TriadP23008	1.69e-21	95.1	COG5025@1|root,KOG3562@2759|Eukaryota,39TFN@33154|Opisthokonta,3BQB4@33208|Metazoa	K	mammillothalamic axonal tract development	FOXB1	GO:0000902,GO:0000904,GO:0000981,GO:0001655,GO:0001756,GO:0002119,GO:0002164,GO:0003002,GO:0003008,GO:0003674,GO:0003676,GO:0003677,GO:0003700,GO:0005488,GO:0005575,GO:0005622,GO:0005623,GO:0005634,GO:0006139,GO:0006351,GO:0006355,GO:0006357,GO:0006725,GO:0006807,GO:0006810,GO:0006928,GO:0007154,GO:0007275,GO:0007389,GO:0007399,GO:0007409,GO:0007412,GO:0007417,GO:0007420,GO:0007589,GO:0007595,GO:…	-	ko:K09395,ko:K09411	-	-	-	-	ko00000,ko03000
Enippred_000961-T1	6211.A0A087W1D3	1.01e-167	512.0	COG0532@1|root,KOG1145@2759|Eukaryota,38DYA@33154|Opisthokonta,3BFK9@33208|Metazoa,3D0N1@33213|Bilateria	J	mitochondrial translational initiation	MTIF2	GO:0000049,GO:0000166,GO:0001882,GO:0001883,GO:0003674,GO:0003676,GO:0003723,GO:0003743,GO:0003824,GO:0003924,GO:0005488,GO:0005525,GO:0005575,GO:0005622,GO:0005623,GO:0005634,GO:0005654,GO:0005737,GO:0005739,GO:0005759,GO:0006412,GO:0006413,GO:0006417,GO:0006446,GO:0006518,GO:0006807,GO:0006996,GO:0008135,GO:0008150,GO:0008152,GO:0009058,GO:0009059,GO:0009889,GO:0009987,GO:0010467,GO:0010468,GO:…	-	ko:K02519	-	-	-	-	ko00000,ko03012,ko03029
Enippred_000962-T1	6183.Smp_083130.1	8.59e-47	163.0	KOG1476@1|root,KOG1476@2759|Eukaryota,38EWD@33154|Opisthokonta,3BCSU@33208|Metazoa,3CSH4@33213|Bilateria	O	galactosylgalactosylxylosylprotein 3-beta-glucuronosyltransferase activity	B3GAT1	GO:0000139,GO:0003674,GO:0003824,GO:0005488,GO:0005575,GO:0005576,GO:0005622,GO:0005623,GO:0005737,GO:0005783,GO:0005789,GO:0005794,GO:0005796,GO:0005975,GO:0006022,GO:0006023,GO:0006024,GO:0006029,GO:0006082,GO:0006464,GO:0006486,GO:0006790,GO:0006807,GO:0008150,GO:0008152,GO:0008194,GO:0008378,GO:0008499,GO:0009058,GO:0009059,GO:0009100,GO:0009101,GO:0009987,GO:0012505,GO:0015012,GO:0015018,GO:…	2.4.1.135	ko:K00735,ko:K10158,ko:K10812	ko00515,ko00532,ko00534,ko01100,map00515,map00532,map00534,map01100	M00057	R05928	-	ko00000,ko00001,ko00002,ko01000,ko01003
Enippred_000963-T1	8010.XP_010892106.1	6.21e-117	342.0	COG5040@1|root,KOG0841@2759|Eukaryota,38CKG@33154|Opisthokonta,3BCFK@33208|Metazoa,3CT6T@33213|Bilateria,486HK@7711|Chordata,496RR@7742|Vertebrata,49RG0@7898|Actinopterygii	O	Tyrosine 3-monooxygenase tryptophan 5-monooxygenase activation protein epsilon	YWHAE	GO:0000086,GO:0000165,GO:0000278,GO:0001508,GO:0001764,GO:0001932,GO:0001933,GO:0002027,GO:0003062,GO:0003064,GO:0003674,GO:0004857,GO:0004860,GO:0005085,GO:0005088,GO:0005246,GO:0005488,GO:0005515,GO:0005575,GO:0005622,GO:0005623,GO:0005634,GO:0005737,GO:0005739,GO:0005829,GO:0005856,GO:0005871,GO:0005875,GO:0005886,GO:0006464,GO:0006468,GO:0006469,GO:0006605,GO:0006793,GO:0006796,GO:0006807,GO:…	-	ko:K06630	ko04011,ko04110,ko04114,ko04151,ko04390,ko04391,ko04722,ko05169,ko05203,map04011,map04110,map04114,map04151,map04390,map04391,map04722,map05169,map05203	-	-	-	ko00000,ko00001,ko03400,ko04147
Enippred_000965-T1	6183.Smp_148070.1	6.2e-236	681.0	KOG3745@1|root,KOG3745@2759|Eukaryota,38C8R@33154|Opisthokonta,3BCSN@33208|Metazoa,3D1AK@33213|Bilateria	U	vesicle docking	EXOC5	GO:0000145,GO:0000920,GO:0001505,GO:0001736,GO:0001738,GO:0001894,GO:0002009,GO:0003674,GO:0005488,GO:0005515,GO:0005575,GO:0005576,GO:0005615,GO:0005622,GO:0005623,GO:0005737,GO:0005829,GO:0005933,GO:0005935,GO:0005937,GO:0005938,GO:0006810,GO:0006836,GO:0006886,GO:0006887,GO:0006892,GO:0006893,GO:0006903,GO:0006904,GO:0006915,GO:0006996,GO:0007154,GO:0007164,GO:0007267,GO:0007268,GO:0007269,GO:…	-	ko:K19984	-	-	-	-	ko00000,ko04131
Enippred_000972-T1	6669.EFX80979	4.22e-63	221.0	COG0553@1|root,KOG0391@2759|Eukaryota,38C85@33154|Opisthokonta,3BH39@33208|Metazoa,3CUF7@33213|Bilateria,41V48@6656|Arthropoda	KL	DNA- binding	dom	GO:0000003,GO:0000123,GO:0000166,GO:0000902,GO:0000904,GO:0002165,GO:0002376,GO:0002520,GO:0002682,GO:0002683,GO:0003002,GO:0003006,GO:0003674,GO:0003824,GO:0005488,GO:0005515,GO:0005524,GO:0005575,GO:0005622,GO:0005623,GO:0005634,GO:0005654,GO:0006325,GO:0006338,GO:0006464,GO:0006473,GO:0006475,GO:0006807,GO:0006928,GO:0006935,GO:0006996,GO:0007275,GO:0007276,GO:0007281,GO:0007292,GO:0007389,GO:…	-	ko:K11320	-	-	-	-	ko00000,ko01000,ko03036
Enippred_000973-T1	6326.BUX.s00974.47	1.05e-07	61.6	COG0055@1|root,COG0553@1|root,KOG0391@2759|Eukaryota,KOG1246@2759|Eukaryota,38C85@33154|Opisthokonta,3BH39@33208|Metazoa,3CUF7@33213|Bilateria,40BIT@6231|Nematoda,1KU4N@119089|Chromadorea	KL	protein antigen binding	ssl-1	GO:0000166,GO:0003674,GO:0003676,GO:0003677,GO:0003824,GO:0004386,GO:0005488,GO:0005524,GO:0005575,GO:0005622,GO:0005623,GO:0005634,GO:0006325,GO:0006996,GO:0007275,GO:0008144,GO:0008150,GO:0008152,GO:0009987,GO:0009996,GO:0010453,GO:0010454,GO:0016043,GO:0016462,GO:0016569,GO:0016787,GO:0016817,GO:0016818,GO:0017076,GO:0017111,GO:0030554,GO:0032501,GO:0032502,GO:0032553,GO:0032555,GO:0032559,GO:…	-	ko:K11320,ko:K11446	-	-	-	-	ko00000,ko01000,ko01009,ko03036
Enippred_000977-T1	6211.A0A068YA31	4.24e-44	152.0	KOG0756@1|root,KOG0756@2759|Eukaryota,38I0A@33154|Opisthokonta,3BAGX@33208|Metazoa,3CY3P@33213|Bilateria	C	Belongs to the mitochondrial carrier (TC 2.A.29) family	SLC25A1	GO:0003674,GO:0005215,GO:0005342,GO:0005371,GO:0005575,GO:0005622,GO:0005623,GO:0005737,GO:0005739,GO:0005740,GO:0005743,GO:0005975,GO:0005996,GO:0006006,GO:0006094,GO:0006139,GO:0006163,GO:0006164,GO:0006637,GO:0006725,GO:0006732,GO:0006753,GO:0006790,GO:0006793,GO:0006796,GO:0006807,GO:0006810,GO:0006811,GO:0006820,GO:0006839,GO:0006842,GO:0006843,GO:0006855,GO:0008150,GO:0008152,GO:0008509,GO:…	-	ko:K04646,ko:K15100	ko04142,ko04144,ko04721,ko04961,ko05016,ko05100,map04142,map04144,map04721,map04961,map05016,map05100	-	-	-	ko00000,ko00001,ko02000,ko04131,ko04147
Enippred_000984-T1	7230.FBpp0172642	3.32e-91	281.0	KOG3839@1|root,KOG3839@2759|Eukaryota,38FEY@33154|Opisthokonta,3BHC9@33208|Metazoa,3CYPI@33213|Bilateria,41X1H@6656|Arthropoda,3SGGU@50557|Insecta,44ZK2@7147|Diptera,45RPM@7214|Drosophilidae	U	Legume-like lectin family	-	GO:0003674,GO:0005488,GO:0005575,GO:0006810,GO:0006888,GO:0008150,GO:0016020,GO:0016021,GO:0016192,GO:0030246,GO:0031224,GO:0044425,GO:0046907,GO:0048193,GO:0051179,GO:0051234,GO:0051641,GO:0051649	-	ko:K10080,ko:K10082,ko:K10083,ko:K14792	ko04141,map04141	-	-	-	ko00000,ko00001,ko03009,ko04091,ko04131
Enippred_000987-T1	6183.Smp_198120.1	1.02e-24	103.0	KOG2177@1|root,KOG2177@2759|Eukaryota,38EA3@33154|Opisthokonta,3BFJH@33208|Metazoa,3CRTV@33213|Bilateria	O	Tripartite motif-containing protein	TRIM2	-	-	ko:K11997	-	-	-	-	ko00000,ko04121
Enippred_000993-T1	6211.A0A068XYW2	3.56e-53	179.0	COG3276@1|root,KOG0466@2759|Eukaryota,38FY1@33154|Opisthokonta,3BHNA@33208|Metazoa,3CURY@33213|Bilateria	J	translation initiation factor activity	eif2s3	GO:0000166,GO:0001731,GO:0001882,GO:0001883,GO:0002181,GO:0002183,GO:0003674,GO:0003676,GO:0003723,GO:0003743,GO:0003824,GO:0003924,GO:0005488,GO:0005515,GO:0005525,GO:0005575,GO:0005622,GO:0005623,GO:0005737,GO:0005829,GO:0005850,GO:0006412,GO:0006413,GO:0006417,GO:0006450,GO:0006518,GO:0006807,GO:0006810,GO:0008135,GO:0008150,GO:0008152,GO:0009058,GO:0009059,GO:0009889,GO:0009891,GO:0009893,GO:…	2.1.1.43	ko:K03242,ko:K04257,ko:K11419	ko00310,ko03013,ko04740,map00310,map03013,map04740	-	R03875,R03938,R04866,R04867	RC00003,RC00060,RC00181,RC00496	ko00000,ko00001,ko01000,ko03012,ko03036,ko04030
Enippred_001010-T1	10224.XP_006813284.1	8.5e-15	69.7	COG5059@1|root,KOG0246@2759|Eukaryota,3AEAA@33154|Opisthokonta,3BWJD@33208|Metazoa,3DC3A@33213|Bilateria	Z	microtubule motor activity	-	-	-	ko:K10393	-	-	-	-	ko00000,ko03036,ko04812
Enippred_001019-T1	6500.XP_005096897.1	2.89e-76	273.0	KOG3561@1|root,KOG3561@2759|Eukaryota,397EP@33154|Opisthokonta,3BEMU@33208|Metazoa,3CSBE@33213|Bilateria	K	aryl hydrocarbon receptor binding	ARNT	GO:0000003,GO:0000122,GO:0000981,GO:0000982,GO:0001077,GO:0001085,GO:0001228,GO:0001666,GO:0001708,GO:0003006,GO:0003674,GO:0003676,GO:0003677,GO:0003700,GO:0003705,GO:0005488,GO:0005515,GO:0005575,GO:0005622,GO:0005623,GO:0005634,GO:0005667,GO:0005737,GO:0006139,GO:0006351,GO:0006355,GO:0006357,GO:0006366,GO:0006725,GO:0006807,GO:0006928,GO:0006950,GO:0007154,GO:0007165,GO:0007166,GO:0007167,GO:…	-	ko:K09097,ko:K15589	ko04066,ko04934,ko05200,ko05202,ko05204,ko05211,map04066,map04934,map05200,map05202,map05204,map05211	-	-	-	ko00000,ko00001,ko03000
Enippred_001021-T1	6183.Smp_123410.2	1.79e-178	513.0	COG0513@1|root,KOG0340@2759|Eukaryota,38C0R@33154|Opisthokonta,3BE6I@33208|Metazoa,3D0CB@33213|Bilateria	A	helicase activity	DDX49	GO:0000166,GO:0000447,GO:0000460,GO:0000462,GO:0000466,GO:0000469,GO:0000472,GO:0000478,GO:0000479,GO:0000480,GO:0000966,GO:0000967,GO:0003674,GO:0003676,GO:0003723,GO:0003724,GO:0003743,GO:0003824,GO:0004004,GO:0004386,GO:0005488,GO:0005515,GO:0005524,GO:0005575,GO:0005622,GO:0005623,GO:0005634,GO:0005654,GO:0005730,GO:0005737,GO:0006139,GO:0006364,GO:0006396,GO:0006412,GO:0006413,GO:0006518,GO:…	3.6.4.13	ko:K14778	-	-	-	-	ko00000,ko01000,ko03009
Enippred_001027-T1	6211.A0A087VZN0	2.11e-22	94.0	COG0642@1|root,KOG0787@2759|Eukaryota,38BK5@33154|Opisthokonta,3BCJ1@33208|Metazoa,3CVKG@33213|Bilateria	T	Pyruvate dehydrogenase	-	-	-	-	-	-	-	-	-
Enippred_001028-T1	6183.Smp_068170.1	1.18e-46	163.0	COG0642@1|root,KOG0787@2759|Eukaryota,38BK5@33154|Opisthokonta,3BCJ1@33208|Metazoa,3CVKG@33213|Bilateria	T	Pyruvate dehydrogenase	-	-	-	-	-	-	-	-	-
Enippred_001029-T1	6183.Smp_105680.1	5.12e-147	443.0	KOG2291@1|root,KOG2291@2759|Eukaryota,38DP8@33154|Opisthokonta,3BABJ@33208|Metazoa,3CX18@33213|Bilateria	O	dolichyl-diphosphooligosaccharide-protein glycotransferase activity	RPN1	GO:0003674,GO:0003824,GO:0004576,GO:0004579,GO:0005575,GO:0005622,GO:0005623,GO:0005737,GO:0005783,GO:0005789,GO:0005791,GO:0005829,GO:0006464,GO:0006486,GO:0006487,GO:0006807,GO:0006810,GO:0008150,GO:0008152,GO:0008250,GO:0009058,GO:0009059,GO:0009100,GO:0009101,GO:0009987,GO:0012505,GO:0015833,GO:0016020,GO:0016021,GO:0016740,GO:0016757,GO:0016758,GO:0018193,GO:0018196,GO:0018279,GO:0019538,GO:…	-	ko:K12666	ko00510,ko00513,ko01100,ko04141,map00510,map00513,map01100,map04141	M00072	-	-	ko00000,ko00001,ko00002
Enippred_001037-T1	6183.Smp_135160.1	7.16e-40	158.0	COG2453@1|root,KOG1717@2759|Eukaryota,38EWK@33154|Opisthokonta,3BA7W@33208|Metazoa,3CRNK@33213|Bilateria	V	MAP kinase tyrosine/serine/threonine phosphatase activity	DUSP6	GO:0000003,GO:0000188,GO:0001708,GO:0001763,GO:0001894,GO:0001932,GO:0001933,GO:0002009,GO:0002119,GO:0002164,GO:0002165,GO:0002251,GO:0002376,GO:0002385,GO:0003002,GO:0003006,GO:0003674,GO:0003824,GO:0004721,GO:0004725,GO:0005488,GO:0005515,GO:0005575,GO:0005622,GO:0005623,GO:0005737,GO:0005886,GO:0006464,GO:0006469,GO:0006470,GO:0006793,GO:0006796,GO:0006807,GO:0006955,GO:0007049,GO:0007154,GO:…	3.1.3.16,3.1.3.48	ko:K01104,ko:K04459,ko:K14819,ko:K20216,ko:K21946	ko04010,ko04013,ko04214,ko05202,ko05221,map04010,map04013,map04214,map05202,map05221	-	-	-	ko00000,ko00001,ko01000,ko01009,ko03009
Enippred_001051-T1	244447.XP_008320344.1	3.02e-52	181.0	COG0076@1|root,KOG1383@2759|Eukaryota,38BZ3@33154|Opisthokonta,3B9JG@33208|Metazoa,3CUNQ@33213|Bilateria,487XY@7711|Chordata,49300@7742|Vertebrata,49QYE@7898|Actinopterygii	E	Sphingosine-1-phosphate lyase 1	SGPL1	GO:0000003,GO:0001501,GO:0001553,GO:0001568,GO:0001570,GO:0001655,GO:0001667,GO:0001822,GO:0001944,GO:0002376,GO:0002520,GO:0003006,GO:0003674,GO:0003824,GO:0005488,GO:0005575,GO:0005622,GO:0005623,GO:0005737,GO:0005783,GO:0005789,GO:0005938,GO:0006082,GO:0006629,GO:0006631,GO:0006643,GO:0006665,GO:0006672,GO:0006807,GO:0006873,GO:0006874,GO:0006875,GO:0006915,GO:0006928,GO:0006935,GO:0006950,GO:…	4.1.2.27	ko:K01634,ko:K20704	ko00600,ko01100,ko04071,map00600,map01100,map04071	M00100	R02464,R06516	RC00264,RC00721,RC01266	ko00000,ko00001,ko00002,ko01000,ko04131
Enippred_001064-T1	6412.HelroP72498	3.89e-96	303.0	COG5043@1|root,KOG1809@2759|Eukaryota	U	regulation of parkin-mediated stimulation of mitophagy in response to mitochondrial depolarization	-	GO:0005575,GO:0005622,GO:0005623,GO:0005737,GO:0005768,GO:0005770,GO:0006605,GO:0006623,GO:0006807,GO:0006810,GO:0006886,GO:0007034,GO:0008104,GO:0008150,GO:0008152,GO:0010008,GO:0012505,GO:0015031,GO:0015833,GO:0016020,GO:0019538,GO:0031090,GO:0031410,GO:0031902,GO:0031982,GO:0033036,GO:0033365,GO:0034613,GO:0042886,GO:0043170,GO:0043226,GO:0043227,GO:0043229,GO:0044238,GO:0044422,GO:0044424,GO:…	-	ko:K19525	-	-	-	-	ko00000
Enippred_001072-T1	6211.A0A068Y0L7	3.26e-90	282.0	COG0270@1|root,KOG0919@2759|Eukaryota,38EMY@33154|Opisthokonta,3BGXA@33208|Metazoa,3CS3R@33213|Bilateria	K	tRNA methyltransferase activity	TRDMT1	GO:0000049,GO:0000723,GO:0001510,GO:0001975,GO:0002230,GO:0002682,GO:0002684,GO:0002697,GO:0002831,GO:0002946,GO:0003674,GO:0003676,GO:0003677,GO:0003723,GO:0003824,GO:0003886,GO:0005488,GO:0005575,GO:0005622,GO:0005623,GO:0005634,GO:0005654,GO:0005737,GO:0006139,GO:0006259,GO:0006304,GO:0006305,GO:0006306,GO:0006325,GO:0006351,GO:0006355,GO:0006396,GO:0006399,GO:0006400,GO:0006725,GO:0006807,GO:…	2.1.1.204	ko:K15336,ko:K18405	-	-	-	-	ko00000,ko01000,ko03016,ko03036
Enippred_001073-T1	6211.A0A068Y6U8	1.39e-87	273.0	COG1500@1|root,KOG2917@2759|Eukaryota,38DFK@33154|Opisthokonta,3BCDI@33208|Metazoa,3CSVQ@33213|Bilateria	J	mature ribosome assembly	SBDS	GO:0000226,GO:0000278,GO:0000922,GO:0001501,GO:0001503,GO:0001701,GO:0001824,GO:0001832,GO:0001833,GO:0002376,GO:0002520,GO:0003674,GO:0003676,GO:0003723,GO:0005085,GO:0005488,GO:0005515,GO:0005575,GO:0005622,GO:0005623,GO:0005634,GO:0005654,GO:0005730,GO:0005737,GO:0005819,GO:0005829,GO:0005856,GO:0006139,GO:0006364,GO:0006396,GO:0006725,GO:0006807,GO:0006928,GO:0006935,GO:0006996,GO:0007010,GO:…	3.6.4.12	ko:K10737,ko:K14574	ko03008,map03008	-	-	-	ko00000,ko00001,ko01000,ko03009,ko03032
Enippred_001075-T1	28737.XP_006894202.1	6.62e-44	172.0	COG1100@1|root,KOG0076@1|root,KOG0074@2759|Eukaryota,KOG0076@2759|Eukaryota,39TBI@33154|Opisthokonta,3BJES@33208|Metazoa,3CRWY@33213|Bilateria,4837S@7711|Chordata,48Y0Y@7742|Vertebrata,3JEFN@40674|Mammalia,351HS@311790|Afrotheria	U	ADP-ribosylation factor-like protein 13B isoform	ARL13B	GO:0000166,GO:0000902,GO:0000904,GO:0001882,GO:0001883,GO:0001947,GO:0002009,GO:0003002,GO:0003007,GO:0003008,GO:0003143,GO:0003674,GO:0005488,GO:0005525,GO:0005575,GO:0005622,GO:0005623,GO:0005737,GO:0005856,GO:0005886,GO:0005902,GO:0005929,GO:0005930,GO:0006810,GO:0006928,GO:0006996,GO:0007017,GO:0007018,GO:0007154,GO:0007165,GO:0007166,GO:0007224,GO:0007275,GO:0007368,GO:0007389,GO:0007399,GO:…	-	ko:K07962	-	-	-	-	ko00000,ko04031
Enippred_001112-T1	42254.XP_004622630.1	3.81e-69	213.0	COG5069@1|root,KOG0035@2759|Eukaryota,38C3U@33154|Opisthokonta,3BB7X@33208|Metazoa,3CV9K@33213|Bilateria,48697@7711|Chordata,48WVG@7742|Vertebrata,3J2RG@40674|Mammalia	Z	actin filament uncapping	ACTN2	GO:0003674,GO:0003779,GO:0005488,GO:0005509,GO:0005515,GO:0005575,GO:0005622,GO:0005623,GO:0005737,GO:0005856,GO:0005865,GO:0005912,GO:0005924,GO:0005925,GO:0006996,GO:0007010,GO:0007015,GO:0007016,GO:0008092,GO:0008104,GO:0008150,GO:0009653,GO:0009987,GO:0010927,GO:0015629,GO:0016043,GO:0022607,GO:0030016,GO:0030017,GO:0030018,GO:0030029,GO:0030036,GO:0030054,GO:0030055,GO:0030154,GO:0030239,GO:…	-	ko:K05699,ko:K21073	ko04510,ko04520,ko04530,ko04670,ko04810,ko05146,ko05203,ko05322,ko05412,map04510,map04520,map04530,map04670,map04810,map05146,map05203,map05322,map05412	-	-	-	ko00000,ko00001,ko04131,ko04147,ko04812
Enippred_001113-T1	6183.Smp_055800.1	1.04e-109	345.0	COG5163@1|root,KOG2481@2759|Eukaryota,38DK2@33154|Opisthokonta,3B9ZA@33208|Metazoa,3CRKY@33213|Bilateria	A	Component of the PeBoW complex, which is required for maturation of 28S and 5.8S ribosomal RNAs and formation of the 60S ribosome	NOP7	GO:0000460,GO:0000462,GO:0000463,GO:0000466,GO:0000470,GO:0000793,GO:0003674,GO:0003676,GO:0003723,GO:0003729,GO:0005488,GO:0005515,GO:0005575,GO:0005622,GO:0005623,GO:0005634,GO:0005654,GO:0005694,GO:0005730,GO:0005737,GO:0005829,GO:0006139,GO:0006259,GO:0006260,GO:0006261,GO:0006364,GO:0006396,GO:0006725,GO:0006807,GO:0006950,GO:0006996,GO:0006997,GO:0007000,GO:0007049,GO:0007154,GO:0007275,GO:…	-	ko:K14843	-	-	-	-	ko00000,ko03009
Enippred_001119-T1	6183.Smp_172050.1	6.65e-38	139.0	KOG1675@1|root,KOG1675@2759|Eukaryota,38CAR@33154|Opisthokonta,3BE62@33208|Metazoa,3CTWC@33213|Bilateria	U	regulation of cyclin-dependent protein serine/threonine kinase activity	-	GO:0000079,GO:0001932,GO:0003674,GO:0005488,GO:0005515,GO:0005575,GO:0005622,GO:0005623,GO:0005737,GO:0007049,GO:0007275,GO:0007399,GO:0008150,GO:0009987,GO:0014041,GO:0019220,GO:0019222,GO:0019899,GO:0019900,GO:0019901,GO:0022008,GO:0030154,GO:0030424,GO:0030425,GO:0031323,GO:0031399,GO:0032268,GO:0032501,GO:0032502,GO:0036477,GO:0040007,GO:0042325,GO:0042995,GO:0043005,GO:0043549,GO:0044087,GO:…	-	-	-	-	-	-	-
Enippred_001121-T1	27679.XP_010347308.1	1.53e-51	172.0	KOG1675@1|root,KOG1675@2759|Eukaryota,38CAR@33154|Opisthokonta,3BE62@33208|Metazoa,3CTWC@33213|Bilateria,482GU@7711|Chordata,48YH3@7742|Vertebrata,3JB65@40674|Mammalia,359QV@314146|Euarchontoglires,4MBXF@9443|Primates	S	Cyclin	CCNY	GO:0000079,GO:0000086,GO:0000278,GO:0000307,GO:0000308,GO:0001932,GO:0001934,GO:0003674,GO:0005488,GO:0005515,GO:0005575,GO:0005622,GO:0005623,GO:0005634,GO:0005737,GO:0005886,GO:0007049,GO:0007154,GO:0007165,GO:0007166,GO:0007267,GO:0008150,GO:0009893,GO:0009966,GO:0009987,GO:0010562,GO:0010604,GO:0010646,GO:0016020,GO:0016055,GO:0016538,GO:0019207,GO:0019220,GO:0019222,GO:0019887,GO:0019899,GO:…	-	-	-	-	-	-	-
Enippred_001172-T1	7220.FBpp0129380	6.82e-08	63.2	KOG3881@1|root,KOG3881@2759|Eukaryota,38CQ9@33154|Opisthokonta,3BD5F@33208|Metazoa,3CV36@33213|Bilateria,41YD0@6656|Arthropoda,3SGBG@50557|Insecta,4504K@7147|Diptera,45V2A@7214|Drosophilidae	S	WD40 repeats	WDR74	GO:0001701,GO:0001824,GO:0001825,GO:0003674,GO:0005575,GO:0005622,GO:0005623,GO:0005634,GO:0005730,GO:0006139,GO:0006364,GO:0006396,GO:0006725,GO:0006807,GO:0007275,GO:0008150,GO:0008152,GO:0009653,GO:0009790,GO:0009792,GO:0009987,GO:0010467,GO:0016070,GO:0016072,GO:0019725,GO:0022613,GO:0030684,GO:0030687,GO:0031974,GO:0031981,GO:0032501,GO:0032502,GO:0032991,GO:0034470,GO:0034641,GO:0034660,GO:…	-	ko:K14841	-	-	-	-	ko00000,ko03009
Enippred_001173-T1	31033.ENSTRUP00000001388	4.09e-13	67.8	2BXE4@1|root,2SF2X@2759|Eukaryota,3A8T7@33154|Opisthokonta,3BRP0@33208|Metazoa,3D8SP@33213|Bilateria,48RGS@7711|Chordata,49N2J@7742|Vertebrata,4A8NJ@7898|Actinopterygii	S	Cystatin-like domain	-	-	-	-	-	-	-	-	-
Enippred_001175-T1	6183.Smp_129560.1	4.63e-198	595.0	29BK8@1|root,2RIPD@2759|Eukaryota,38C5S@33154|Opisthokonta,3BHQB@33208|Metazoa,3D1JN@33213|Bilateria	S	Domain of unknown function (DUF4764)	ZNF839	GO:0003674,GO:0003676,GO:0005488,GO:0005575,GO:0008150,GO:0043167,GO:0043169,GO:0046872,GO:0097159,GO:1901363	-	-	-	-	-	-	-
Enippred_001176-T1	6211.A0A068Y049	1.61e-15	74.3	KOG1510@1|root,KOG1510@2759|Eukaryota,3A2MG@33154|Opisthokonta,3BPE8@33208|Metazoa,3D7M7@33213|Bilateria	K	Mediator of RNA polymerase II transcription subunit	MED21	GO:0000122,GO:0000151,GO:0000428,GO:0001085,GO:0001103,GO:0001701,GO:0001824,GO:0001932,GO:0001934,GO:0002376,GO:0003674,GO:0003712,GO:0003713,GO:0003714,GO:0003824,GO:0003899,GO:0004842,GO:0005488,GO:0005515,GO:0005575,GO:0005622,GO:0005623,GO:0005634,GO:0005654,GO:0005667,GO:0006139,GO:0006351,GO:0006355,GO:0006357,GO:0006366,GO:0006464,GO:0006725,GO:0006807,GO:0006950,GO:0006952,GO:0006955,GO:…	1.5.1.2	ko:K00286,ko:K15152	ko00330,ko01100,ko01110,ko01130,ko01230,map00330,map01100,map01110,map01130,map01230	M00015	R01248,R01251,R03291,R03293	RC00054,RC00083	ko00000,ko00001,ko00002,ko01000,ko03021
Enippred_001182-T1	6183.Smp_103460.1	1.41e-72	231.0	COG1601@1|root,KOG2768@2759|Eukaryota,38MQN@33154|Opisthokonta,3BD1P@33208|Metazoa,3CUV4@33213|Bilateria	J	male germ cell proliferation	EIF2S2	GO:0000003,GO:0000122,GO:0000902,GO:0000904,GO:0001701,GO:0001731,GO:0002176,GO:0002181,GO:0002183,GO:0003006,GO:0003674,GO:0003676,GO:0003723,GO:0003729,GO:0003743,GO:0005488,GO:0005515,GO:0005575,GO:0005622,GO:0005623,GO:0005737,GO:0005829,GO:0005850,GO:0006355,GO:0006357,GO:0006412,GO:0006413,GO:0006518,GO:0006807,GO:0006810,GO:0006928,GO:0006935,GO:0006950,GO:0007275,GO:0007276,GO:0007399,GO:…	-	ko:K03238	ko03013,map03013	-	-	-	ko00000,ko00001,ko01009,ko03012
Enippred_001193-T1	6183.Smp_094810.1	1.94e-137	402.0	COG0652@1|root,KOG0111@2759|Eukaryota,38CAH@33154|Opisthokonta,3BA07@33208|Metazoa,3CSNP@33213|Bilateria	A	peptidyl-prolyl cis-trans isomerase activity	PPIE	GO:0000375,GO:0000377,GO:0000398,GO:0000413,GO:0000737,GO:0000974,GO:0001775,GO:0002252,GO:0002263,GO:0002274,GO:0002275,GO:0002283,GO:0002366,GO:0002376,GO:0002443,GO:0002444,GO:0002446,GO:0003674,GO:0003676,GO:0003723,GO:0003727,GO:0003729,GO:0003755,GO:0003824,GO:0004518,GO:0005488,GO:0005515,GO:0005575,GO:0005576,GO:0005622,GO:0005623,GO:0005634,GO:0005654,GO:0005681,GO:0005684,GO:0005737,GO:…	5.2.1.8	ko:K01802,ko:K09564	ko03040,map03040	M00355	-	-	ko00000,ko00001,ko00002,ko01000,ko03041,ko03110
Enippred_001199-T1	6183.Smp_156590.1	7.02e-201	621.0	COG5069@1|root,KOG0518@2759|Eukaryota,38DME@33154|Opisthokonta,3B9WI@33208|Metazoa,3CS2N@33213|Bilateria	Z	Filamin C, gamma	-	-	-	ko:K04437	ko04010,ko04510,ko05132,ko05205,map04010,map04510,map05132,map05205	-	-	-	ko00000,ko00001,ko04147,ko04812
Enippred_001205-T1	6183.Smp_198050.1	3.36e-52	189.0	COG5069@1|root,KOG0518@2759|Eukaryota,38DME@33154|Opisthokonta,3B9WI@33208|Metazoa,3CS2N@33213|Bilateria	Z	Filamin C, gamma	-	-	-	ko:K04437	ko04010,ko04510,ko05132,ko05205,map04010,map04510,map05132,map05205	-	-	-	ko00000,ko00001,ko04147,ko04812
Enippred_001212-T1	6183.Smp_198050.1	2.14e-56	194.0	COG5069@1|root,KOG0518@2759|Eukaryota,38DME@33154|Opisthokonta,3B9WI@33208|Metazoa,3CS2N@33213|Bilateria	Z	Filamin C, gamma	-	-	-	ko:K04437	ko04010,ko04510,ko05132,ko05205,map04010,map04510,map05132,map05205	-	-	-	ko00000,ko00001,ko04147,ko04812
Enippred_001221-T1	13249.RPRC000333-PA	1.19e-55	187.0	COG0515@1|root,KOG0658@2759|Eukaryota,38D5S@33154|Opisthokonta,3BB60@33208|Metazoa,3CRR9@33213|Bilateria,41VNF@6656|Arthropoda,3SKK4@50557|Insecta,3EA25@33342|Paraneoptera	G	Protein tyrosine kinase	GSK3B	GO:0000003,GO:0000132,GO:0000166,GO:0000226,GO:0000278,GO:0000280,GO:0000281,GO:0000902,GO:0000904,GO:0000910,GO:0001101,GO:0001700,GO:0001932,GO:0001933,GO:0002009,GO:0002064,GO:0002065,GO:0002066,GO:0002164,GO:0002165,GO:0002168,GO:0002682,GO:0003002,GO:0003006,GO:0003008,GO:0003382,GO:0003674,GO:0003824,GO:0004672,GO:0004674,GO:0005488,GO:0005515,GO:0005524,GO:0005575,GO:0005576,GO:0005622,GO:…	2.7.11.26	ko:K03083,ko:K08822	ko01521,ko04012,ko04062,ko04110,ko04150,ko04151,ko04310,ko04340,ko04341,ko04360,ko04390,ko04510,ko04550,ko04657,ko04660,ko04662,ko04711,ko04722,ko04728,ko04910,ko04916,ko04917,ko04919,ko04931,ko04932,ko04934,ko05010,ko05160,ko05162,ko05164,ko05165,ko05166,ko05167,ko05169,ko05200,ko05210,ko05213,ko05215,ko05217,ko05224,ko05225,ko05226,map01521,map04012,map04062,map04110,map04150,map04151,map04310,…	M00677	-	-	ko00000,ko00001,ko00002,ko01000,ko01001,ko03036
Enippred_001236-T1	6211.A0A087VX48	4.15e-37	141.0	KOG0499@1|root,KOG0499@2759|Eukaryota,38G0T@33154|Opisthokonta,3B9GA@33208|Metazoa,3CUIJ@33213|Bilateria	PT	Cyclic nucleotide-gated cation channel	CNGB1	GO:0000902,GO:0001558,GO:0003674,GO:0005215,GO:0005216,GO:0005217,GO:0005221,GO:0005244,GO:0005249,GO:0005261,GO:0005267,GO:0005575,GO:0005623,GO:0005886,GO:0005887,GO:0005929,GO:0006355,GO:0006357,GO:0006810,GO:0006811,GO:0006812,GO:0006813,GO:0006935,GO:0006950,GO:0007154,GO:0007165,GO:0007186,GO:0007187,GO:0007199,GO:0007275,GO:0007399,GO:0007602,GO:0007610,GO:0007631,GO:0008150,GO:0008324,GO:…	-	ko:K04952,ko:K04953	ko04022,ko04024,ko04740,ko04744,map04022,map04024,map04740,map04744	M00694	-	-	ko00000,ko00001,ko00002,ko04040
Enippred_001245-T1	6183.Smp_133300.1	2.03e-101	320.0	COG5049@1|root,KOG2044@2759|Eukaryota,38E72@33154|Opisthokonta,3BFHY@33208|Metazoa,3CW3J@33213|Bilateria	AL	5'-3' exoribonuclease activity	XRN2	GO:0000003,GO:0000122,GO:0000150,GO:0000175,GO:0000291,GO:0000448,GO:0000460,GO:0000463,GO:0000466,GO:0000469,GO:0000470,GO:0000478,GO:0000479,GO:0000738,GO:0000956,GO:0000976,GO:0001067,GO:0001147,GO:0001160,GO:0001654,GO:0001932,GO:0001933,GO:0003674,GO:0003676,GO:0003677,GO:0003690,GO:0003723,GO:0003729,GO:0003824,GO:0004518,GO:0004527,GO:0004532,GO:0004534,GO:0004540,GO:0005488,GO:0005515,GO:…	-	ko:K12619	ko03008,ko03018,map03008,map03018	-	-	-	ko00000,ko00001,ko01000,ko03009,ko03016,ko03019,ko03021
Enippred_001246-T1	6211.A0A087VXB5	5.05e-270	789.0	COG5049@1|root,KOG2044@2759|Eukaryota,38E72@33154|Opisthokonta,3BFHY@33208|Metazoa,3CW3J@33213|Bilateria	AL	5'-3' exoribonuclease activity	XRN2	GO:0000003,GO:0000122,GO:0000150,GO:0000175,GO:0000291,GO:0000448,GO:0000460,GO:0000463,GO:0000466,GO:0000469,GO:0000470,GO:0000478,GO:0000479,GO:0000738,GO:0000956,GO:0000976,GO:0001067,GO:0001147,GO:0001160,GO:0001654,GO:0001932,GO:0001933,GO:0003674,GO:0003676,GO:0003677,GO:0003690,GO:0003723,GO:0003729,GO:0003824,GO:0004518,GO:0004527,GO:0004532,GO:0004534,GO:0004540,GO:0005488,GO:0005515,GO:…	-	ko:K12619	ko03008,ko03018,map03008,map03018	-	-	-	ko00000,ko00001,ko01000,ko03009,ko03016,ko03019,ko03021
Enippred_001247-T1	7209.EJD76028.1	2.04e-42	145.0	COG5049@1|root,KOG2044@2759|Eukaryota,38E72@33154|Opisthokonta,3BFHY@33208|Metazoa,3CW3J@33213|Bilateria,40BNU@6231|Nematoda,1KTT8@119089|Chromadorea	K	Possesses 5'- 3' exoribonuclease activity. Plays a role in maintenance of steady-state concentration and turnover of microRNAs (miRNA) by degradation of mature miRNA. Degradation role is enhanced when in complex with paxt-1. Partially redundant to xrn-1 in miRNA guide strand degradation. Implicated in differential regulation of mRNAs such as let-7 by controlling the accumulation of mature miRNA. …	xrn-2	GO:0000738,GO:0003674,GO:0003676,GO:0003824,GO:0004518,GO:0004527,GO:0004532,GO:0004534,GO:0004540,GO:0005488,GO:0005515,GO:0005575,GO:0005622,GO:0005623,GO:0005634,GO:0005730,GO:0006139,GO:0006259,GO:0006308,GO:0006351,GO:0006353,GO:0006355,GO:0006396,GO:0006397,GO:0006401,GO:0006725,GO:0006807,GO:0007275,GO:0008150,GO:0008152,GO:0008409,GO:0009056,GO:0009057,GO:0009058,GO:0009059,GO:0009889,GO:…	-	ko:K12619	ko03008,ko03018,map03008,map03018	-	-	-	ko00000,ko00001,ko01000,ko03009,ko03016,ko03019,ko03021
Enippred_001248-T1	103372.F4WWH8	1.34e-93	323.0	COG5049@1|root,KOG2044@2759|Eukaryota,38E72@33154|Opisthokonta,3BFHY@33208|Metazoa,3CW3J@33213|Bilateria,41Y5Y@6656|Arthropoda,3SJVW@50557|Insecta,46DXC@7399|Hymenoptera	AL	XRN 5'-3' exonuclease N-terminus	XRN2	GO:0000003,GO:0000122,GO:0000150,GO:0000175,GO:0000291,GO:0000448,GO:0000460,GO:0000463,GO:0000466,GO:0000469,GO:0000470,GO:0000478,GO:0000479,GO:0000738,GO:0000956,GO:0000976,GO:0001067,GO:0001147,GO:0001160,GO:0001654,GO:0001932,GO:0001933,GO:0003674,GO:0003676,GO:0003677,GO:0003690,GO:0003723,GO:0003729,GO:0003824,GO:0004518,GO:0004527,GO:0004532,GO:0004534,GO:0004540,GO:0005488,GO:0005515,GO:…	-	ko:K12619	ko03008,ko03018,map03008,map03018	-	-	-	ko00000,ko00001,ko01000,ko03009,ko03016,ko03019,ko03021
Enippred_001260-T1	61853.ENSNLEP00000023974	1.24e-09	63.2	COG5647@1|root,KOG2284@2759|Eukaryota,38GVB@33154|Opisthokonta,3BFNM@33208|Metazoa,3CR4W@33213|Bilateria,48A8G@7711|Chordata,48YND@7742|Vertebrata,3J47Y@40674|Mammalia,35JPS@314146|Euarchontoglires,4ME8V@9443|Primates	O	Belongs to the cullin family	CUL2	GO:0000082,GO:0000151,GO:0000153,GO:0000278,GO:0001666,GO:0003674,GO:0005488,GO:0005515,GO:0005575,GO:0005622,GO:0005623,GO:0005634,GO:0005654,GO:0005730,GO:0005737,GO:0005829,GO:0006355,GO:0006357,GO:0006464,GO:0006508,GO:0006511,GO:0006807,GO:0006915,GO:0006950,GO:0007049,GO:0007050,GO:0007154,GO:0007165,GO:0008150,GO:0008152,GO:0008219,GO:0008285,GO:0009056,GO:0009057,GO:0009628,GO:0009889,GO:…	-	ko:K03870	ko04066,ko04120,ko05200,ko05211,map04066,map04120,map05200,map05211	M00383	-	-	ko00000,ko00001,ko00002,ko04121
Enippred_001263-T1	32507.XP_006810320.1	1.96e-17	86.7	COG5647@1|root,KOG2284@2759|Eukaryota,38GVB@33154|Opisthokonta,3BFNM@33208|Metazoa,3CR4W@33213|Bilateria,48A8G@7711|Chordata,48YND@7742|Vertebrata,49STR@7898|Actinopterygii	O	Belongs to the cullin family	cul2	-	-	ko:K03870	ko04066,ko04120,ko05200,ko05211,map04066,map04120,map05200,map05211	M00383	-	-	ko00000,ko00001,ko00002,ko04121
Enippred_001266-T1	6211.A0A068Y1X6	3.87e-51	187.0	KOG2180@1|root,KOG2180@2759|Eukaryota,38F3N@33154|Opisthokonta,3BBCD@33208|Metazoa,3CTB1@33213|Bilateria	U	endocytic recycling	VPS53	GO:0000003,GO:0000139,GO:0000938,GO:0003674,GO:0005488,GO:0005515,GO:0005575,GO:0005622,GO:0005623,GO:0005737,GO:0005768,GO:0005794,GO:0005802,GO:0005829,GO:0006810,GO:0006886,GO:0006892,GO:0006896,GO:0007034,GO:0007041,GO:0008104,GO:0008150,GO:0009987,GO:0010008,GO:0012505,GO:0015031,GO:0015833,GO:0016020,GO:0016192,GO:0016197,GO:0016482,GO:0019725,GO:0022414,GO:0031090,GO:0031410,GO:0031982,GO:…	-	ko:K20299	-	-	-	-	ko00000,ko04131
Enippred_001269-T1	10224.XP_006823123.1	2.14e-19	91.7	KOG2180@1|root,KOG2180@2759|Eukaryota,38F3N@33154|Opisthokonta,3BBCD@33208|Metazoa,3CTB1@33213|Bilateria	U	endocytic recycling	-	-	-	ko:K20299	-	-	-	-	ko00000,ko04131
Enippred_001275-T1	9818.XP_007954183.1	3.98e-26	112.0	COG1085@1|root,KOG2958@2759|Eukaryota,38ED2@33154|Opisthokonta,3BH2V@33208|Metazoa,3CVV7@33213|Bilateria,4899R@7711|Chordata,48YD2@7742|Vertebrata,3J5HS@40674|Mammalia,34V5T@311790|Afrotheria	C	Galactose-1-phosphate uridyl transferase, C-terminal domain	GALT	GO:0003674,GO:0003824,GO:0005488,GO:0005534,GO:0005536,GO:0005575,GO:0005622,GO:0005623,GO:0005737,GO:0005794,GO:0005829,GO:0005975,GO:0005996,GO:0006011,GO:0006012,GO:0006082,GO:0006090,GO:0006091,GO:0006096,GO:0006139,GO:0006163,GO:0006164,GO:0006165,GO:0006258,GO:0006725,GO:0006732,GO:0006733,GO:0006753,GO:0006754,GO:0006757,GO:0006793,GO:0006796,GO:0006807,GO:0008108,GO:0008150,GO:0008152,GO:…	2.7.7.12	ko:K00965	ko00052,ko00520,ko01100,ko04917,map00052,map00520,map01100,map04917	M00362,M00554,M00632	R00955	RC00002	ko00000,ko00001,ko00002,ko01000
Enippred_001276-T1	6211.A0A068Y818	8.74e-35	136.0	COG1085@1|root,KOG2958@2759|Eukaryota,38ED2@33154|Opisthokonta,3BH2V@33208|Metazoa,3CVV7@33213|Bilateria	C	Galactose-1-phosphate uridylyltransferase	GALT	GO:0000166,GO:0003674,GO:0003824,GO:0004335,GO:0005488,GO:0005506,GO:0005534,GO:0005536,GO:0005575,GO:0005622,GO:0005623,GO:0005737,GO:0005794,GO:0005829,GO:0005975,GO:0005996,GO:0006006,GO:0006011,GO:0006012,GO:0006082,GO:0006090,GO:0006091,GO:0006096,GO:0006139,GO:0006163,GO:0006164,GO:0006165,GO:0006258,GO:0006464,GO:0006486,GO:0006725,GO:0006732,GO:0006733,GO:0006753,GO:0006754,GO:0006757,GO:…	2.7.7.12	ko:K00965	ko00052,ko00520,ko01100,ko04917,map00052,map00520,map01100,map04917	M00362,M00554,M00632	R00955	RC00002	ko00000,ko00001,ko00002,ko01000
Enippred_001277-T1	126957.SMAR002561-PA	4.01e-43	148.0	KOG4272@1|root,KOG4272@2759|Eukaryota,38MM6@33154|Opisthokonta,3BPPZ@33208|Metazoa,3CZZS@33213|Bilateria,41YU8@6656|Arthropoda	S	TM2 domain	TM2D1	GO:0001540,GO:0003674,GO:0004888,GO:0004930,GO:0005488,GO:0005575,GO:0005622,GO:0005623,GO:0005634,GO:0005654,GO:0005886,GO:0005887,GO:0006915,GO:0007154,GO:0007165,GO:0007186,GO:0008150,GO:0008219,GO:0009987,GO:0012501,GO:0016020,GO:0016021,GO:0023052,GO:0031224,GO:0031226,GO:0031974,GO:0031981,GO:0033218,GO:0038023,GO:0042277,GO:0043226,GO:0043227,GO:0043229,GO:0043231,GO:0043233,GO:0044422,GO:…	-	-	-	-	-	-	-
Enippred_001286-T1	6183.Smp_166040.1	4.99e-281	798.0	COG0488@1|root,KOG0066@2759|Eukaryota,3AHFX@33154|Opisthokonta,3B9N7@33208|Metazoa,3CXBK@33213|Bilateria	J	ATP-binding cassette, subfamily F	ABCF1	GO:0000166,GO:0003674,GO:0003676,GO:0003723,GO:0003824,GO:0005488,GO:0005524,GO:0005575,GO:0005622,GO:0005623,GO:0005634,GO:0005635,GO:0005654,GO:0005737,GO:0005829,GO:0005840,GO:0005844,GO:0006412,GO:0006413,GO:0006417,GO:0006518,GO:0006807,GO:0006810,GO:0006950,GO:0006952,GO:0006954,GO:0008135,GO:0008144,GO:0008150,GO:0008152,GO:0008494,GO:0009058,GO:0009059,GO:0009889,GO:0009891,GO:0009893,GO:…	-	ko:K06184	-	-	-	-	ko00000,ko03012
Enippred_001287-T1	126957.SMAR009532-PA	2.86e-17	85.9	COG0488@1|root,KOG0066@2759|Eukaryota,3AHFX@33154|Opisthokonta,3B9N7@33208|Metazoa,3CXBK@33213|Bilateria,41WSN@6656|Arthropoda	J	ATP-binding cassette, subfamily F, member	ABCF1	GO:0000166,GO:0003674,GO:0003676,GO:0003723,GO:0003824,GO:0005488,GO:0005524,GO:0005575,GO:0005622,GO:0005623,GO:0005634,GO:0005635,GO:0005654,GO:0005737,GO:0005829,GO:0005840,GO:0005844,GO:0006412,GO:0006413,GO:0006417,GO:0006518,GO:0006807,GO:0006810,GO:0006950,GO:0006952,GO:0006954,GO:0008135,GO:0008144,GO:0008150,GO:0008152,GO:0008494,GO:0009058,GO:0009059,GO:0009889,GO:0009891,GO:0009893,GO:…	-	ko:K06184	-	-	-	-	ko00000,ko03012
Enippred_001311-T1	6211.H8XXX7	9.64e-103	300.0	COG5126@1|root,KOG0034@2759|Eukaryota,38D4P@33154|Opisthokonta,3B999@33208|Metazoa,3CY9Q@33213|Bilateria	T	calcineurin-NFAT signaling cascade	PPP3R1	GO:0000749,GO:0000754,GO:0001525,GO:0001568,GO:0001569,GO:0001763,GO:0001837,GO:0001944,GO:0002009,GO:0003674,GO:0003824,GO:0004721,GO:0004722,GO:0004723,GO:0005488,GO:0005509,GO:0005515,GO:0005575,GO:0005622,GO:0005623,GO:0005737,GO:0005829,GO:0005886,GO:0005955,GO:0006139,GO:0006355,GO:0006357,GO:0006401,GO:0006402,GO:0006464,GO:0006470,GO:0006606,GO:0006725,GO:0006793,GO:0006796,GO:0006807,GO:…	-	ko:K06268	ko04010,ko04020,ko04022,ko04114,ko04218,ko04310,ko04360,ko04370,ko04380,ko04650,ko04658,ko04659,ko04660,ko04662,ko04720,ko04724,ko04921,ko04922,ko04924,ko05010,ko05014,ko05031,ko05152,ko05166,ko05167,map04010,map04020,map04022,map04114,map04218,map04310,map04360,map04370,map04380,map04650,map04658,map04659,map04660,map04662,map04720,map04724,map04921,map04922,map04924,map05010,map05014,map05031,m…	-	-	-	ko00000,ko00001,ko01009
Enippred_001312-T1	6183.Smp_147430.1	2.64e-79	268.0	KOG1052@1|root,KOG1052@2759|Eukaryota,38BIY@33154|Opisthokonta,3B9S8@33208|Metazoa,3CTGU@33213|Bilateria	EPT	extracellularly glutamate-gated ion channel activity	-	-	-	-	-	-	-	-	-
Enippred_001320-T1	6211.A0A068YK13	3.03e-29	114.0	COG0689@1|root,KOG1069@2759|Eukaryota	J	polyadenylation-dependent snoRNA 3'-end processing	EXOSC5	GO:0000175,GO:0000176,GO:0000177,GO:0000178,GO:0000184,GO:0000288,GO:0000291,GO:0000459,GO:0000460,GO:0000466,GO:0000467,GO:0000469,GO:0000737,GO:0000785,GO:0000956,GO:0002252,GO:0002376,GO:0003674,GO:0003676,GO:0003677,GO:0003690,GO:0003723,GO:0003727,GO:0003824,GO:0004518,GO:0004527,GO:0004532,GO:0004536,GO:0004540,GO:0005488,GO:0005515,GO:0005575,GO:0005622,GO:0005623,GO:0005634,GO:0005654,GO:…	3.6.4.13	ko:K12590,ko:K12812	ko03013,ko03015,ko03018,ko03040,ko05164,map03013,map03015,map03018,map03040,map05164	M00391,M00406,M00430	-	-	ko00000,ko00001,ko00002,ko01000,ko03019,ko03041
Enippred_001327-T1	8083.ENSXMAP00000020347	3.64e-41	150.0	COG0457@1|root,KOG3988@2759|Eukaryota,38FAU@33154|Opisthokonta,3BEU7@33208|Metazoa,3CS0P@33213|Bilateria,482HD@7711|Chordata,48Y65@7742|Vertebrata,4A1KM@7898|Actinopterygii	O	sulfotransferase 1	TPST1	GO:0000139,GO:0003674,GO:0003824,GO:0005488,GO:0005515,GO:0005575,GO:0005622,GO:0005623,GO:0005737,GO:0005794,GO:0006082,GO:0006139,GO:0006163,GO:0006464,GO:0006477,GO:0006478,GO:0006725,GO:0006753,GO:0006790,GO:0006793,GO:0006796,GO:0006807,GO:0006950,GO:0006952,GO:0006954,GO:0008146,GO:0008150,GO:0008152,GO:0008476,GO:0009117,GO:0009150,GO:0009259,GO:0009987,GO:0012505,GO:0016020,GO:0016021,GO:…	2.8.2.20	ko:K01021	-	-	-	-	ko00000,ko01000
Enippred_001333-T1	8364.ENSXETP00000061572	6.43e-25	103.0	COG0457@1|root,KOG3988@2759|Eukaryota,38FAU@33154|Opisthokonta,3BEU7@33208|Metazoa,3CS0P@33213|Bilateria,482HD@7711|Chordata,493BE@7742|Vertebrata	O	sulfotransferase 2	TPST2	GO:0000003,GO:0000139,GO:0001775,GO:0003674,GO:0003824,GO:0005488,GO:0005515,GO:0005575,GO:0005622,GO:0005623,GO:0005737,GO:0005783,GO:0005794,GO:0006082,GO:0006139,GO:0006163,GO:0006464,GO:0006477,GO:0006478,GO:0006725,GO:0006753,GO:0006790,GO:0006793,GO:0006796,GO:0006807,GO:0007338,GO:0007342,GO:0007343,GO:0008146,GO:0008150,GO:0008152,GO:0008476,GO:0009117,GO:0009150,GO:0009259,GO:0009566,GO:…	2.8.2.20	ko:K01021	-	-	-	-	ko00000,ko01000
Enippred_001337-T1	6211.A0A068XXX4	1.36e-159	463.0	COG1612@1|root,KOG2725@2759|Eukaryota,38GT8@33154|Opisthokonta,3BBXC@33208|Metazoa,3CTTZ@33213|Bilateria	O	heme a metabolic process	COX15	GO:0003674,GO:0003824,GO:0004129,GO:0005215,GO:0005488,GO:0005575,GO:0005622,GO:0005623,GO:0005634,GO:0005737,GO:0005739,GO:0005740,GO:0005743,GO:0005746,GO:0006091,GO:0006119,GO:0006123,GO:0006139,GO:0006163,GO:0006725,GO:0006753,GO:0006778,GO:0006779,GO:0006783,GO:0006784,GO:0006790,GO:0006793,GO:0006796,GO:0006807,GO:0006810,GO:0006811,GO:0006812,GO:0007585,GO:0008150,GO:0008152,GO:0008324,GO:…	-	ko:K02259	ko00190,ko00860,ko01100,ko01110,ko02020,ko04714,map00190,map00860,map01100,map01110,map02020,map04714	M00154	R07412	RC00769	ko00000,ko00001,ko00002,ko03029
Enippred_001365-T1	6183.Smp_102490.1	4.89e-70	224.0	KOG4799@1|root,KOG4799@2759|Eukaryota	J	structural constituent of ribosome	MRPL30	GO:0000313,GO:0000315,GO:0003674,GO:0003735,GO:0005198,GO:0005575,GO:0005622,GO:0005623,GO:0005737,GO:0005739,GO:0005740,GO:0005743,GO:0005759,GO:0005761,GO:0005762,GO:0005840,GO:0006412,GO:0006518,GO:0006807,GO:0008150,GO:0008152,GO:0009058,GO:0009059,GO:0009987,GO:0010467,GO:0015934,GO:0016020,GO:0019538,GO:0019866,GO:0031090,GO:0031966,GO:0031967,GO:0031974,GO:0031975,GO:0032543,GO:0032991,GO:…	2.7.7.7	ko:K02907,ko:K03512	ko03010,ko03410,ko03450,map03010,map03410,map03450	M00178,M00179,M00296	-	-	br01610,ko00000,ko00001,ko00002,ko01000,ko03011,ko03400
Enippred_001395-T1	588596.U9U5K6	1.14e-40	141.0	COG1990@1|root,KOG3282@2759|Eukaryota,3A5QT@33154|Opisthokonta,3P45V@4751|Fungi	O	Peptidyl-trna hydrolase	-	GO:0003674,GO:0003824,GO:0004045,GO:0005575,GO:0005622,GO:0005623,GO:0005737,GO:0005739,GO:0005740,GO:0005741,GO:0006412,GO:0006518,GO:0006807,GO:0008150,GO:0008152,GO:0009058,GO:0009059,GO:0009892,GO:0009894,GO:0009895,GO:0009987,GO:0010467,GO:0010605,GO:0016020,GO:0016787,GO:0016788,GO:0019222,GO:0019538,GO:0019867,GO:0030162,GO:0031090,GO:0031323,GO:0031324,GO:0031329,GO:0031330,GO:0031966,GO:…	3.1.1.29	ko:K04794,ko:K18177	ko04714,map04714	-	-	-	ko00000,ko00001,ko01000,ko03012,ko03029
Enippred_001399-T1	6500.XP_005109097.1	9.27e-35	146.0	KOG2199@1|root,KOG2199@2759|Eukaryota,38HGY@33154|Opisthokonta,3BE6G@33208|Metazoa,3CVJP@33213|Bilateria	T	intracellular protein transport	Stam	GO:0000003,GO:0001505,GO:0001932,GO:0001933,GO:0003674,GO:0005488,GO:0005515,GO:0005575,GO:0005622,GO:0005623,GO:0005737,GO:0005768,GO:0005769,GO:0005929,GO:0006810,GO:0006836,GO:0006886,GO:0006897,GO:0006950,GO:0007034,GO:0007041,GO:0007154,GO:0007165,GO:0007166,GO:0007167,GO:0007169,GO:0007267,GO:0007268,GO:0007269,GO:0007275,GO:0007399,GO:0007610,GO:0007617,GO:0007618,GO:0008022,GO:0008104,GO:…	-	ko:K04705	ko04144,ko04630,map04144,map04630	M00408	-	-	ko00000,ko00001,ko00002,ko04131
Enippred_001400-T1	6183.Smp_203610.1	1.84e-21	90.1	COG0360@1|root,KOG4708@2759|Eukaryota	J	small ribosomal subunit rRNA binding	MRPS6	GO:0000313,GO:0000314,GO:0003674,GO:0003676,GO:0003723,GO:0003735,GO:0005198,GO:0005488,GO:0005575,GO:0005622,GO:0005623,GO:0005737,GO:0005739,GO:0005740,GO:0005743,GO:0005759,GO:0005761,GO:0005763,GO:0005840,GO:0006412,GO:0006414,GO:0006415,GO:0006518,GO:0006807,GO:0008150,GO:0008152,GO:0009058,GO:0009059,GO:0009987,GO:0010467,GO:0015935,GO:0016020,GO:0016043,GO:0019538,GO:0019843,GO:0019866,GO:…	-	ko:K02990,ko:K14383,ko:K18163	ko03010,ko04714,map03010,map04714	M00178	-	-	br01610,ko00000,ko00001,ko00002,ko02000,ko03011,ko03029
Enippred_001402-T1	9713.XP_006748941.1	2.88e-66	212.0	COG0474@1|root,KOG0203@2759|Eukaryota,38BIP@33154|Opisthokonta,3BAR6@33208|Metazoa,3CTGX@33213|Bilateria,47ZW7@7711|Chordata,48YME@7742|Vertebrata,3J27G@40674|Mammalia,3EPVS@33554|Carnivora	P	Sodium potassium-transporting ATPase subunit	ATP1A1	GO:0000166,GO:0001508,GO:0002026,GO:0002028,GO:0003008,GO:0003012,GO:0003013,GO:0003015,GO:0003674,GO:0003824,GO:0005215,GO:0005391,GO:0005488,GO:0005496,GO:0005515,GO:0005524,GO:0005575,GO:0005622,GO:0005623,GO:0005737,GO:0005768,GO:0005783,GO:0005794,GO:0005886,GO:0005887,GO:0005890,GO:0005901,GO:0005911,GO:0006793,GO:0006796,GO:0006810,GO:0006811,GO:0006812,GO:0006813,GO:0006814,GO:0006873,GO:…	3.6.3.9	ko:K01539	ko04022,ko04024,ko04260,ko04261,ko04911,ko04918,ko04919,ko04925,ko04960,ko04961,ko04964,ko04970,ko04971,ko04972,ko04973,ko04974,ko04976,ko04978,map04022,map04024,map04260,map04261,map04911,map04918,map04919,map04925,map04960,map04961,map04964,map04970,map04971,map04972,map04973,map04974,map04976,map04978	-	-	-	ko00000,ko00001,ko01000,ko04147
Enippred_001405-T1	6211.A0A068Y2K7	3.52e-132	404.0	COG0474@1|root,KOG0203@2759|Eukaryota,38BIP@33154|Opisthokonta,3BAR6@33208|Metazoa,3CTGX@33213|Bilateria	P	sodium:potassium-exchanging ATPase activity	ATP1A1	GO:0000003,GO:0000166,GO:0001508,GO:0001700,GO:0001894,GO:0003008,GO:0003674,GO:0003824,GO:0005215,GO:0005391,GO:0005488,GO:0005524,GO:0005575,GO:0005622,GO:0005623,GO:0005634,GO:0005886,GO:0005887,GO:0005890,GO:0005911,GO:0005918,GO:0006810,GO:0006811,GO:0006812,GO:0006813,GO:0006814,GO:0006937,GO:0007043,GO:0007154,GO:0007267,GO:0007268,GO:0007275,GO:0007399,GO:0007416,GO:0007424,GO:0007528,GO:…	3.6.3.9	ko:K01539	ko04022,ko04024,ko04260,ko04261,ko04911,ko04918,ko04919,ko04925,ko04960,ko04961,ko04964,ko04970,ko04971,ko04972,ko04973,ko04974,ko04976,ko04978,map04022,map04024,map04260,map04261,map04911,map04918,map04919,map04925,map04960,map04961,map04964,map04970,map04971,map04972,map04973,map04974,map04976,map04978	-	-	-	ko00000,ko00001,ko01000,ko04147
Enippred_001406-T1	6211.A0A068Y2K7	0.0	927.0	COG0474@1|root,KOG0203@2759|Eukaryota,38BIP@33154|Opisthokonta,3BAR6@33208|Metazoa,3CTGX@33213|Bilateria	P	sodium:potassium-exchanging ATPase activity	ATP1A1	GO:0000003,GO:0000166,GO:0001508,GO:0001700,GO:0001894,GO:0003008,GO:0003674,GO:0003824,GO:0005215,GO:0005391,GO:0005488,GO:0005524,GO:0005575,GO:0005622,GO:0005623,GO:0005634,GO:0005886,GO:0005887,GO:0005890,GO:0005911,GO:0005918,GO:0006810,GO:0006811,GO:0006812,GO:0006813,GO:0006814,GO:0006937,GO:0007043,GO:0007154,GO:0007267,GO:0007268,GO:0007275,GO:0007399,GO:0007416,GO:0007424,GO:0007528,GO:…	3.6.3.9	ko:K01539	ko04022,ko04024,ko04260,ko04261,ko04911,ko04918,ko04919,ko04925,ko04960,ko04961,ko04964,ko04970,ko04971,ko04972,ko04973,ko04974,ko04976,ko04978,map04022,map04024,map04260,map04261,map04911,map04918,map04919,map04925,map04960,map04961,map04964,map04970,map04971,map04972,map04973,map04974,map04976,map04978	-	-	-	ko00000,ko00001,ko01000,ko04147
Enippred_001407-T1	6183.Smp_179320.1	4.96e-91	295.0	KOG1041@1|root,KOG1041@2759|Eukaryota,38CFV@33154|Opisthokonta,3BA6S@33208|Metazoa,3CRF4@33213|Bilateria	J	endoribonuclease activity, cleaving siRNA-paired mRNA	-	-	-	-	-	-	-	-	-
Enippred_001442-T1	6183.Smp_155920.1	3.15e-16	86.3	KOG2208@1|root,KOG2208@2759|Eukaryota	A	RNA binding	-	-	-	ko:K18756	-	-	-	-	ko00000,ko03019
Enippred_001453-T1	6183.Smp_142550.1	1.39e-163	543.0	KOG1833@1|root,KOG1833@2759|Eukaryota,38B5G@33154|Opisthokonta,3BC0G@33208|Metazoa,3CT3Z@33213|Bilateria	UY	Sertoli cell development	nup210	GO:0003674,GO:0005575,GO:0005622,GO:0005623,GO:0005634,GO:0005635,GO:0005643,GO:0005737,GO:0006606,GO:0006810,GO:0006886,GO:0006913,GO:0006996,GO:0006997,GO:0006999,GO:0008104,GO:0008150,GO:0009987,GO:0012505,GO:0015031,GO:0015833,GO:0016020,GO:0016021,GO:0016043,GO:0017038,GO:0031224,GO:0031967,GO:0031975,GO:0032991,GO:0033036,GO:0033365,GO:0034504,GO:0034613,GO:0042886,GO:0043226,GO:0043227,GO:…	-	ko:K14314	ko03013,map03013	M00427	-	-	ko00000,ko00001,ko00002,ko03019
Enippred_001454-T1	126957.SMAR002637-PA	1.95e-57	211.0	KOG0120@1|root,KOG0120@2759|Eukaryota,38BQ8@33154|Opisthokonta,3BAT7@33208|Metazoa,3CWG6@33213|Bilateria,41VH3@6656|Arthropoda	A	Necessary for the splicing of pre-mRNA	-	-	-	-	-	-	-	-	-
Enippred_001456-T1	6211.A0A068XXL1	1.42e-57	196.0	COG1798@1|root,KOG3123@2759|Eukaryota,38H6T@33154|Opisthokonta,3B9QJ@33208|Metazoa,3CSVB@33213|Bilateria	J	Diphthine synthase	DPH5	GO:0003674,GO:0003824,GO:0004164,GO:0005575,GO:0005622,GO:0005623,GO:0005737,GO:0005829,GO:0006417,GO:0006448,GO:0006464,GO:0006807,GO:0008150,GO:0008152,GO:0008168,GO:0008757,GO:0009058,GO:0009889,GO:0009987,GO:0010468,GO:0010556,GO:0010608,GO:0016740,GO:0016741,GO:0017182,GO:0017183,GO:0018193,GO:0018202,GO:0019222,GO:0019538,GO:0031323,GO:0031326,GO:0032259,GO:0032268,GO:0034248,GO:0036211,GO:…	2.1.1.314	ko:K00586,ko:K17081	-	-	R11165	RC00003,RC03382	ko00000,ko01000,ko03012,ko03029,ko04147
Enippred_001469-T1	7897.ENSLACP00000023509	2.01e-18	80.9	KOG0522@1|root,KOG0522@2759|Eukaryota,38G1Z@33154|Opisthokonta,3BBQP@33208|Metazoa,3CTR0@33213|Bilateria,47ZI9@7711|Chordata,48VTS@7742|Vertebrata	S	GPCR-chaperone	ankrd13a	-	-	ko:K21437	-	-	-	-	ko00000,ko04131
Enippred_001470-T1	9258.ENSOANP00000008341	4.47e-19	82.8	KOG0522@1|root,KOG0522@2759|Eukaryota,38G1Z@33154|Opisthokonta,3BBQP@33208|Metazoa,3CTR0@33213|Bilateria,47ZI9@7711|Chordata,48X4M@7742|Vertebrata,3JC5G@40674|Mammalia	S	ankyrin repeat	ANKRD13D	GO:0005575,GO:0005622,GO:0005623,GO:0005737,GO:0005768,GO:0005770,GO:0005886,GO:0012505,GO:0016020,GO:0031410,GO:0031982,GO:0043226,GO:0043227,GO:0043229,GO:0044424,GO:0044444,GO:0044464,GO:0071944,GO:0097708	-	ko:K21437	-	-	-	-	ko00000,ko04131
Enippred_001473-T1	10036.XP_005088216.1	5.6e-11	66.2	KOG0522@1|root,KOG0522@2759|Eukaryota,38G1Z@33154|Opisthokonta,3BBQP@33208|Metazoa,3CTR0@33213|Bilateria,47ZI9@7711|Chordata,48VTS@7742|Vertebrata,3J84C@40674|Mammalia,35KGV@314146|Euarchontoglires,4Q33G@9989|Rodentia	S	GPCR-chaperone	Ankrd13a	GO:0005575,GO:0005622,GO:0005623,GO:0005737,GO:0005768,GO:0005770,GO:0005886,GO:0012505,GO:0016020,GO:0031410,GO:0031982,GO:0043226,GO:0043227,GO:0043229,GO:0044424,GO:0044444,GO:0044464,GO:0071944,GO:0097708	-	ko:K21437	-	-	-	-	ko00000,ko04131
Enippred_001475-T1	6183.Smp_093220.1	5.98e-50	189.0	KOG0522@1|root,KOG0522@2759|Eukaryota,38G1Z@33154|Opisthokonta,3BBQP@33208|Metazoa,3CTR0@33213|Bilateria	S	GPCR-chaperone	-	-	-	ko:K21437	-	-	-	-	ko00000,ko04131
Enippred_001479-T1	6183.Smp_093230.1	6.81e-118	358.0	COG5277@1|root,KOG0676@2759|Eukaryota,38H2M@33154|Opisthokonta,3BB11@33208|Metazoa,3CYUP@33213|Bilateria	Z	Actin-related protein 10	ACTR10	GO:0000323,GO:0001775,GO:0002252,GO:0002263,GO:0002274,GO:0002275,GO:0002283,GO:0002366,GO:0002376,GO:0002443,GO:0002444,GO:0002446,GO:0002478,GO:0002495,GO:0002504,GO:0003674,GO:0005198,GO:0005200,GO:0005575,GO:0005576,GO:0005622,GO:0005623,GO:0005737,GO:0005764,GO:0005766,GO:0005773,GO:0005775,GO:0005829,GO:0005856,GO:0005869,GO:0005875,GO:0005884,GO:0006810,GO:0006887,GO:0006888,GO:0006928,GO:…	-	ko:K16576	-	-	-	-	ko00000,ko03036,ko04812
Enippred_001485-T1	7918.ENSLOCP00000015839	2.93e-83	287.0	COG0480@1|root,COG0481@1|root,KOG0462@2759|Eukaryota,KOG0467@2759|Eukaryota,38B8Q@33154|Opisthokonta,3BEBA@33208|Metazoa,3CWZ9@33213|Bilateria,482XG@7711|Chordata,4910K@7742|Vertebrata,49RC4@7898|Actinopterygii	J	Elongation factor Tu GTP binding domain containing 1	EFTUD1	GO:0000166,GO:0001882,GO:0001883,GO:0003674,GO:0003676,GO:0003723,GO:0003746,GO:0003824,GO:0003924,GO:0005488,GO:0005515,GO:0005525,GO:0005575,GO:0005622,GO:0005623,GO:0005737,GO:0005829,GO:0006139,GO:0006163,GO:0006412,GO:0006414,GO:0006417,GO:0006448,GO:0006518,GO:0006725,GO:0006753,GO:0006793,GO:0006796,GO:0006807,GO:0006996,GO:0008135,GO:0008150,GO:0008152,GO:0009058,GO:0009059,GO:0009116,GO:…	-	ko:K03234,ko:K14536	ko03008,ko04152,ko04921,map03008,map04152,map04921	-	-	-	ko00000,ko00001,ko01000,ko03009,ko03012,ko04147
Enippred_001508-T1	6183.Smp_051010.1	2.56e-47	155.0	COG5078@1|root,KOG0421@2759|Eukaryota,38MK7@33154|Opisthokonta,3BICF@33208|Metazoa,3CSMQ@33213|Bilateria	O	ubiquitin-conjugating enzyme	UBE2C	GO:0000151,GO:0000152,GO:0000166,GO:0000209,GO:0000278,GO:0000280,GO:0003674,GO:0003824,GO:0004842,GO:0005488,GO:0005515,GO:0005524,GO:0005575,GO:0005622,GO:0005623,GO:0005634,GO:0005654,GO:0005680,GO:0005737,GO:0005829,GO:0005886,GO:0006464,GO:0006508,GO:0006511,GO:0006513,GO:0006807,GO:0006996,GO:0007049,GO:0007088,GO:0007096,GO:0007346,GO:0008144,GO:0008150,GO:0008152,GO:0009056,GO:0009057,GO:…	2.3.2.23	ko:K06688,ko:K08707	ko04120,map04120	-	-	-	ko00000,ko00001,ko01000,ko04121
Enippred_001512-T1	6183.Smp_102960.1	8.24e-24	101.0	KOG4019@1|root,KOG4019@2759|Eukaryota,39SAA@33154|Opisthokonta,3BIHC@33208|Metazoa,3CX1X@33213|Bilateria	T	calcium-dependent protein serine/threonine phosphatase regulator activity	RCAN2	GO:0000003,GO:0000280,GO:0001775,GO:0003008,GO:0003674,GO:0003676,GO:0004857,GO:0004864,GO:0004865,GO:0005488,GO:0005515,GO:0005575,GO:0005622,GO:0005623,GO:0005634,GO:0005737,GO:0005739,GO:0005759,GO:0006950,GO:0006979,GO:0006996,GO:0006997,GO:0007005,GO:0007049,GO:0007143,GO:0007154,GO:0007165,GO:0007166,GO:0007219,GO:0007276,GO:0007292,GO:0007338,GO:0007343,GO:0007610,GO:0007611,GO:0007612,GO:…	-	ko:K17901,ko:K17903,ko:K17905	ko04919,ko04921,ko05167,map04919,map04921,map05167	-	-	-	ko00000,ko00001,ko04131
Enippred_001534-T1	6211.A0A068YDR9	5.5e-17	94.4	KOG1721@1|root,KOG1721@2759|Eukaryota,39XPZ@33154|Opisthokonta,3BAG6@33208|Metazoa,3D07K@33213|Bilateria	S	C2H2-type zinc finger	jim	GO:0000902,GO:0000904,GO:0003674,GO:0003676,GO:0005488,GO:0006355,GO:0007275,GO:0007399,GO:0008150,GO:0009653,GO:0009889,GO:0009987,GO:0010468,GO:0010556,GO:0016043,GO:0016358,GO:0019219,GO:0019222,GO:0022008,GO:0030030,GO:0030154,GO:0030182,GO:0031175,GO:0031323,GO:0031326,GO:0031935,GO:0032501,GO:0032502,GO:0032989,GO:0032990,GO:0033043,GO:0033044,GO:0048468,GO:0048666,GO:0048667,GO:0048699,GO:…	-	-	-	-	-	-	-
Enippred_001541-T1	6183.Smp_126970.1	7.06e-112	394.0	2CME1@1|root,2QQ39@2759|Eukaryota,38GQQ@33154|Opisthokonta,3BHJB@33208|Metazoa,3CVYT@33213|Bilateria	-	-	CFAP43	GO:0001932,GO:0001933,GO:0003674,GO:0004857,GO:0004860,GO:0005575,GO:0005623,GO:0005886,GO:0005929,GO:0006469,GO:0008150,GO:0009892,GO:0009966,GO:0009968,GO:0010563,GO:0010605,GO:0010646,GO:0010648,GO:0010941,GO:0016020,GO:0019207,GO:0019210,GO:0019220,GO:0019222,GO:0019887,GO:0023051,GO:0023057,GO:0030234,GO:0031323,GO:0031324,GO:0031399,GO:0031400,GO:0031514,GO:0032268,GO:0032269,GO:0033673,GO:…	-	-	-	-	-	-	-
Enippred_001574-T1	6669.EFX81955	7.07e-18	87.8	KOG2103@1|root,KOG2103@2759|Eukaryota,394KZ@33154|Opisthokonta,3BFFF@33208|Metazoa,3CWE1@33213|Bilateria,41WHB@6656|Arthropoda	S	ER membrane protein complex	EMC1	GO:0003674,GO:0005575,GO:0005622,GO:0005623,GO:0005737,GO:0005783,GO:0005789,GO:0006457,GO:0008150,GO:0009987,GO:0012505,GO:0016020,GO:0016021,GO:0016043,GO:0022406,GO:0030176,GO:0031224,GO:0031227,GO:0031984,GO:0032991,GO:0034975,GO:0042175,GO:0043226,GO:0043227,GO:0043229,GO:0043231,GO:0044422,GO:0044424,GO:0044425,GO:0044432,GO:0044444,GO:0044446,GO:0044464,GO:0051179,GO:0051640,GO:0051641,GO:…	-	ko:K20179	ko04138,map04138	-	-	-	ko00000,ko00001,ko04131
Enippred_001579-T1	7425.NV17655-PA	6.98e-305	852.0	COG1274@1|root,KOG3749@2759|Eukaryota,38G8I@33154|Opisthokonta,3B9P0@33208|Metazoa,3CV3P@33213|Bilateria,41VYY@6656|Arthropoda,3SIC4@50557|Insecta,46FJC@7399|Hymenoptera	C	Phosphoenolpyruvate carboxykinase C-terminal P-loop domain	pck1	GO:0000166,GO:0001882,GO:0001883,GO:0003674,GO:0003824,GO:0004611,GO:0004613,GO:0005488,GO:0005525,GO:0005575,GO:0005622,GO:0005623,GO:0005737,GO:0005739,GO:0005975,GO:0005996,GO:0006006,GO:0006094,GO:0008150,GO:0008152,GO:0009058,GO:0016051,GO:0016829,GO:0016830,GO:0016831,GO:0017076,GO:0019001,GO:0019318,GO:0019319,GO:0032549,GO:0032550,GO:0032553,GO:0032555,GO:0032561,GO:0035639,GO:0036094,GO:…	4.1.1.32	ko:K01596	ko00010,ko00020,ko00620,ko01100,ko01110,ko01120,ko01130,ko03320,ko04068,ko04151,ko04152,ko04910,ko04920,ko04922,ko04931,ko04964,map00010,map00020,map00620,map01100,map01110,map01120,map01130,map03320,map04068,map04151,map04152,map04910,map04920,map04922,map04931,map04964	M00003	R00431,R00726	RC00002,RC02741	ko00000,ko00001,ko00002,ko01000
Enippred_001590-T1	6183.Smp_063040.1	1.82e-202	570.0	COG5277@1|root,KOG0679@2759|Eukaryota,38BYA@33154|Opisthokonta,3BA27@33208|Metazoa,3CY3R@33213|Bilateria	Z	chromatin remodeling	actl6a	GO:0000003,GO:0000123,GO:0000228,GO:0000278,GO:0000281,GO:0000785,GO:0000790,GO:0000812,GO:0000902,GO:0000904,GO:0000910,GO:0003006,GO:0003674,GO:0003678,GO:0003682,GO:0003824,GO:0004003,GO:0004386,GO:0004402,GO:0005198,GO:0005200,GO:0005488,GO:0005515,GO:0005575,GO:0005622,GO:0005623,GO:0005634,GO:0005654,GO:0005694,GO:0005730,GO:0005737,GO:0006139,GO:0006259,GO:0006281,GO:0006325,GO:0006338,GO:…	-	ko:K11340,ko:K11400,ko:K11652	ko04714,ko05225,map04714,map05225	-	-	-	ko00000,ko00001,ko03021,ko03036,ko04147
Enippred_001601-T1	13249.RPRC005607-PA	7.31e-11	62.4	COG0500@1|root,KOG1500@2759|Eukaryota,38CYI@33154|Opisthokonta,3B9RN@33208|Metazoa,3CVP0@33213|Bilateria,41VUC@6656|Arthropoda,3SJTY@50557|Insecta,3E82P@33342|Paraneoptera	KO	Methylates (mono- and asymmetric dimethylation) the guanidino nitrogens of arginyl residues in proteins. May methylate histone H3 at 'Arg-17' and activate transcription via chromatin remodeling	CARM1	GO:0003674,GO:0003824,GO:0005575,GO:0005622,GO:0005623,GO:0005634,GO:0005654,GO:0005737,GO:0005829,GO:0006139,GO:0006325,GO:0006338,GO:0006351,GO:0006355,GO:0006464,GO:0006479,GO:0006725,GO:0006807,GO:0006996,GO:0008150,GO:0008152,GO:0008168,GO:0008170,GO:0008213,GO:0008276,GO:0008469,GO:0008757,GO:0009058,GO:0009059,GO:0009889,GO:0009987,GO:0010467,GO:0010468,GO:0010556,GO:0016043,GO:0016070,GO:…	2.1.1.319	ko:K05931	ko01522,map01522	-	R11216,R11217,R11219	RC00003,RC02120,RC03388,RC03390	ko00000,ko00001,ko01000,ko03036
Enippred_001615-T1	6183.Smp_073620.1	3.73e-49	171.0	COG0143@1|root,KOG2241@2759|Eukaryota,38C9W@33154|Opisthokonta,3BGHP@33208|Metazoa,3CU5M@33213|Bilateria	J	Aminoacyl tRNA synthase complex-interacting multifunctional protein	AIMP1	GO:0000049,GO:0001525,GO:0001568,GO:0001936,GO:0001937,GO:0001944,GO:0002252,GO:0002376,GO:0002791,GO:0002793,GO:0003674,GO:0003676,GO:0003723,GO:0005102,GO:0005125,GO:0005488,GO:0005515,GO:0005575,GO:0005576,GO:0005615,GO:0005622,GO:0005623,GO:0005634,GO:0005737,GO:0005783,GO:0005794,GO:0005829,GO:0006082,GO:0006139,GO:0006399,GO:0006412,GO:0006418,GO:0006518,GO:0006520,GO:0006725,GO:0006807,GO:…	-	ko:K15437	-	-	-	-	ko00000,ko03016
Enippred_001617-T1	6183.Smp_043670.2	1.06e-190	556.0	COG0205@1|root,KOG2440@2759|Eukaryota,38C5Z@33154|Opisthokonta,3B9JD@33208|Metazoa,3CRRX@33213|Bilateria	G	Catalyzes the phosphorylation of D-fructose 6-phosphate to fructose 1,6-bisphosphate by ATP, the first committing step of glycolysis	pfk1	GO:0000166,GO:0000768,GO:0003674,GO:0003824,GO:0003872,GO:0005488,GO:0005524,GO:0005575,GO:0005622,GO:0005623,GO:0005737,GO:0005829,GO:0005945,GO:0005975,GO:0005996,GO:0006002,GO:0006006,GO:0006007,GO:0006082,GO:0006090,GO:0006091,GO:0006096,GO:0006139,GO:0006163,GO:0006164,GO:0006165,GO:0006725,GO:0006732,GO:0006733,GO:0006734,GO:0006735,GO:0006753,GO:0006754,GO:0006757,GO:0006793,GO:0006796,GO:…	2.7.1.11	ko:K00850	ko00010,ko00030,ko00051,ko00052,ko00680,ko01100,ko01110,ko01120,ko01130,ko01200,ko01230,ko03018,ko04152,ko05230,map00010,map00030,map00051,map00052,map00680,map01100,map01110,map01120,map01130,map01200,map01230,map03018,map04152,map05230	M00001,M00345	R00756,R03236,R03237,R03238,R03239,R04779	RC00002,RC00017	ko00000,ko00001,ko00002,ko01000,ko01009,ko03019
Enippred_001618-T1	6183.Smp_043670.2	7.78e-146	440.0	COG0205@1|root,KOG2440@2759|Eukaryota,38C5Z@33154|Opisthokonta,3B9JD@33208|Metazoa,3CRRX@33213|Bilateria	G	Catalyzes the phosphorylation of D-fructose 6-phosphate to fructose 1,6-bisphosphate by ATP, the first committing step of glycolysis	pfk1	GO:0000166,GO:0000768,GO:0003674,GO:0003824,GO:0003872,GO:0005488,GO:0005524,GO:0005575,GO:0005622,GO:0005623,GO:0005737,GO:0005829,GO:0005945,GO:0005975,GO:0005996,GO:0006002,GO:0006006,GO:0006007,GO:0006082,GO:0006090,GO:0006091,GO:0006096,GO:0006139,GO:0006163,GO:0006164,GO:0006165,GO:0006725,GO:0006732,GO:0006733,GO:0006734,GO:0006735,GO:0006753,GO:0006754,GO:0006757,GO:0006793,GO:0006796,GO:…	2.7.1.11	ko:K00850	ko00010,ko00030,ko00051,ko00052,ko00680,ko01100,ko01110,ko01120,ko01130,ko01200,ko01230,ko03018,ko04152,ko05230,map00010,map00030,map00051,map00052,map00680,map01100,map01110,map01120,map01130,map01200,map01230,map03018,map04152,map05230	M00001,M00345	R00756,R03236,R03237,R03238,R03239,R04779	RC00002,RC00017	ko00000,ko00001,ko00002,ko01000,ko01009,ko03019
Enippred_001620-T1	6669.EFX75566	1.95e-35	137.0	KOG2504@1|root,KOG2504@2759|Eukaryota,38D7W@33154|Opisthokonta,3BAF9@33208|Metazoa,3D0PE@33213|Bilateria,41VZG@6656|Arthropoda	G	It is involved in the biological process described with transmembrane transport	Mct1	GO:0003674,GO:0005215,GO:0005342,GO:0005575,GO:0006810,GO:0006811,GO:0006820,GO:0008028,GO:0008150,GO:0008509,GO:0008514,GO:0015075,GO:0015318,GO:0015711,GO:0015718,GO:0015849,GO:0016020,GO:0016021,GO:0022857,GO:0031224,GO:0034220,GO:0044425,GO:0046942,GO:0046943,GO:0051179,GO:0051234,GO:0055085,GO:0071702,GO:0098656,GO:1903825,GO:1905039	-	-	-	-	-	-	-
Enippred_001629-T1	6183.Smp_164960.1	3.12e-154	514.0	COG5032@1|root,KOG0904@2759|Eukaryota,38DZQ@33154|Opisthokonta,3BAV5@33208|Metazoa,3CUHC@33213|Bilateria	T	1-phosphatidylinositol-4-phosphate 3-kinase activity	PIK3CA	GO:0000003,GO:0000166,GO:0000902,GO:0000904,GO:0001101,GO:0001525,GO:0001558,GO:0001568,GO:0001667,GO:0001678,GO:0001700,GO:0001775,GO:0001889,GO:0001932,GO:0001934,GO:0001944,GO:0002064,GO:0002065,GO:0002066,GO:0002119,GO:0002164,GO:0002165,GO:0002168,GO:0002250,GO:0002252,GO:0002253,GO:0002376,GO:0002429,GO:0002431,GO:0002433,GO:0002682,GO:0002684,GO:0002694,GO:0002696,GO:0002757,GO:0002764,GO:…	2.7.1.153	ko:K00922	ko00562,ko01521,ko01522,ko01524,ko04012,ko04014,ko04015,ko04024,ko04062,ko04066,ko04068,ko04070,ko04071,ko04072,ko04140,ko04150,ko04151,ko04152,ko04210,ko04211,ko04212,ko04213,ko04218,ko04360,ko04370,ko04380,ko04510,ko04550,ko04611,ko04620,ko04630,ko04650,ko04660,ko04662,ko04664,ko04666,ko04668,ko04670,ko04722,ko04725,ko04750,ko04810,ko04910,ko04914,ko04915,ko04917,ko04919,ko04923,ko04926,ko04930…	M00676	R04545	RC00002,RC00078	ko00000,ko00001,ko00002,ko01000,ko04131
Enippred_001633-T1	6183.Smp_090150.2	1.07e-26	108.0	KOG4076@1|root,KOG4076@2759|Eukaryota,3A3JH@33154|Opisthokonta,3BRFH@33208|Metazoa,3D792@33213|Bilateria	TU	protein phosphatase inhibitor activity	ENSA	GO:0000003,GO:0000278,GO:0003006,GO:0003674,GO:0004857,GO:0004864,GO:0005575,GO:0005622,GO:0005623,GO:0005737,GO:0007049,GO:0007088,GO:0007276,GO:0007281,GO:0007292,GO:0007346,GO:0007584,GO:0008150,GO:0009605,GO:0009892,GO:0009987,GO:0009991,GO:0010563,GO:0010564,GO:0010605,GO:0010921,GO:0010923,GO:0019208,GO:0019212,GO:0019220,GO:0019222,GO:0019888,GO:0019953,GO:0022412,GO:0022414,GO:0030104,GO:…	-	-	-	-	-	-	-
Enippred_001638-T1	6183.Smp_008580.1	3.13e-42	153.0	COG0697@1|root,KOG2234@2759|Eukaryota,38DP1@33154|Opisthokonta,3BCEC@33208|Metazoa,3CV9M@33213|Bilateria	G	pyrimidine nucleotide-sugar transmembrane transporter activity	-	-	-	ko:K15272	-	-	-	-	ko00000,ko02000
Enippred_001643-T1	6183.Smp_210510.1	2.2e-46	181.0	KOG1328@1|root,KOG1328@2759|Eukaryota,38DXP@33154|Opisthokonta,3BBND@33208|Metazoa,3CS8E@33213|Bilateria	TU	regulation of dense core granule exocytosis	BAIAP3	GO:0000139,GO:0000149,GO:0001505,GO:0001956,GO:0002791,GO:0002793,GO:0003674,GO:0005488,GO:0005509,GO:0005515,GO:0005543,GO:0005575,GO:0005622,GO:0005623,GO:0005737,GO:0005768,GO:0005770,GO:0005783,GO:0005794,GO:0005802,GO:0005829,GO:0005886,GO:0006810,GO:0006836,GO:0006887,GO:0006996,GO:0007154,GO:0007165,GO:0007186,GO:0007267,GO:0007268,GO:0007269,GO:0008021,GO:0008150,GO:0008289,GO:0009987,GO:…	-	ko:K15621,ko:K19728	ko05202,map05202	-	-	-	ko00000,ko00001,ko04131
Enippred_001648-T1	6183.Smp_064750.1	6.08e-166	505.0	COG5146@1|root,KOG2201@2759|Eukaryota,KOG4584@2759|Eukaryota,38BIM@33154|Opisthokonta,3B9PD@33208|Metazoa,3CRWF@33213|Bilateria	H	Pantothenate kinase 4	PANK4	GO:0000166,GO:0003674,GO:0003824,GO:0004594,GO:0005488,GO:0005524,GO:0005575,GO:0005622,GO:0005623,GO:0005634,GO:0005737,GO:0005829,GO:0006139,GO:0006163,GO:0006164,GO:0006725,GO:0006732,GO:0006753,GO:0006793,GO:0006796,GO:0006807,GO:0008144,GO:0008150,GO:0008152,GO:0009058,GO:0009108,GO:0009117,GO:0009150,GO:0009152,GO:0009165,GO:0009259,GO:0009260,GO:0009987,GO:0015936,GO:0015937,GO:0016301,GO:…	2.7.1.33	ko:K09680	ko00770,ko01100,map00770,map01100	M00120	R02971,R03018,R04391	RC00002,RC00017	ko00000,ko00001,ko00002,ko01000
Enippred_001650-T1	6211.A0A068Y2G2	1.98e-57	183.0	KOG0094@1|root,KOG0094@2759|Eukaryota,38CQH@33154|Opisthokonta,3BDBZ@33208|Metazoa,3CTZV@33213|Bilateria	U	retrograde vesicle-mediated transport, Golgi to ER	RAB6A	GO:0000003,GO:0000045,GO:0000138,GO:0000139,GO:0000166,GO:0000226,GO:0000301,GO:0000578,GO:0000902,GO:0000904,GO:0001654,GO:0001671,GO:0001745,GO:0001751,GO:0001754,GO:0001882,GO:0001883,GO:0002376,GO:0003002,GO:0003006,GO:0003674,GO:0003824,GO:0003924,GO:0005488,GO:0005515,GO:0005525,GO:0005575,GO:0005622,GO:0005623,GO:0005737,GO:0005768,GO:0005794,GO:0005795,GO:0005801,GO:0005802,GO:0005829,GO:…	-	ko:K07893,ko:K07894	-	-	-	-	ko00000,ko04031,ko04131,ko04147
Enippred_001662-T1	6211.A0A068YN67	8.12e-62	215.0	COG0515@1|root,KOG0197@2759|Eukaryota,38E1B@33154|Opisthokonta,3BAZR@33208|Metazoa,3CTKV@33213|Bilateria	T	tyrosine-protein kinase	-	-	2.7.10.2	ko:K05703	ko04071,ko04072,ko04360,ko04380,ko04510,ko04520,ko04611,ko04650,ko04660,ko04664,ko04725,ko05020,ko05130,ko05162,ko05416,map04071,map04072,map04360,map04380,map04510,map04520,map04611,map04650,map04660,map04664,map04725,map05020,map05130,map05162,map05416	-	-	-	ko00000,ko00001,ko01000,ko01001,ko04131,ko04516
Enippred_001664-T1	7070.TC013019-PA	1.93e-32	128.0	COG1448@1|root,KOG1411@2759|Eukaryota,38ED5@33154|Opisthokonta,3BE8M@33208|Metazoa,3CVVS@33213|Bilateria,41U5Y@6656|Arthropoda,3SHER@50557|Insecta	E	Aspartate aminotransferase	GOT2	GO:0000003,GO:0000096,GO:0001300,GO:0001302,GO:0003674,GO:0003824,GO:0004069,GO:0005488,GO:0005515,GO:0005543,GO:0005575,GO:0005622,GO:0005623,GO:0005737,GO:0005739,GO:0005740,GO:0005743,GO:0005759,GO:0005886,GO:0005975,GO:0005996,GO:0006006,GO:0006081,GO:0006082,GO:0006094,GO:0006103,GO:0006106,GO:0006107,GO:0006457,GO:0006520,GO:0006528,GO:0006529,GO:0006530,GO:0006531,GO:0006532,GO:0006533,GO:…	2.6.1.1	ko:K14455	ko00220,ko00250,ko00270,ko00330,ko00350,ko00360,ko00400,ko00710,ko00950,ko00960,ko01100,ko01110,ko01120,ko01130,ko01200,ko01210,ko01230,ko04975,map00220,map00250,map00270,map00330,map00350,map00360,map00400,map00710,map00950,map00960,map01100,map01110,map01120,map01130,map01200,map01210,map01230,map04975	M00170,M00171	R00355,R00694,R00734,R00896,R02433,R02619,R05052	RC00006	ko00000,ko00001,ko00002,ko01000,ko01007
Enippred_001677-T1	38654.XP_006019725.1	1.56e-18	97.4	COG1985@1|root,KOG0303@2759|Eukaryota,38DGC@33154|Opisthokonta,3BCGZ@33208|Metazoa,3CSIZ@33213|Bilateria,48BCN@7711|Chordata,48W8T@7742|Vertebrata	Z	actin filament binding	CORO2A	GO:0003674,GO:0003779,GO:0005488,GO:0005515,GO:0005575,GO:0005622,GO:0005623,GO:0005856,GO:0005903,GO:0006996,GO:0007010,GO:0007154,GO:0007165,GO:0008092,GO:0008150,GO:0009987,GO:0015629,GO:0016043,GO:0017053,GO:0023052,GO:0030029,GO:0030036,GO:0032991,GO:0035556,GO:0043226,GO:0043228,GO:0043229,GO:0043232,GO:0044424,GO:0044464,GO:0044877,GO:0050789,GO:0050794,GO:0050896,GO:0051015,GO:0051716,GO:…	-	ko:K13887	-	-	-	-	ko00000,ko04812
Enippred_001735-T1	6183.Smp_128930.1	5.91e-73	256.0	COG5069@1|root,KOG0517@2759|Eukaryota,3AH5E@33154|Opisthokonta,3BGKT@33208|Metazoa,3CTK3@33213|Bilateria	Z	positive regulation of interleukin-2 secretion	-	-	-	ko:K06115	-	-	-	-	ko00000,ko04812
Enippred_001743-T1	6211.A0A087VXK7	6.44e-82	254.0	COG1310@1|root,KOG2975@2759|Eukaryota,39TCT@33154|Opisthokonta,3B98D@33208|Metazoa,3CVZ3@33213|Bilateria	J	translation initiation factor activity	eif-3.F	GO:0000003,GO:0000122,GO:0001732,GO:0002181,GO:0002183,GO:0003006,GO:0003674,GO:0003676,GO:0003723,GO:0003743,GO:0003824,GO:0004843,GO:0005488,GO:0005515,GO:0005575,GO:0005622,GO:0005623,GO:0005634,GO:0005737,GO:0005829,GO:0005852,GO:0006355,GO:0006357,GO:0006412,GO:0006413,GO:0006464,GO:0006508,GO:0006518,GO:0006807,GO:0007275,GO:0008135,GO:0008150,GO:0008152,GO:0008233,GO:0008234,GO:0009058,GO:…	-	ko:K03249	ko03013,map03013	-	-	-	ko00000,ko00001,ko03012,ko04147
Enippred_001781-T1	42254.XP_004622565.1	2.61e-13	72.4	KOG1003@1|root,KOG1003@2759|Eukaryota,38BKJ@33154|Opisthokonta,3B9ZX@33208|Metazoa,3CRTU@33213|Bilateria,48ARC@7711|Chordata,496XY@7742|Vertebrata,3J79J@40674|Mammalia	Z	structural constituent of muscle	TPM4	GO:0000003,GO:0000578,GO:0000902,GO:0000904,GO:0001725,GO:0002102,GO:0003002,GO:0003006,GO:0003008,GO:0003012,GO:0003674,GO:0003779,GO:0005198,GO:0005488,GO:0005515,GO:0005575,GO:0005622,GO:0005623,GO:0005737,GO:0005856,GO:0005862,GO:0005865,GO:0005884,GO:0005938,GO:0006403,GO:0006936,GO:0006950,GO:0006996,GO:0007010,GO:0007015,GO:0007028,GO:0007275,GO:0007276,GO:0007281,GO:0007292,GO:0007308,GO:…	-	ko:K10373,ko:K10375	ko04260,ko04261,ko05206,ko05410,ko05414,map04260,map04261,map05206,map05410,map05414	-	-	-	ko00000,ko00001,ko04147,ko04812
Enippred_001788-T1	6183.Smp_179320.1	1.04e-210	627.0	KOG1041@1|root,KOG1041@2759|Eukaryota,38CFV@33154|Opisthokonta,3BA6S@33208|Metazoa,3CRF4@33213|Bilateria	J	endoribonuclease activity, cleaving siRNA-paired mRNA	-	-	-	-	-	-	-	-	-
Enippred_001795-T1	6183.Smp_163210.1	3.49e-73	244.0	COG2319@1|root,KOG2106@2759|Eukaryota,38B67@33154|Opisthokonta,3BAU9@33208|Metazoa,3CRT7@33213|Bilateria	K	Echinoderm microtubule associated protein like	EML1	GO:0005575,GO:0005622,GO:0005623,GO:0005737,GO:0005856,GO:0005874,GO:0015630,GO:0030425,GO:0031594,GO:0036477,GO:0042995,GO:0043005,GO:0043025,GO:0043226,GO:0043228,GO:0043229,GO:0043232,GO:0044297,GO:0044422,GO:0044424,GO:0044430,GO:0044446,GO:0044463,GO:0044464,GO:0045202,GO:0097447,GO:0097458,GO:0099080,GO:0099081,GO:0099512,GO:0099513,GO:0120025,GO:0120038	-	ko:K18595	-	-	-	-	ko00000,ko04812
Enippred_001799-T1	45351.EDO27738	4.22e-12	68.6	COG5032@1|root,KOG0906@2759|Eukaryota,38BZG@33154|Opisthokonta,3BDPP@33208|Metazoa	T	autophagy of peroxisome	-	-	-	-	-	-	-	-	-
Enippred_001810-T1	7918.ENSLOCP00000006917	2.15e-54	185.0	2CDGQ@1|root,2QPNA@2759|Eukaryota,39N9V@33154|Opisthokonta,3B9PT@33208|Metazoa,3CYUD@33213|Bilateria,482I4@7711|Chordata,495ET@7742|Vertebrata,49ZRQ@7898|Actinopterygii	S	Intraflagellar transport protein 46	IFT46	GO:0000226,GO:0001539,GO:0001578,GO:0001654,GO:0001655,GO:0001822,GO:0003002,GO:0003674,GO:0005488,GO:0005515,GO:0005575,GO:0005622,GO:0005623,GO:0005737,GO:0005813,GO:0005815,GO:0005856,GO:0005886,GO:0005929,GO:0006810,GO:0006928,GO:0006996,GO:0007010,GO:0007017,GO:0007018,GO:0007154,GO:0007165,GO:0007166,GO:0007224,GO:0007275,GO:0007389,GO:0007423,GO:0008022,GO:0008104,GO:0008150,GO:0009799,GO:…	-	ko:K19682	-	-	-	-	ko00000,ko03036
Enippred_001812-T1	6238.CBG22374	1.01e-36	149.0	COG1680@1|root,2QQBX@2759|Eukaryota,39RFH@33154|Opisthokonta,3BE1E@33208|Metazoa,3CSHV@33213|Bilateria,40GIV@6231|Nematoda,1KZE6@119089|Chromadorea,4109M@6236|Rhabditida	V	Beta-lactamase	LACTB	GO:0003674,GO:0003824,GO:0005488,GO:0005515,GO:0005575,GO:0005622,GO:0005623,GO:0005737,GO:0005739,GO:0005829,GO:0006508,GO:0006629,GO:0006807,GO:0008150,GO:0008152,GO:0008233,GO:0016787,GO:0019216,GO:0019222,GO:0019538,GO:0042802,GO:0043170,GO:0043226,GO:0043227,GO:0043229,GO:0043231,GO:0044238,GO:0044424,GO:0044444,GO:0044464,GO:0050789,GO:0065007,GO:0071704,GO:0080090,GO:0140096,GO:1901564	-	ko:K17382	-	-	-	-	ko00000,ko01002
Enippred_001825-T1	6211.A0A068XUB1	3.9e-73	253.0	COG1524@1|root,KOG2126@2759|Eukaryota,38C76@33154|Opisthokonta,3BG4T@33208|Metazoa,3D0JG@33213|Bilateria	T	Phosphatidylinositol glycan anchor biosynthesis, class O	PIGO	GO:0003674,GO:0003824,GO:0005575,GO:0005622,GO:0005623,GO:0005737,GO:0005783,GO:0005789,GO:0006464,GO:0006497,GO:0006505,GO:0006506,GO:0006629,GO:0006643,GO:0006644,GO:0006650,GO:0006661,GO:0006664,GO:0006793,GO:0006796,GO:0006807,GO:0008150,GO:0008152,GO:0008610,GO:0008654,GO:0009058,GO:0009059,GO:0009247,GO:0009987,GO:0012505,GO:0016020,GO:0016021,GO:0016043,GO:0016740,GO:0016772,GO:0016780,GO:…	-	ko:K05288	ko00563,ko01100,map00563,map01100	-	R05923,R08107	RC00017	ko00000,ko00001
Enippred_001828-T1	6326.BUX.s00647.227	1.25e-64	210.0	COG1024@1|root,KOG1679@2759|Eukaryota,38CD5@33154|Opisthokonta,3BBBZ@33208|Metazoa,3CU3V@33213|Bilateria,40FV5@6231|Nematoda,1KY2C@119089|Chromadorea	I	Belongs to the enoyl-CoA hydratase isomerase family	AUH	GO:0000288,GO:0000956,GO:0003674,GO:0003676,GO:0003723,GO:0003729,GO:0003730,GO:0003824,GO:0004300,GO:0004490,GO:0005488,GO:0005575,GO:0005622,GO:0005623,GO:0005737,GO:0005739,GO:0005759,GO:0006082,GO:0006139,GO:0006401,GO:0006402,GO:0006508,GO:0006520,GO:0006551,GO:0006552,GO:0006629,GO:0006631,GO:0006635,GO:0006725,GO:0006807,GO:0006950,GO:0008150,GO:0008152,GO:0008233,GO:0009056,GO:0009057,GO:…	4.2.1.18	ko:K05607	ko00280,ko01100,map00280,map01100	M00036	R02085	RC02416	ko00000,ko00001,ko00002,ko01000
Enippred_001838-T1	10224.NP_001161635.1	3.7e-27	107.0	KOG0490@1|root,KOG0490@2759|Eukaryota,39U3Y@33154|Opisthokonta,3BK42@33208|Metazoa,3D40J@33213|Bilateria	K	DNA binding	PROP1	GO:0000122,GO:0000976,GO:0000977,GO:0000980,GO:0000981,GO:0001012,GO:0001067,GO:0001158,GO:0001205,GO:0001206,GO:0001227,GO:0001228,GO:0001568,GO:0001708,GO:0001944,GO:0003002,GO:0003674,GO:0003676,GO:0003677,GO:0003682,GO:0003690,GO:0003700,GO:0003705,GO:0005488,GO:0005515,GO:0005575,GO:0005622,GO:0005623,GO:0005634,GO:0005667,GO:0006139,GO:0006351,GO:0006355,GO:0006357,GO:0006366,GO:0006725,GO:…	-	ko:K09327	-	-	-	-	ko00000,ko03000
Enippred_001843-T1	248742.XP_005650192.1	4.71e-14	80.1	COG0354@1|root,KOG2929@2759|Eukaryota,37M92@33090|Viridiplantae,34IKZ@3041|Chlorophyta	K	transferase CAF17 homolog, mitochondrial	CAF17	GO:0003674,GO:0003824,GO:0005575,GO:0005622,GO:0005623,GO:0005737,GO:0005739,GO:0005759,GO:0006790,GO:0006807,GO:0008150,GO:0008152,GO:0009987,GO:0010467,GO:0016043,GO:0016226,GO:0016740,GO:0019538,GO:0022607,GO:0031163,GO:0031974,GO:0043170,GO:0043226,GO:0043227,GO:0043229,GO:0043231,GO:0043233,GO:0044085,GO:0044237,GO:0044238,GO:0044422,GO:0044424,GO:0044429,GO:0044444,GO:0044446,GO:0044464,GO:…	3.6.1.62,3.6.4.13,6.2.1.3	ko:K01897,ko:K12613,ko:K14806,ko:K22073	ko00061,ko00071,ko01100,ko01212,ko02024,ko03018,ko03320,ko04146,ko04216,ko04714,ko04920,map00061,map00071,map01100,map01212,map02024,map03018,map03320,map04146,map04216,map04714,map04920	M00086,M00395	R01280,R10815	RC00002,RC00004,RC00014	ko00000,ko00001,ko00002,ko01000,ko01004,ko01009,ko03009,ko03019,ko03029,ko04147
Enippred_001844-T1	6183.Smp_053990.1	1.77e-18	88.2	COG0457@1|root,KOG4648@2759|Eukaryota,38GIQ@33154|Opisthokonta,3BEKH@33208|Metazoa,3CVSY@33213|Bilateria	O	Potential Monad-binding region of RPAP3	RPAP3	GO:0003674,GO:0005488,GO:0005515,GO:0005575,GO:0005622,GO:0005623,GO:0005737,GO:0005829,GO:0008150,GO:0010941,GO:0030544,GO:0031072,GO:0032991,GO:0042752,GO:0042981,GO:0043066,GO:0043067,GO:0043069,GO:0043523,GO:0043524,GO:0044424,GO:0044444,GO:0044464,GO:0048519,GO:0048523,GO:0050789,GO:0050794,GO:0050795,GO:0051879,GO:0060548,GO:0065007,GO:0097255,GO:1901214,GO:1901215,GO:1904059,GO:2000671,GO:…	3.5.1.4	ko:K00237,ko:K01426	ko00020,ko00190,ko00330,ko00360,ko00380,ko00627,ko00643,ko01100,ko01110,ko01120,ko01130,ko01200,ko04714,ko04932,ko05010,ko05012,ko05016,map00020,map00190,map00330,map00360,map00380,map00627,map00643,map01100,map01110,map01120,map01130,map01200,map04714,map04932,map05010,map05012,map05016	M00009,M00011,M00148	R02164,R02540,R03096,R03180,R03909,R05551,R05590	RC00010,RC00045,RC00100,RC00950,RC01025	ko00000,ko00001,ko00002,ko01000
Enippred_001845-T1	6211.A0A068YDT8	6.74e-20	100.0	COG0457@1|root,KOG4648@2759|Eukaryota,38GIQ@33154|Opisthokonta,3BEKH@33208|Metazoa,3CVSY@33213|Bilateria	O	Potential Monad-binding region of RPAP3	RPAP3	GO:0003674,GO:0005488,GO:0005515,GO:0005575,GO:0005622,GO:0005623,GO:0005737,GO:0005829,GO:0008150,GO:0010941,GO:0030544,GO:0031072,GO:0032991,GO:0042752,GO:0042981,GO:0043066,GO:0043067,GO:0043069,GO:0043523,GO:0043524,GO:0044424,GO:0044444,GO:0044464,GO:0048519,GO:0048523,GO:0050789,GO:0050794,GO:0050795,GO:0051879,GO:0060548,GO:0065007,GO:0097255,GO:1901214,GO:1901215,GO:1904059,GO:2000671,GO:…	3.5.1.4	ko:K00237,ko:K01426	ko00020,ko00190,ko00330,ko00360,ko00380,ko00627,ko00643,ko01100,ko01110,ko01120,ko01130,ko01200,ko04714,ko04932,ko05010,ko05012,ko05016,map00020,map00190,map00330,map00360,map00380,map00627,map00643,map01100,map01110,map01120,map01130,map01200,map04714,map04932,map05010,map05012,map05016	M00009,M00011,M00148	R02164,R02540,R03096,R03180,R03909,R05551,R05590	RC00010,RC00045,RC00100,RC00950,RC01025	ko00000,ko00001,ko00002,ko01000
Enippred_001846-T1	6183.Smp_172590.1	6.7e-134	404.0	COG2939@1|root,KOG1282@2759|Eukaryota,38FWP@33154|Opisthokonta,3BDSA@33208|Metazoa,3CUIQ@33213|Bilateria	O	serine-type carboxypeptidase activity	CTSA	GO:0000323,GO:0001775,GO:0002252,GO:0002263,GO:0002274,GO:0002275,GO:0002283,GO:0002366,GO:0002376,GO:0002443,GO:0002444,GO:0002446,GO:0003674,GO:0003824,GO:0004180,GO:0004185,GO:0004308,GO:0004553,GO:0005575,GO:0005576,GO:0005622,GO:0005623,GO:0005634,GO:0005654,GO:0005737,GO:0005764,GO:0005766,GO:0005773,GO:0005775,GO:0005783,GO:0006508,GO:0006629,GO:0006643,GO:0006664,GO:0006665,GO:0006687,GO:…	3.4.16.5	ko:K13289	ko04142,ko04614,map04142,map04614	-	-	-	ko00000,ko00001,ko01000,ko01002,ko03110,ko04131,ko04147
Enippred_001847-T1	32264.tetur04g04280.1	5.06e-29	115.0	COG2939@1|root,KOG1282@2759|Eukaryota,38FWP@33154|Opisthokonta,3BDSA@33208|Metazoa,3CUIQ@33213|Bilateria,42203@6656|Arthropoda	O	Serine carboxypeptidase	-	-	-	-	-	-	-	-	-
[truncated: 5,528 more rows]

## Sheet: InterPro annotation
Protein ID	Length (aa)	Analysis: Database	Analysis: Accession ID	Analysis: Annotation	E-value	InterPro: Accession ID	InterPro: Annotation	GO terms
Enippred_000002-T1	1340	CDD	cd00201	WW	3.33646E-7	IPR001202	WW domain	GO:0005515
Enippred_000002-T1	1340	CDD	cd11304	Cadherin repeat	1.29585E-8	-	-
Enippred_000002-T1	1340	CDD	cd11304	Cadherin repeat	2.93745E-11	-	-
[truncated: 64,373 more rows]

## Sheet: Funannotate
Gene ID	Transcript ID	Feature	Contig	Start	Stop	Strand	Name	Product	BUSCO	PFAM	InterPro	GO Terms	Secreted	Membrane	Protease	CAZyme
[truncated: 36,626 more rows]
