# Supplementary material for: An insight into the functional genomics and species classification of Eudiplozoon nipponicum (Monogenea, Diplozoidae), a haematophagous parasite of the common carp Cyprinus carpio
Source: BMC Genomics. 2023 Jun 29;24:363. doi: 10.1186/s12864-023-09461-8 (PMC10308649; doi:10.1186/s12864-023-09461-8)
Supplement: Supplementary file 5 — Additional file 5: Table S4. Spreadsheet presenting the complete list of identified peptidase families with catalytic types and numbers of involved proteins. [file 12864_2023_9461_MOESM5_ESM.xlsx]

## Sheet: Families of peptidases
Family	Catalytic type	Number of peptidases	Type
S1	Serine	55	Chymotrypsin
T1	Threonine	44	Proteasome
A1	Aspartic	29	Pepsin
C1	Cysteine	23	Papain
S33	Serine	20	Prolyl aminopeptidase
C2	Cysteine	19	Calpain
C19	Cysteine	19	Ubiquitin-specific protease
M1	Metallo	17	Aminopeptidase N
M2	Metallo	15	Angiotensin-converting enzyme peptidase
M24	Metallo	15	Methionyl aminopeptidase 1
P2	Mixed	15	EGF-like module containing mucin-like hormone receptor-like
M14	Metallo	13	Carboxypeptidase A
M16	Metallo	13	Pitrilysin
M67	Metallo	13	PSMD14 peptidase
N10	Asparagine	13	Intein-containing replicative DNA helicase precursor
S9	Serine	13	Prolyl oligopeptidase
M28	Metallo	11	Aminopeptidase Y
S8	Serine	11	Subtilisin
C115	Cysteine	9	MINDY-1
S10	Serine	9	Carboxypeptidase Y
C14	Cysteine	8	Caspase
M19	Metallo	8	Membrane dipeptidase
M38	Metallo	7	Beta-aspartyl dipeptidase
C111	Cysteine	6	Coagulation factor XIIIa
C121	Cysteine	6	MINDY-4
C26	Cysteine	6	Gamma-glutamyl hydrolase
M17	Metallo	6	Leucyl aminopeptidase
N11	Asparagine	6	Intein-containing chloroplast ATP-dependent peptide lyase
S60	Serine	6	Lactoferrin
S68	Serine	6	PIDD auto-processing protein
M8	Metallo	5	Leishmanolysin
M12	Metallo	5	Astacin/adamalysin
M13	Metallo	5	Neprilysin
S28	Serine	5	Lysosomal Pro-Xaa carboxypeptidase
M10	Metallo	4	Matrix metallopeptidase-1
C12	Cysteine	3	Ubiquitin C-terminal hydrolase
C16	Cysteine	3	Murine hepatitis coronavirus papain-like
C56	Cysteine	3	PfpI endopeptidase
C85	Cysteine	3	OTUD5 peptidase
M50	Metallo	3	S2P protease
N9	Asparagine	3	Intein-containing V-type proton ATPase catalytic subunit A
S77	Serine	3	Prohead peptidase gp21
A2	Aspartic	2	Retropepsin
C54	Cysteine	2	Autophagin-1
C67	Cysteine	2	CylD peptidase
C98	Cysteine	2	USPL1 peptidase
M15	Metallo	2	Zinc carboxypeptidase
M18	Metallo	2	Aminopeptidase I
M20	Metallo	2	Glutamate carboxypeptidase
M41	Metallo	2	FtsH peptidase
M43	Metallo	2	Cytophagalysin
C13	Cysteine	1	Legumain
C15	Cysteine	1	Pyroglutamyl-peptidase I
C39	Cysteine	1	Bacteriocin-processing peptidase
C48	Cysteine	1	Ulp1endopeptidase
C50	Cysteine	1	Separase
C78	Cysteine	1	UfSP1 peptidase
C95	Cysteine	1	Lysosomal protein
M23	Metallo	1	Beta-lytic metallopeptidase
M49	Metallo	1	Dipeptidyl-peptidase III
M79	Metallo	1	-
M96	Metallo	1	-
S12	Serine	1	D-Ala-D-Ala carboxypeptidase B
S14	Serine	1	ClpP endopeptidase
S26	Serine	1	Signal peptidase I
S54	Serine	1	Rhomboid
S79	Serine	1	CARD8 self-cleaving protein
S81	Serine	1	Destabilase
