# Supplementary material for: An insight into the functional genomics and species classification of Eudiplozoon nipponicum (Monogenea, Diplozoidae), a haematophagous parasite of the common carp Cyprinus carpio
Source: BMC Genomics. 2023 Jun 29;24:363. doi: 10.1186/s12864-023-09461-8 (PMC10308649; doi:10.1186/s12864-023-09461-8)
Supplement: Supplementary file 6 — Additional file 6: Table S5. Spreadsheet with characteristics and positions of individual genes and regions in the E. nipponicum mitochondrial genome. [file 12864_2023_9461_MOESM6_ESM.xlsx]

## Sheet: Mitogenome genes
Region	Position (bp)	Length (bp)	Start/stop codon	Anticodon	GC content
Non-coding region	1 - 639	639			25.10%
nad6	640 -1102	463	ATG/T
trnY	1103-1165	63		GTA
trnL1	1166 - 1228	63		TAG
trnS2	1235 - 1294	60		TGA
trnL2	1295 - 1360	66		TAA
trnR	1362 - 1423	62		ACG
nad5	1425 - 2952	1528	GTG/T
trnE	2953 - 3018	66		TTC
cytb	3021 - 4166	1146	GTG/TAA
nad4L	4173 - 4433	261	GTG/TAG
nad4	4394 - 5635	1242	ATG/TAG
trnF	5642 - 5707	66		GAA
trnQ	5768 - 5829	62		TTG
atp6	5836 - 6400	565	GTG/T
nad2	6419 - 7294	876	ATG/TAG
trnV	7297 - 7362	66		TAC
trnA	7375 - 7439	65		TGC
trnD	7442 - 7508	67		GTC
nad1	7511 - 8434	924	ATG/TAG
trnN	8434 - 8499	66		GTT
trnP	8505 - 8569	65		TGG
trnI	8574 - 8642	69		GAT
nad3	8644 - 8943	300	ATG/TAA
trnS1	8953 - 9016	64		GCT
trnW	9019 - 9082	64		TCA
cox1	9094 - 10,665	1572	ATG/TAG
trnG	10,674 - 10,737	64		TCC
trnT	10,986 - 11,050	65		TGT
16S	11,051 - 12,025	975
12S	12,026 - 12,755	730
cox2	12,756 - 13,388	633	ATG/TAG
trnM	13,387 - 13,451	65		CAT
trnH	13,463 - 13,519	57		GTG
cox3	13,524 - 14,277	754	ATG/T
trnC	14,278 - 14,341	64		GCA
trnK	14,348 - 14,412	65		CTT
Repeat region	15,249 - 17,038	253		6 times	38.70%
Non-coding region	14,413 -15,248	836			14.1%%
